# Supplementary material for: Two ancient membrane pores mediate mitochondrial-nucleus membrane contact sites
Source: J Cell Biol. 2024 Mar 8;223(4):e202304075. doi: 10.1083/jcb.202304075 (PMC10923651; doi:10.1083/jcb.202304075)
Supplement: Table S1 — shows proteomics results from pull-down of TgNup503. [file JCB_202304075_TableS1.xlsx]

## Sheet: Full list
			Total number of peptide					Percentage sequence coverage					Peptide sequence					Number of shared peptide					Other Proteins					Total number of spectrum
Protein name	Protein accession numbers	Protein molecular weight (Da)	p1	p2	p3	p4	p5	p1	p2	p3	p4	p5	p1	p2	p3	p4	p5	p1	p2	p3	p4	p5	p1	p2	p3	p4	p5	p1	p2	p3	p4	p5	Protein name
| organism=Toxoplasma_gondii_GT1 | product=hypothetical protein | location=TGGT1_chrVIII:5927256-5944753(-) | length=4668 | sequence_SO=chromosome | SO=protein_coding	TGGT1_269290	503324				190	186				0.518	0.517				AAAGYFLSHPPEDGDTTVLTR-AAALQLLVcQWPER-AAcLEALTGNLVR-AAGVSSLAcASLFSTSFPTQLAK-AAGVSSLAcASLFSTSFPTQLAKLLVR-AALPSSSADLR-AAPDTHALPASLER-AcLASLSSSSAASmSSR-AcPATLATLVGAFSFASR-ADLGSSWER-AEAWLHTTGDWGYGHEGEGNR-AEENKPQGGGTQAASAR-AFLcMESEAFDALmK-AFLSSAVAVPSLVEPSK-AIIASLGDMSLAR-ALADSSPFFPVVNDPNDAIPPAATFPLASSFR-ALIYDGLVLLFR-ALLSHEDGASR-ALQILHLLAVTEATR-ANLcAAGTANAAGAFFASSQEGK-ANLcAAGTANAAGAFFASSQEGKAIIASLGDmSLAR…	AAAGYFLSHPPEDGDTTVLTR-AAALQLLVcQWPER-AAcLEALTGNLVR-AAGVSSLAcASLFSTSFPTQLAK-AAGVSSLAcASLFSTSFPTQLAKLLVR-AALPSSSADLR-AAPDTHALPASLER-AcLASLSSSSAASmSSR-AcPATLATLVGAFSFASR-ADLGSSWER-AEAWLHTTGDWGYGHEGEGNR-AEENKPQGGGTQAASAR-AFLcmESEAFDALMK-AFLSSAVAVPSLVEPSK-AIIASLGDMSLAR-ALIYDGLVLLFR-ALLSHEDGASR-ALQILHLLAVTEATR-ANLcAAGTANAAGAFFASSQEGK-APPPFEGQR-AQLDALLTFQR-ARDDPSSASGAIQR-ASEASPLSASLSWAAR-ASPNNPFAASLAHSP…				183	179				TGVEG_269290,TGME49_269290-TGVEG_269290-TGME49_269290	TGVEG_269290,TGME49_269290-TGVEG_269290-TGME49_269290				517	657	hypothetical protein
| organism=Toxoplasma_gondii_VEG | product=hypothetical protein | location=TGVEG_chrVIII:5944135-5961658(-) | length=4668 | sequence_SO=chromosome | SO=protein_coding	TGVEG_269290	503350				177	173				0.477	0.481				AAAGYFLSHPPEDGDTTVLTR-AAALQLLVcQWPER-AAcLEALTGNLVR-AAGVSSLAcASLFSTSFPTQLAK-AAGVSSLAcASLFSTSFPTQLAKLLVR-AALPSSSADLR-AAPDTHALPASLER-AcLASLSSSSAASmSSR-AcPATLATLVGAFSFASR-ADLGSSWER-AEAWLHTTGDWGYGHEGEGNR-AEENKPQGGGTQAASAR-AFLcMESEAFDALmK-AFLSSAVAVPSLVEPSK-AIIASLGDMSLAR-ALADSSPFFPVVNDPNDAIPPAATFPLASSFR-ALIYDGLVLLFR-ALLSHEDGASR-ALQILHLLAVTEATR-ANLcAAGTANAAGAFFASSQEGK-ANLcAAGTANAAGAFFASSQEGKAIIASLGDmSLAR…	AAAGYFLSHPPEDGDTTVLTR-AAALQLLVcQWPER-AAcLEALTGNLVR-AAGVSSLAcASLFSTSFPTQLAK-AAGVSSLAcASLFSTSFPTQLAKLLVR-AALPSSSADLR-AAPDTHALPASLER-AcLASLSSSSAASmSSR-AcPATLATLVGAFSFASR-ADLGSSWER-AEAWLHTTGDWGYGHEGEGNR-AEENKPQGGGTQAASAR-AFLcmESEAFDALMK-AFLSSAVAVPSLVEPSK-AIIASLGDMSLAR-ALIYDGLVLLFR-ALLSHEDGASR-ALQILHLLAVTEATR-ANLcAAGTANAAGAFFASSQEGK-APPPFEGQR-AQLDALLTFQR-ARDDPSSASGAIQR-ASEASPLSASLSWAAR-ASPNNPFAASLAHSP…				176	172				TGGT1_269290,TGME49_269290-TGGT1_269290	TGGT1_269290,TGME49_269290-TGGT1_269290				490	628	hypothetical protein
| organism=Toxoplasma_gondii_ME49 | product=hypothetical protein | location=TGME49_chrVIII:5929120-5946657(-) | length=4668 | sequence_SO=chromosome | SO=protein_coding	TGME49_269290	503364				172	169				0.463	0.462				AAAGYFLSHPPEDGDTTVLTR-AAALQLLVcQWPER-AAcLEALTGNLVR-AAGVSSLAcASLFSTSFPTQLAK-AAGVSSLAcASLFSTSFPTQLAKLLVR-AALPSSSADLR-AAPDTHALPASLER-AcLASLSSSSAASmSSR-AcPATLATLVGAFSFASR-ADLGSSWER-AEAWLHTTGDWGYGHEGEGNR-AEENKPQGGGTQAASAR-AFLcMESEAFDALmK-AFLSSAVAVPSLVEPSK-AIIASLGDMSLAR-ALIYDGLVLLFR-ALLSHEDGASR-ALQILHLLAVTEATR-ANLcAAGTANAAGAFFASSQEGK-ANLcAAGTANAAGAFFASSQEGKAIIASLGDmSLAR-AQLDALLTFQR-ARDDPSSASGAIQR-ASEAS…	AAAGYFLSHPPEDGDTTVLTR-AAALQLLVcQWPER-AAcLEALTGNLVR-AAGVSSLAcASLFSTSFPTQLAK-AAGVSSLAcASLFSTSFPTQLAKLLVR-AALPSSSADLR-AAPDTHALPASLER-AcLASLSSSSAASmSSR-AcPATLATLVGAFSFASR-ADLGSSWER-AEAWLHTTGDWGYGHEGEGNR-AEENKPQGGGTQAASAR-AFLcmESEAFDALMK-AFLSSAVAVPSLVEPSK-AIIASLGDMSLAR-ALIYDGLVLLFR-ALLSHEDGASR-ALQILHLLAVTEATR-ANLcAAGTANAAGAFFASSQEGK-AQLDALLTFQR-ARDDPSSASGAIQR-ASEASPLSASLSWAAR-ASPNNPFAASLAHSPFASWR-ASVA…				172	169				TGVEG_269290,TGGT1_269290-TGGT1_269290	TGGT1_269290,TGVEG_269290-TGGT1_269290				479	612	hypothetical protein
Keratin, type II cytoskeletal 1 OS=Homo sapiens GN=KRT1 PE=1 SV=6	sp|P04264|K2C1_HUMAN	66040.3	48	45	45	39	41	0.739	0.738	0.663	0.632	0.719	AEAESLYQSK-AEAESLYQSKYEELQITAGR-AQYEDIAQK-AQYEDIAQKSK-DVDGAYMTKVDLQAK-FLEQQNQVLQTK-FLEQQNQVLQTKWELLQQVDTSTR-FSScGGGGGSFGAGGGFGSR-FVSTTYSGVTR-GENALKDAK-GGGGGGYGSGGSSYGSGGGSYGSGGGGGGGR-GGSGGGGGGSSGGR-GSGGGSSGGSIGGR-GSYGSGGSSYGSGGGSYGSGGGGGGHGSYGSGSSSGGYR-GSYGSGGSSYGSGGGSYGSGGGGGGHGSYGSGSSSGGYRGGSGGGGGGSSGGR-KDVDGAYMTK-KQISNLQQSISDAEQR-LALDLEIATYR-LDNLQQEIDFLTALYQAELSQmQTQISETNVILSmDNNR-LDSELKNMQDMV…	AEAESLYQSK-AEAESLYQSKYEELQITAGR-AQYEDIAQK-FLEQQNQVLQTK-FLEQQNQVLQTKWELLQQVDTSTR-FSScGGGGGSFGAGGGFGSR-FVSTTYSGVTR-GENALKDAK-GGGGGGYGSGGSSYGSGGGSYGSGGGGGGGR-GGSGGGGGGSSGGR-GSGGGSSGGSIGGR-GSYGSGGSSYGSGGGSYGSGGGGGGHGSYGSGSSSGGYR-KDVDGAYMTK-KQISNLQQSISDAEQR-LALDLEIATYR-LDNLQQEIDFLTALYQAELSQMQTQISETNVILSMDNNR-LDSELKNMQDMVEDYR-LLRDYQELMNTK-LNDLEDALQQAK-LNDLEDALQQAKEDLAR-LRSEIDNVK-MSGEcAPNVSVSVSTSHTTISGG…	AEAESLYQSK-AEAESLYQSKYEELQITAGR-AQYEDIAQK-DVDGAYMTK-DVDGAYMTKVDLQAK-FLEQQNQVLQTK-FLEQQNQVLQTKWELLQQVDTSTR-FSScGGGGGSFGAGGGFGSR-FVSTTYSGVTR-GENALKDAK-GGGGGGYGSGGSSYGSGGGSYGSGGGGGGGR-GGSGGGGGGSSGGR-GSGGGSSGGSIGGR-GSYGSGGSSYGSGGGSYGSGGGGGGHGSYGSGSSSGGYR-KDVDGAYMTK-KQISNLQQSISDAEQR-LALDLEIATYR-LDSELKNMQDMVEDYR-LLRDYQELMNTK-LNDLEDALQQAK-LNDLEDALQQAKEDLAR-MSGEcAPNVSVSVSTSHTTISGGGSR-NKLNDLEDALQQAK-NMQDM…	AEAESLYQSK-AEAESLYQSKYEELQITAGR-DVDGAYmTKVDLQAK-DYQELmNTKLALDLEIATYR-FLEQQNQVLQTK-FLEQQNQVLQTKWELLQQVDTSTR-FSScGGGGGSFGAGGGFGSR-GGGGGGYGSGGSSYGSGGGSYGSGGGGGGGR-GGSGGGGGGSSGGR-GSGGGSSGGSIGGR-GSYGSGGSSYGSGGGSYGSGGGGGGHGSYGSGSSSGGYR-KQISNLQQSISDAEQR-LALDLEIATYR-LDSELKNMQDMVEDYR-LNDLEDALQQAK-LNDLEDALQQAKEDLAR-MSGEcAPNVSVSVSTSHTTISGGGSR-NKLNDLEDALQQAK-NMQDMVEDYR-NSKIEISELNR-QISNLQQSISDAEQR-QISNLQQSISD…	AEAESLYQSK-AEAESLYQSKYEELQITAGR-DVDGAYmTKVDLQAK-FLEQQNQVLQTK-FLEQQNQVLQTKWELLQQVDTSTR-FSScGGGGGSFGAGGGFGSR-FVSTTYSGVTR-GENALKDAK-GGGGGGYGSGGSSYGSGGGSYGSGGGGGGGR-GGSGGGGGGSSGGR-GSGGGSSGGSIGGR-GSYGSGGSSYGSGGGSYGSGGGGGGHGSYGSGSSSGGYR-KQISNLQQSISDAEQR-LALDLEIATYR-LDNLQQEIDFLTALYQAELSQmQTQISETNVILSmDNNR-LDSELKNMQDMVEDYR-LLRDYQELMNTK-LNDLEDALQQAK-LNDLEDALQQAKEDLAR-mSGEcAPNVSVSVSTSHTTISGGGSR-NKLNDLEDALQ…	1	1	1	1	1	sp|P35908|K22E_HUMAN	sp|P35908|K22E_HUMAN	sp|P35908|K22E_HUMAN	sp|P35908|K22E_HUMAN	sp|P35908|K22E_HUMAN	569	810	632	369	346
Keratin, type I cytoskeletal 10 OS=Homo sapiens GN=KRT10 PE=1 SV=6	sp|P13645|K1C10_HUMAN	58828.8	39	35	35	35	34	0.673	0.625	0.64	0.622	0.596	ADLEMQIESLTEELAYLK-ADLEmQIESLTEELAYLKK-AETEcQNTEYQQLLDIK-ALEESNYELEGK-DAEAWFNEKSK-ELTTEIDNNIEQISSYK-ELTTEIDNNIEQISSYKSEITELR-GSLGGGFSSGGFSGGSFSR-GSSGGGcFGGSSGGYGGLGGFGGGSFR-HGNSHQGEPR-IRLENEIQTYR-ISSSKGSLGGGFSSGGFSGGSFSR-KDAEAWFNEK-LASYLDKVR-LENEIQTYR-LKYENEVALR-NHEEEMKDLR-NQILNLTTDNANILLQIDNAR-NVQALEIELQSQLALK-NVQALEIELQSQLALKQSLEASLAETEGR-NVSTGDVNVEMNAAPGVDLTQLLNNMR-QSLEASLAETEGR-QSVEADINGLR-QS…	ADLEMQIESLTEELAYLK-ADLEmQIESLTEELAYLKK-AETEcQNTEYQQLLDIK-ALEESNYELEGK-ELTTEIDNNIEQISSYK-GSLGGGFSSGGFSGGSFSR-GSSGGGcFGGSSGGYGGLGGFGGGSFR-HGNSHQGEPR-IRLENEIQTYR-ISSSKGSLGGGFSSGGFSGGSFSR-KDAEAWFNEK-LASYLDKVR-LENEIQTYR-LKYENEVALR-NQILNLTTDNANILLQIDNAR-NVQALEIELQSQLALK-NVQALEIELQSQLALKQSLEASLAETEGR-NVSTGDVNVEmNAAPGVDLTQLLNNmR-QSLEASLAETEGR-QSVEADINGLR-QSVEADINGLRR-RVLDELTLTK-SGGGGGGGGcGGGGGVSSLR-SKELT…	ADLEmQIESLTEELAYLK-ADLEmQIESLTEELAYLKK-AETEcQNTEYQQLLDIK-ALEESNYELEGK-ALEESNYELEGKIK-DAEAWFNEKSK-ELTTEIDNNIEQISSYK-ELTTEIDNNIEQISSYKSEITELR-GSLGGGFSSGGFSGGSFSR-GSSGGGcFGGSSGGYGGLGGFGGGSFR-IRLENEIQTYR-ISSSKGSLGGGFSSGGFSGGSFSR-KDAEAWFNEK-LASYLDKVR-LENEIQTYR-LKYENEVALR-NHEEEmKDLR-NQILNLTTDNANILLQIDNAR-NVQALEIELQSQLALK-NVSTGDVNVEmNAAPGVDLTQLLNNMR-QSLEASLAETEGR-QSVEADINGLR-QSVEADINGLRR-RVLDELTLTK-SGGG…	ADLEmQIESLTEELAYLK-ADLEmQIESLTEELAYLKK-AETEcQNTEYQQLLDIK-AETEcQNTEYQQLLDIKIR-ALEESNYELEGK-ELTTEIDNNIEQISSYK-ELTTEIDNNIEQISSYKSEITELR-GSLGGGFSSGGFSGGSFSR-GSSGGGcFGGSSGGYGGLGGFGGGSFR-IRLENEIQTYR-ISSSKGSLGGGFSSGGFSGGSFSR-KDAEAWFNEK-LASYLDKVR-LENEIQTYR-NHEEEmKDLR-NQILNLTTDNANILLQIDNAR-NVQALEIELQSQLALK-NVQALEIELQSQLALKQSLEASLAETEGR-NVSTGDVNVEmNAAPGVDLTQLLNNMR-QSLEASLAETEGR-QSVEADINGLR-QSVEADINGLRR-RNV…	ADLEmQIESLTEELAYLK-ADLEmQIESLTEELAYLKK-AETEcQNTEYQQLLDIK-AETEcQNTEYQQLLDIKIR-ALEESNYELEGK-ALEESNYELEGKIK-ELTTEIDNNIEQISSYK-ELTTEIDNNIEQISSYKSEITELR-GSLGGGFSSGGFSGGSFSR-GSSGGGcFGGSSGGYGGLGGFGGGSFR-IRLENEIQTYR-ISSSKGSLGGGFSSGGFSGGSFSR-KDAEAWFNEK-LASYLDKVR-LENEIQTYR-LKYENEVALR-NQILNLTTDNANILLQIDNAR-NVQALEIELQSQLALK-NVQALEIELQSQLALKQSLEASLAETEGR-NVSTGDVNVEmNAAPGVDLTQLLNNmR-QSLEASLAETEGR-QSVEADINGLR-Q…	4	4	4	4	4	sp|O77727|K1C15_SHEEP	sp|O77727|K1C15_SHEEP	sp|O77727|K1C15_SHEEP	sp|O77727|K1C15_SHEEP	sp|O77727|K1C15_SHEEP	345	483	376	218	239
Keratin, type I cytoskeletal 9 OS=Homo sapiens GN=KRT9 PE=1 SV=3	sp|P35527|K1C9_HUMAN	62065.9	39	34	32	34	32	0.907	0.868	0.753	0.777	0.766	DIENQYETQITQIEHEVSSSGQEVQSSAK-DIENQYETQITQIEHEVSSSGQEVQSSAKEVTQLR-EIETYHNLLEGGQEDFESSGAGK-EIETYHNLLEGGQEDFESSGAGKIGLGGR-EVTQLRHGVQELEIELQSQLSK-FSSSGGGGGGGR-FSSSGGGGGGGRFSSSSGYGGGSSR-FSSSSGYGGGSSR-GFGGASGGGYSSSGGFGGGFGGGSGGGFGGGYGSGFGGFGGFGGGAGGGDGGILTANEK-GFGGASGGGYSSSGGFGGGFGGGSGGGFGGGYGSGFGGFGGFGGGAGGGDGGILTANEKSTMQELNSR-GGGGSFGYSYGGGSGGGFSASSLGGGFGGGSR-GGSGGSHGGGSGFGGESGGSYGGGEEASGSGGGYGGGSGK-…	DIENQYETQITQIEHEVSSSGQEVQSSAK-DQIVDLTVGNNK-EIETYHNLLEGGQEDFESSGAGK-FSSSGGGGGGGR-FSSSSGYGGGSSR-GFGGASGGGYSSSGGFGGGFGGGSGGGFGGGYGSGFGGFGGFGGGAGGGDGGILTANEK-GGGGSFGYSYGGGSGGGFSASSLGGGFGGGSR-GGSGGSHGGGSGFGGESGGSYGGGEEASGSGGGYGGGSGK-GGSGGSYGGGGSGGGYGGGSGSR-GGSGGSYGGGSGSGGGSGGGYGGGSGGGHSGGSGGGHSGGSGGNYGGGSGSGGGSGGGYGGGSGSR-HGVQELEIELQSQLSK-HGVQELEIELQSQLSKK-IKFEMEQNLR-KDIENQYETQITQIEHEVSSSGQEVQSSAK-LAS…	DIENQYETQITQIEHEVSSSGQEVQSSAK-DQIVDLTVGNNK-EIETYHNLLEGGQEDFESSGAGK-FSSSGGGGGGGR-FSSSSGYGGGSSR-GFGGASGGGYSSSGGFGGGFGGGSGGGFGGGYGSGFGGFGGFGGGAGGGDGGILTANEK-GGGGSFGYSYGGGSGGGFSASSLGGGFGGGSR-GGSGGSHGGGSGFGGESGGSYGGGEEASGSGGGYGGGSGK-GGSGGSYGGGGSGGGYGGGSGSR-GSRGGSGGSYGGGGSGGGYGGGSGSR-HGVQELEIELQSQLSK-HGVQELEIELQSQLSKK-IKFEmEQNLR-KDIENQYETQITQIEHEVSSSGQEVQSSAK-LASYLDKVQALEEANNDLENK-LEKEIETYHNLLEGGQEDFES…	DIENQYETQITQIEHEVSSSGQEVQSSAK-DQIVDLTVGNNK-EIETYHNLLEGGQEDFESSGAGK-EIETYHNLLEGGQEDFESSGAGKIGLGGR-FSSSGGGGGGGR-FSSSSGYGGGSSR-GFGGASGGGYSSSGGFGGGFGGGSGGGFGGGYGSGFGGFGGFGGGAGGGDGGILTANEK-GGGGSFGYSYGGGSGGGFSASSLGGGFGGGSR-GGSGGSHGGGSGFGGESGGSYGGGEEASGSGGGYGGGSGK-GGSGGSYGGGGSGGGYGGGSGSR-GSRGGSGGSYGGGGSGGGYGGGSGSR-HGVQELEIELQSQLSK-HGVQELEIELQSQLSKK-IKFEmEQNLR-KDIENQYETQITQIEHEVSSSGQEVQSSAK-LASYLDKVQALEE…	DIENQYETQITQIEHEVSSSGQEVQSSAK-DQIVDLTVGNNK-EIETYHNLLEGGQEDFESSGAGK-FSSSGGGGGGGR-FSSSSGYGGGSSR-GFGGASGGGYSSSGGFGGGFGGGSGGGFGGGYGSGFGGFGGFGGGAGGGDGGILTANEK-GGGGSFGYSYGGGSGGGFSASSLGGGFGGGSR-GGSGGSHGGGSGFGGESGGSYGGGEEASGSGGGYGGGSGK-GGSGGSYGGGGSGGGYGGGSGSR-GSRGGSGGSYGGGGSGGGYGGGSGSR-HGVQELEIELQSQLSK-HGVQELEIELQSQLSKK-IKFEMEQNLR-KDIENQYETQITQIEHEVSSSGQEVQSSAK-LASYLDKVQALEEANNDLENK-LEKEIETYHNLLEGGQEDFES…	0	0	0	0	0	0	0	0	0	0	285	234	171	187	190
Keratin, type II cytoskeletal 2 epidermal OS=Homo sapiens GN=KRT2 PE=1 SV=2	sp|P35908|K22E_HUMAN	65433.9	39	32	31	37	36	0.728	0.631	0.604	0.729	0.676	AQYEEIAQR-EQIKTLNNK-FASFIDKVR-FGGFGGPGGVGGLGGPGGFGPGGYPGGIHEVSVNQSLLQPLNVK-FLEQQNQVLQTK-GFSSGSAVVSGGSR-GGGFGGGSSFGGGSGFSGGGFGGGGFGGGR-GGGGGGFRGFSSGSAVVSGGSR-GGSGGGGSISGGGYGSGGGSGGR-GGSISGGGYGSGGGK-GSSGEAFGSSVTFSFR-GSSSGGGYSSGSSSYGSGGR-HGGGGGGFGGGGFGSR-KLLEGEEcR-LALDVEIATYR-LALDVEIATYRK-LNDLEEALQQAK-LNDLEEALQQAKEDLAR-mSGDLSSNVTVSVTSSTISSNVASK-NKLNDLEEALQQAK-NLDLDSIIAEVK-NLDLDSIIAEVKAQYEEIAQR-NVQDA…	AQYEEIAQR-FASFIDKVR-FGGFGGPGGVGGLGGPGGFGPGGYPGGIHEVSVNQSLLQPLNVK-FLEQQNQVLQTK-GFSSGSAVVSGGSR-GGGFGGGSSFGGGSGFSGGGFGGGGFGGGR-GGSGGGGSISGGGYGSGGGSGGR-GSSGEAFGSSVTFSFR-GSSSGGGYSSGSSSYGSGGR-HGGGGGGFGGGGFGSR-KLLEGEEcR-LALDVEIATYR-LALDVEIATYRK-LNDLEEALQQAK-LNDLEEALQQAKEDLAR-NKLNDLEEALQQAK-NLDLDSIIAEVK-NLDLDSIIAEVKAQYEEIAQR-NVQDAIADAEQR-SISISVAGGGGGFGAAGGFGGR-SKEEAEALYHSK-SLVGLGGTK-SLVGLGGTKSISISVAGGGGG…	AQYEEIAQR-DVDNAYMIKVELQSK-FASFIDKVR-FLEQQNQVLQTK-GFSSGSAVVSGGSR-GGGFGGGSSFGGGSGFSGGGFGGGGFGGGR-GGSGGGGSISGGGYGSGGGSGGR-GGSISGGGYGSGGGK-GGSSSGGGYGSGGGGSSSVK-GSSSGGGYSSGSSSYGSGGR-HGGGGGGFGGGGFGSR-LALDVEIATYR-LALDVEIATYRK-LNDLEEALQQAK-mSGDLSSNVTVSVTSSTISSNVASK-NKLNDLEEALQQAK-NLDLDSIIAEVK-NLDLDSIIAEVKAQYEEIAQR-NVQDAIADAEQR-SISISVAGGGGGFGAAGGFGGR-SKEEAEALYHSK-SLVGLGGTK-SLVGLGGTKSISISVAGGGGGFGAAGGFGGR-…	AQYEEIAQR-EIKIEISELNR-FASFIDKVR-FGGFGGPGGVGGLGGPGGFGPGGYPGGIHEVSVNQSLLQPLNVK-FLEQQNQVLQTK-GFSSGSAVVSGGSR-GGGFGGGSSFGGGSGFSGGGFGGGGFGGGR-GGGGGGFRGFSSGSAVVSGGSR-GGSGGGGSISGGGYGSGGGSGGR-GGSISGGGYGSGGGK-GGSSSGGGYGSGGGGSSSVK-GSSSGGGYSSGSSSYGSGGR-HGGGGGGFGGGGFGSR-KLLEGEEcR-LALDVEIATYR-LALDVEIATYRK-LNDLEEALQQAK-LNDLEEALQQAKEDLAR-mSGDLSSNVTVSVTSSTISSNVASK-NKLNDLEEALQQAK-NLDLDSIIAEVK-NLDLDSIIAEVKAQYEEIAQR…	AAFGGSGGRGSSSGGGYSSGSSSYGSGGR-AQYEEIAQR-DVDNAYMIK-EIKIEISELNR-FASFIDKVR-FLEQQNQVLQTK-GFSSGSAVVSGGSR-GGGFGGGSSFGGGSGFSGGGFGGGGFGGGR-GGSGGGGSISGGGYGSGGGSGGR-GGSISGGGYGSGGGK-GSSSGGGYSSGSSSYGSGGR-HGGGGGGFGGGGFGSR-LALDVEIATYR-LALDVEIATYRK-LNDLEEALQQAK-LNDLEEALQQAKEDLAR-mSGDLSSNVTVSVTSSTISSNVASK-NKLNDLEEALQQAK-NLDLDSIIAEVK-NLDLDSIIAEVKAQYEEIAQR-NVQDAIADAEQR-SISISVAGGGGGFGAAGGFGGR-SKEEAEALYHSK-SLVGLGGTK…	4	3	3	3	3	sp|Q9NSB2|KRT84_HUMAN-sp|P04264|K2C1_HUMAN	sp|Q9NSB2|KRT84_HUMAN-sp|P04264|K2C1_HUMAN	sp|Q9NSB2|KRT84_HUMAN-sp|P04264|K2C1_HUMAN	sp|Q9NSB2|KRT84_HUMAN-sp|P04264|K2C1_HUMAN	sp|Q9NSB2|KRT84_HUMAN-sp|P04264|K2C1_HUMAN	207	406	172	159	154
| organism=Toxoplasma_gondii_GT1 | product=putative elongation factor 1-alpha (EF-1-ALPHA) | location=TGGT1_chrV:1692242-1694172(-) | length=448 | sequence_SO=chromosome | SO=protein_coding	TGGT1_286420A	49506.1	18	11	24	22	21	0.578	0.402	0.652	0.641	0.598	AGMVLTFAPVGLTTEcK-EHALLAFTLGVK-GcATFLAQVIVLNHPGEIK-GITIDIALWQFETPK-GKTLVEALDTmEAPK-IGGIGTVPVGR-NDPAKGcATFLAQVIVLNHPGEIK-NGYSPVIDcHTAHIAcK-NmITGTSQADVALLVVPAEAGGFEGAFSK-SGDAAMVNmEPSKPMVVEAFTDYPPLGR-STTTGHLIYK-SVEMHHEVmEQAVPGDNVGFNVK-THINLVVIGHVDSGK-TLVEALDTMEAPK-VETGILKAGMVLTFAPVGLTTEcK-VGYNPEKVPFVAISGFVGDNmVEK-VPFVAISGFVGDNmVEK-YHYTVIDAPGHR	AGMVLTFAPVGLTTEcK-EHALLAFTLGVK-GcATFLAQVIVLNHPGEIK-IGGIGTVPVGR-NmITGTSQADVALLVVPAEAGGFEGAFSK-SGDAAmVNmEPSKPmVVEAFTDYPPLGR-THINLVVIGHVDSGK-TLVEALDTmEAPK-VGYNPEKVPFVAISGFVGDNmVEK-VPFVAISGFVGDNmVEK-YHYTVIDAPGHR	AGMVLTFAPVGLTTEcK-DFIKNmITGTSQADVALLVVPAEAGGFEGAFSK-EGQTREHALLAFTLGVK-EHALLAFTLGVK-EHALLAFTLGVKQMIVGINK-GcATFLAQVIVLNHPGEIK-GITIDIALWQFETPK-GKTLVEALDTMEAPK-GYVASDSKNDPAK-IGGIGTVPVGR-LPLQDVYKIGGIGTVPVGR-NDPAKGcATFLAQVIVLNHPGEIK-NGYSPVIDcHTAHIAcK-NmITGTSQADVALLVVPAEAGGFEGAFSK-SGDAAmVNmEPSKPMVVEAFTDYPPLGR-STTTGHLIYK-SVEMHHEVMEQAVPGDNVGFNVK-THINLVVIGHVDSGK-THINLVVIGHVDSGKSTTTGHLIYK-TLVEALDTmEAPK-VETG…	AGmVLTFAPVGLTTEcK-DFIKNmITGTSQADVALLVVPAEAGGFEGAFSK-EHALLAFTLGVK-EHALLAFTLGVKQmIVGINK-GcATFLAQVIVLNHPGEIK-GITIDIALWQFETPK-GKTLVEALDTmEAPK-GYVASDSKNDPAK-IGGIGTVPVGR-LPLQDVYKIGGIGTVPVGR-MDScNYSEDR-NDPAKGcATFLAQVIVLNHPGEIK-NGYSPVIDcHTAHIAcK-NMITGTSQADVALLVVPAEAGGFEGAFSK-SGDAAmVNmEPSKPMVVEAFTDYPPLGR-SVEMHHEVmEQAVPGDNVGFNVK-THINLVVIGHVDSGK-TLVEALDTmEAPK-VETGILKAGMVLTFAPVGLTTEcK-VGYNPEKVPFVAISGFVGDNMVE…	AGmVLTFAPVGLTTEcK-DFIKNmITGTSQADVALLVVPAEAGGFEGAFSK-EGQTREHALLAFTLGVK-EHALLAFTLGVK-ERGITIDIALWQFETPK-GcATFLAQVIVLNHPGEIK-GITIDIALWQFETPK-GKTLVEALDTmEAPK-GYVASDSKNDPAK-IGGIGTVPVGR-NDPAKGcATFLAQVIVLNHPGEIK-NGYSPVIDcHTAHIAcK-NmITGTSQADVALLVVPAEAGGFEGAFSK-SGDAAmVNmEPSKPmVVEAFTDYPPLGR-SVEMHHEVMEQAVPGDNVGFNVK-THINLVVIGHVDSGK-TLVEALDTmEAPK-VETGILKAGMVLTFAPVGLTTEcK-VGYNPEKVPFVAISGFVGDNmVEK-VPFVAISGFVGDNm…	10	5	12	12	11	TGGT1_286420B	TGGT1_286420B	TGGT1_286420B	TGGT1_286420B	TGGT1_286420B	57	31	106	90	121	putative elongation factor 1-alpha (EF-1-ALPHA)
| organism=Toxoplasma_gondii_GT1 | product=tetratricopeptide repeat-containing protein | location=TGGT1_chrVIII:6237449-6244209(+) | length=1031 | sequence_SO=chromosome | SO=protein_coding	TGGT1_268870	114066	57	57	63	49	37	0.747	0.767	0.785	0.634	0.563	AAFLDDLEDmAPDGLIQWQR-AAVSVYSPQVEPDPTAADIMLR-AcQELVASAGDTGVK-AcQELVASAGDTGVKIK-AGSQAAAEDSLATR-ALALHPDYAQAK-ASDGSPcFPYDVK-ASDGSPcFPYDVKDHLALELLR-ASGKEGSEQPAASPSTSSPSSSASSFEGSGIATVGGEAPVEQNPDEK-DHLALELLR-DLGLPEKPFLYVFSDVAEANVAFcSK-DTFQITGLWFcGQQSDMPR-EGSEQPAASPSTSSPSSSASSFEGSGIATVGGEAPVEQNPDEK-EGSEQPAASPSTSSPSSSASSFEGSGIATVGGEAPVEQNPDEKFcVER-ELNKTLSFVLPVGAFSLFR-GEDVADLcAHIcMR-GSIEAcPEGIHSATFVNLAScHK…	AAFLDDLEDmAPDGLIQWQR-AAVSVYSPQVEPDPTAADIMLR-AcQELVASAGDTGVK-AcQELVASAGDTGVKIK-AGSQAAAEDSLATR-ALALHPDYAQAK-ASDGSPcFPYDVK-ASDGSPcFPYDVKDHLALELLR-DHLALELLR-DLGLPEKPFLYVFSDVAEANVAFcSK-DTFQITGLWFcGQQSDMPR-EGSEQPAASPSTSSPSSSASSFEGSGIATVGGEAPVEQNPDEKFcVER-ELNKTLSFVLPVGAFSLFR-GEDVADLcAHIcMR-GSIEAcPEGIHSATFVNLAScHK-GTLEISKSmSAWQLR-GYPTADEFAGER-HPAFQEFIQQGWLDFAVFDGNDK-HPAFQEFIQQGWLDFAVFDGNDKEAR-IVADLGAVTTV…	AAFLDDLEDMAPDGLIQWQR-AAVSVYSPQVEPDPTAADImLR-AcQELVASAGDTGVK-AcQELVASAGDTGVKIK-AGSQAAAEDSLATR-ALALHPDYAQAK-ALALHPDYAQAKEMLVTLK-ASDGSPcFPYDVK-ASDGSPcFPYDVKDHLALELLR-ASGKEGSEQPAASPSTSSPSSSASSFEGSGIATVGGEAPVEQNPDEK-cIAAIRTITGEQLVGVAAFFGGDSQLPAR-DHLALELLR-DLGLPEKPFLYVFSDVAEANVAFcSK-DTFQITGLWFcGQQSDMPR-EGSEQPAASPSTSSPSSSASSFEGSGIATVGGEAPVEQNPDEK-EGSEQPAASPSTSSPSSSASSFEGSGIATVGGEAPVEQNPDEKFcVER-ELNKTLSF…	AAFLDDLEDmAPDGLIQWQR-AAVSVYSPQVEPDPTAADIMLR-AcQELVASAGDTGVK-AGSQAAAEDSLATR-ALALHPDYAQAK-ASDGSPcFPYDVK-ASDGSPcFPYDVKDHLALELLR-DHLALELLR-DLGLPEKPFLYVFSDVAEANVAFcSK-DTFQITGLWFcGQQSDMPR-GEDVADLcAHIcMR-GSIEAcPEGIHSATFVNLAScHK-GTLEISKSMSAWQLR-HPAFQEFIQQGWLDFAVFDGNDK-HPAFQEFIQQGWLDFAVFDGNDKEAR-IcRNPVTVALVGLGYWTK-IVADLGAVTTVSVHcATDLFISAATK-KGEDVADLcAHIcMR-KIVADLGAVTTVSVHcATDLFISAATK-LFcLIGDKGYPTADEFAGER-…	AAFLDDLEDmAPDGLIQWQR-AAVSVYSPQVEPDPTAADIMLR-AcQELVASAGDTGVK-AGSQAAAEDSLATR-ALALHPDYAQAK-ASDGSPcFPYDVK-ASDGSPcFPYDVKDHLALELLR-DHLALELLR-DLGLPEKPFLYVFSDVAEANVAFcSK-DTFQITGLWFcGQQSDmPR-GEDVADLcAHIcMR-GSIEAcPEGIHSATFVNLAScHK-GTLEISKSMSAWQLR-HPAFQEFIQQGWLDFAVFDGNDK-HPAFQEFIQQGWLDFAVFDGNDKEAR-KGEDVADLcAHIcmR-LFcLIGDKGYPTADEFAGER-LIEAYKPFASR-LTGWLQFTGK-LYFDALGGFSQATPYR-mKADTELGK-mSLGWDWFPVDLDEAcAASVETHE…	55	55	61	48	36	TGVEG_268870	TGVEG_268870	TGVEG_268870	TGVEG_268870	TGVEG_268870	402	260	448	133	108	tetratricopeptide repeat-containing protein
| organism=Toxoplasma_gondii_VEG | product=tetratricopeptide repeat-containing protein | location=TGVEG_chrVIII:6254494-6261280(+) | length=1031 | sequence_SO=chromosome | SO=protein_coding	TGVEG_268870	114112	55	55	61	48	36	0.719	0.739	0.757	0.608	0.536	AAFLDDLEDmAPDGLIQWQR-AAVSVYSPQVEPDPTAADIMLR-AcQELVASAGDTGVK-AcQELVASAGDTGVKIK-AGSQAAAEDSLATR-ALALHPDYAQAK-ASDGSPcFPYDVK-ASDGSPcFPYDVKDHLALELLR-ASGKEGSEQPAASPSTSSPSSSASSFEGSGIATVGGEAPVEQNPDEK-DHLALELLR-DLGLPEKPFLYVFSDVAEANVAFcSK-DTFQITGLWFcGQQSDMPR-EGSEQPAASPSTSSPSSSASSFEGSGIATVGGEAPVEQNPDEK-EGSEQPAASPSTSSPSSSASSFEGSGIATVGGEAPVEQNPDEKFcVER-ELNKTLSFVLPVGAFSLFR-GEDVADLcAHIcMR-GSIEAcPEGIHSATFVNLAScHK…	AAFLDDLEDmAPDGLIQWQR-AAVSVYSPQVEPDPTAADIMLR-AcQELVASAGDTGVK-AcQELVASAGDTGVKIK-AGSQAAAEDSLATR-ALALHPDYAQAK-ASDGSPcFPYDVK-ASDGSPcFPYDVKDHLALELLR-DHLALELLR-DLGLPEKPFLYVFSDVAEANVAFcSK-DTFQITGLWFcGQQSDMPR-EGSEQPAASPSTSSPSSSASSFEGSGIATVGGEAPVEQNPDEKFcVER-ELNKTLSFVLPVGAFSLFR-GEDVADLcAHIcMR-GSIEAcPEGIHSATFVNLAScHK-GTLEISKSmSAWQLR-GYPTADEFAGER-HPAFQEFIQQGWLDFAVFDGNDK-HPAFQEFIQQGWLDFAVFDGNDKEAR-IVADLGAVTTV…	AAFLDDLEDMAPDGLIQWQR-AAVSVYSPQVEPDPTAADImLR-AcQELVASAGDTGVK-AcQELVASAGDTGVKIK-AGSQAAAEDSLATR-ALALHPDYAQAK-ALALHPDYAQAKEMLVTLK-ASDGSPcFPYDVK-ASDGSPcFPYDVKDHLALELLR-ASGKEGSEQPAASPSTSSPSSSASSFEGSGIATVGGEAPVEQNPDEK-cIAAIRTITGEQLVGVAAFFGGDSQLPAR-DHLALELLR-DLGLPEKPFLYVFSDVAEANVAFcSK-DTFQITGLWFcGQQSDMPR-EGSEQPAASPSTSSPSSSASSFEGSGIATVGGEAPVEQNPDEK-EGSEQPAASPSTSSPSSSASSFEGSGIATVGGEAPVEQNPDEKFcVER-ELNKTLSF…	AAFLDDLEDmAPDGLIQWQR-AAVSVYSPQVEPDPTAADIMLR-AcQELVASAGDTGVK-AGSQAAAEDSLATR-ALALHPDYAQAK-ASDGSPcFPYDVK-ASDGSPcFPYDVKDHLALELLR-DHLALELLR-DLGLPEKPFLYVFSDVAEANVAFcSK-DTFQITGLWFcGQQSDMPR-GEDVADLcAHIcMR-GSIEAcPEGIHSATFVNLAScHK-GTLEISKSMSAWQLR-HPAFQEFIQQGWLDFAVFDGNDK-HPAFQEFIQQGWLDFAVFDGNDKEAR-IcRNPVTVALVGLGYWTK-IVADLGAVTTVSVHcATDLFISAATK-KGEDVADLcAHIcMR-KIVADLGAVTTVSVHcATDLFISAATK-LFcLIGDKGYPTADEFAGER-…	AAFLDDLEDmAPDGLIQWQR-AAVSVYSPQVEPDPTAADIMLR-AcQELVASAGDTGVK-AGSQAAAEDSLATR-ALALHPDYAQAK-ASDGSPcFPYDVK-ASDGSPcFPYDVKDHLALELLR-DHLALELLR-DLGLPEKPFLYVFSDVAEANVAFcSK-DTFQITGLWFcGQQSDmPR-GEDVADLcAHIcMR-GSIEAcPEGIHSATFVNLAScHK-GTLEISKSMSAWQLR-HPAFQEFIQQGWLDFAVFDGNDK-HPAFQEFIQQGWLDFAVFDGNDKEAR-KGEDVADLcAHIcmR-LFcLIGDKGYPTADEFAGER-LIEAYKPFASR-LTGWLQFTGK-LYFDALGGFSQATPYR-mKADTELGK-NcSDYAEVPATFmLTNSAGDNSLK…	55	55	61	48	36	TGGT1_268870	TGGT1_268870	TGGT1_268870	TGGT1_268870	TGGT1_268870	391	253	439	130	106	tetratricopeptide repeat-containing protein
| organism=Toxoplasma_gondii_VEG | product=microneme protein MIC3 | location=TGVEG_chrIV:911351-912624(+) | length=383 | sequence_SO=chromosome | SO=protein_coding	TGVEG_319560	40528.6	14	7	15	20	18	0.397	0.282	0.488	0.611	0.514	AEEScVEGVEVTLAEK-AEEScVEGVEVTLAEKcEK-cDKNAEcVENLDAGGGVHcK-cEKEFGISASScK-cIDDASHENGYTcEcPTGYSR-cKDGFVGTGLTcSEDPcSK-DGFVGTGLTcSEDPcSK-DGFVGTGLTcSEDPcSKR-EFGISASScK-EVTSKAEEScVEGVEVTLAEK-GESGSEGSLSEK-NAEcVENLDAGGGVHcK-QLHTDNGYFIGAScPK-TmcGPGGcGEFcSSNWIFcSSSLIYHPDK	AEEScVEGVEVTLAEK-cEKEFGISASScK-DGFVGTGLTcSEDPcSK-EFGISASScK-NAEcVENLDAGGGVHcK-QLHTDNGYFIGAScPK-TmcGPGGcGEFcSSNWIFcSSSLIYHPDK	AEEScVEGVEVTLAEK-AEEScVEGVEVTLAEKcEK-cDKNAEcVENLDAGGGVHcK-cDNGYSGSASATSHHGK-cEKEFGISASScK-cIDDASHENGYTcEcPTGYSR-cKDGFVGTGLTcSEDPcSK-DGFVGTGLTcSEDPcSK-DGFVGTGLTcSEDPcSKR-EFGISASScK-EVVSESLAPSFAVTETHSSVQSPSK-NAEcVENLDAGGGVHcK-QLHTDNGYFIGAScPK-TMCGPGGcGEFCSSNWIFcSSSLIYHPDK-YHAHTVTcEK	AEEScVEGVEVTLAEK-AEEScVEGVEVTLAEKcEK-cDKNAEcVENLDAGGGVHcK-cDNGYSGSASATSHHGK-cEKEFGISASScK-cIDDASHENGYTcEcPTGYSR-cKDGFVGTGLTcSEDPcSK-DGFVGTGLTcSEDPcSK-DGFVGTGLTcSEDPcSKR-EETQLcAISSEGKPcR-EFGISASScK-EVTSKAEEScVEGVEVTLAEK-EVVSESLAPSFAVTETHSSVQSPSK-GESGSEGSLSEK-NAEcVENLDAGGGVHcK-QLHTDNGYFIGAScPK-SVQLGSFDK-SVQLGSFDKVVPSR-TMCGPGGCGEFcSSNWIFcSSSLIYHPDK-YHAHTVTcEK	AEEScVEGVEVTLAEK-AEEScVEGVEVTLAEKcEK-cDKNAEcVENLDAGGGVHcK-cEKEFGISASScK-cIDDASHENGYTcEcPTGYSR-cKDGFVGTGLTcSEDPcSK-DGFVGTGLTcSEDPcSK-DGFVGTGLTcSEDPcSKR-EFGISASScK-EVTSKAEEScVEGVEVTLAEK-EVVSESLAPSFAVTETHSSVQSPSK-GESGSEGSLSEK-GESGSEGSLSEKmNIVFK-NAEcVENLDAGGGVHcK-QLHTDNGYFIGAScPK-SVQLGSFDK-SVQLGSFDKVVPSR-TmcGPGGcGEFcSSNWIFcSSSLIYHPDK	7	4	8	10	10	TGME49_325800	TGME49_325800	TGME49_325800	TGME49_325800	TGME49_325800	35	14	63	113	102	microneme protein MIC3
Serum albumin OS=Bos taurus GN=ALB PE=1 SV=4	sp|P02769|ALBU_BOVIN	69294.2	20	16	24	26	23	0.357	0.303	0.493	0.481	0.446	AEFVEVTKLVTDLTK-ccTESLVNR-DAFLGSFLYEYSR-HLVDEPQNLIK-HPYFYAPELLYYANK-KQTALVELLK-KVPQVSTPTLVEVSR-LcVLHEKTPVSEK-LFTFHADIcTLPDTEK-LGEYGFQNALIVR-LVNELTEFAK-mPcTEDYLSLILNR-QTALVELLK-RHPEYAVSVLLR-RHPYFYAPELLYYANK-SLHTLFGDELcK-TVmENFVAFVDK-VPQVSTPTLVEVSR-YIcDNQDTISSK-YNGVFQEccQAEDK	ccTESLVNR-DAFLGSFLYEYSR-EYEATLEEccAK-GLVLIAFSQYLQQcPFDEHVK-HLVDEPQNLIK-KQTALVELLK-KVPQVSTPTLVEVSR-LFTFHADIcTLPDTEK-LGEYGFQNALIVR-LVNELTEFAK-mPcTEDYLSLILNR-QTALVELLK-RHPEYAVSVLLR-RHPYFYAPELLYYANK-TVmENFVAFVDK-VPQVSTPTLVEVSR	ccAADDKEAcFAVEGPK-ccTESLVNR-DAFLGSFLYEYSR-DAIPENLPPLTADFAEDKDVcK-EYEATLEEccAK-FKDLGEEHFK-GLVLIAFSQYLQQcPFDEHVK-HLVDEPQNLIK-KQTALVELLK-KVPQVSTPTLVEVSR-LFTFHADIcTLPDTEK-LGEYGFQNALIVR-LKEccDKPLLEK-LVNELTEFAK-mPcTEDYLSLILNR-QTALVELLK-RHPEYAVSVLLR-RHPYFYAPELLYYANK-RPcFSALTPDETYVPK-SLHTLFGDELcK-TVMENFVAFVDK-VPQVSTPTLVEVSR-YIcDNQDTISSK-YNGVFQEccQAEDK	AEFVEVTKLVTDLTK-cASIQKFGER-ccAADDKEAcFAVEGPK-ccTESLVNR-DAFLGSFLYEYSR-EYEATLEEccAK-GLVLIAFSQYLQQcPFDEHVK-HLVDEPQNLIK-HPEYAVSVLLR-HPYFYAPELLYYANK-KQTALVELLK-KVPQVSTPTLVEVSR-LFTFHADIcTLPDTEK-LGEYGFQNALIVR-LKEccDKPLLEK-LVNELTEFAK-mPcTEDYLSLILNR-QTALVELLK-RHPEYAVSVLLR-RHPYFYAPELLYYANK-RPcFSALTPDETYVPK-SLHTLFGDELcK-TVmENFVAFVDK-VPQVSTPTLVEVSR-YIcDNQDTISSK-YNGVFQEccQAEDK	AEFVEVTKLVTDLTK-ccTESLVNR-DAFLGSFLYEYSR-DAIPENLPPLTADFAEDKDVcK-GLVLIAFSQYLQQcPFDEHVK-HLVDEPQNLIK-HPYFYAPELLYYANK-KQTALVELLK-KVPQVSTPTLVEVSR-LFTFHADIcTLPDTEK-LGEYGFQNALIVR-LVNELTEFAK-mPcTEDYLSLILNR-QNcDQFEKLGEYGFQNALIVR-QTALVELLK-RHPEYAVSVLLR-RHPYFYAPELLYYANK-RPcFSALTPDETYVPK-SLHTLFGDELcK-TVMENFVAFVDK-VPQVSTPTLVEVSR-YIcDNQDTISSK-YNGVFQEccQAEDK	3	3	3	4	3	sp|P02768ups|ALBU_HUMAN_UPS	sp|P02768ups|ALBU_HUMAN_UPS	sp|P02768ups|ALBU_HUMAN_UPS	sp|P02768ups|ALBU_HUMAN_UPS	sp|P02768ups|ALBU_HUMAN_UPS	65	51	73	88	99
| organism=Toxoplasma_gondii_ME49 | product=EGF family domain-containing protein | location=tgme49_asmbl.1555:109-918(-) | length=269 | sequence_SO=supercontig | SO=protein_coding	TGME49_325800	28319.5	8	5	9	11	11	0.375	0.353	0.468	0.52	0.52	cDKNAEcVENLDAGGGVHcK-cKDGFVGTGLTcSEDPcSK-DGFVGTGLTcSEDPcSK-DGFVGTGLTcSEDPcSKR-NAEcVENLDAGGGVHcK-QETQLcAISSEGKPcR-QLHTDNGYFIGAScPK-TmcGPGGcGEFcSSNWIFcSSSLIYHPDK	DGFVGTGLTcSEDPcSK-NAEcVENLDAGGGVHcK-QETQLcAISSEGKPcR-QLHTDNGYFIGAScPK-TmcGPGGcGEFcSSNWIFcSSSLIYHPDK	cDKNAEcVENLDAGGGVHcK-cKDGFVGTGLTcSEDPcSK-DGFVGTGLTcSEDPcSK-DGFVGTGLTcSEDPcSKR-EVVSESLAPSFAVTETHSSVQSPSK-NAEcVENLDAGGGVHcK-QETQLcAISSEGKPcR-QLHTDNGYFIGAScPK-TMCGPGGcGEFCSSNWIFcSSSLIYHPDK	cDKNAEcVENLDAGGGVHcK-cKDGFVGTGLTcSEDPcSK-DGFVGTGLTcSEDPcSK-DGFVGTGLTcSEDPcSKR-EVVSESLAPSFAVTETHSSVQSPSK-NAEcVENLDAGGGVHcK-QETQLcAISSEGKPcR-QLHTDNGYFIGAScPK-SVQLGSFDK-SVQLGSFDKVVPSR-TMCGPGGCGEFcSSNWIFcSSSLIYHPDK	cDKNAEcVENLDAGGGVHcK-cKDGFVGTGLTcSEDPcSK-DGFVGTGLTcSEDPcSK-DGFVGTGLTcSEDPcSKR-EVVSESLAPSFAVTETHSSVQSPSK-NAEcVENLDAGGGVHcK-QETQLcAISSEGKPcR-QLHTDNGYFIGAScPK-SVQLGSFDK-SVQLGSFDKVVPSR-TmcGPGGcGEFcSSNWIFcSSSLIYHPDK	7	4	8	10	10	TGVEG_319560	TGVEG_319560	TGVEG_319560	TGVEG_319560	TGVEG_319560	19	12	44	78	76	EGF family domain-containing protein
| organism=Toxoplasma_gondii_GT1 | product=protease inhibitor PI2 | location=TGGT1_chrIb:728877-731848(-) | length=318 | sequence_SO=chromosome | SO=protein_coding	TGGT1_208450,TGME49_208450,TGVEG_208450	35341.9	10	8	14	14	11	0.409	0.465	0.711	0.535	0.491	DcAcPLILTPNcGTDR-ELRLNcGVDGVTYSNHcVR-IEDLKDcAcPLILTPNcGTDR-LLHEGPcEGDTEEIWDDQ-LNcGVDGVTYSNHcVR-LNcGVDGVTYSNHcVRK-NLELNcGGDHVTYANHcIR-QLPVQHGDNEIDVPER-TLFSQQDDESENDALEEEEQR-VELKHEGPcEADEQK	IEDLKDcAcPLILTPNcGTDR-LKGcPcPLNLmLNcGVDGVTYDNHcLR-LLHEGPcEGDTEEIWDDQ-LNcGVDGVTYSNHcVR-NLELNcGGDHVTYANHcIR-QLPVQHGDNEIDVPER-TLFSQQDDESENDALEEEEQR-VKLLHEGPcR	EcHGVGLLHDGPcADQEDQGSSVNEPSEVADTTEQPSITPSGEEDRPPKDAPK-GcPcPLNLmLNcGVDGVTYDNHcLR-IEDLKDcAcPLILTPNcGTDR-LKGcPcPLNLmLNcGVDGVTYDNHcLR-LLHEGPcEGDTEEIWDDQ-LNcGVDGVTYSNHcVR-LNcGVDGVTYSNHcVRK-NLELNcGGDHVTYANHcIR-QLPVQHGDNEIDVPER-QLPVQHGDNEIDVPERR-TLFSQQDDESENDALEEEEQR-TLFSQQDDESENDALEEEEQRLQR-TQSSHQHDDAENGAR-VELKHEGPcEADEQK	DcAcPLILTPNcGTDR-GcPcPLNLmLNcGVDGVTYDNHcLR-HEGPcEADEQK-IEDLKDcAcPLILTPNcGTDR-LKGcPcPLNLmLNcGVDGVTYDNHcLR-LLHEGPcEGDTEEIWDDQ-LNcGVDGVTYSNHcVR-LNcGVDGVTYSNHcVRK-NLELNcGGDHVTYANHcIR-QLPVQHGDNEIDVPER-QLPVQHGDNEIDVPERR-TLFSQQDDESENDALEEEEQR-TQSSHQHDDAENGAR-VELKHEGPcEADEQK	DcAcPLILTPNcGTDR-GcPcPLNLMLNcGVDGVTYDNHcLR-IEDLKDcAcPLILTPNcGTDR-LKGcPcPLNLmLNcGVDGVTYDNHcLR-LLHEGPcEGDTEEIWDDQ-LNcGVDGVTYSNHcVR-NLELNcGGDHVTYANHcIR-QLPVQHGDNEIDVPER-TLFSQQDDESENDALEEEEQR-TLFSQQDDESENDALEEEEQRLQR-VELKHEGPcEADEQK	0	0	0	0	0	0	0	0	0	0	38	25	60	60	75	protease inhibitor PI2
| organism=Toxoplasma_gondii_GT1 | product=putative elongation factor 1-alpha (EF-1-ALPHA) | location=TGGT1_chrV:1691323-1692075(-) | length=250 | sequence_SO=chromosome | SO=protein_coding	TGGT1_286420B	26972.1	11	6	14	14	13	0.604	0.388	0.68	0.68	0.648	AGMVLTFAPVGLTTEcK-GcATFLAQVIVLNHPGEIK-GKTLVEALDTmEAPK-IGGIGTVPVGR-NDPAKGcATFLAQVIVLNHPGEIK-NGYSPVIDcHTAHIAcK-QTVAVGVIK-SGDAAMVNmEPSKPMVVEAFTDYPPLGR-SVEMHHEVmEQAVPGDNVGFNVK-TLVEALDTMEAPK-VETGILKAGMVLTFAPVGLTTEcK	AGMVLTFAPVGLTTEcK-GcATFLAQVIVLNHPGEIK-IGGIGTVPVGR-QTVAVGVIK-SGDAAmVNmEPSKPmVVEAFTDYPPLGR-TLVEALDTmEAPK	AGMVLTFAPVGLTTEcK-DmKQTVAVGVIK-GcATFLAQVIVLNHPGEIK-GKTLVEALDTMEAPK-GYVASDSKNDPAK-IGGIGTVPVGR-LPLQDVYKIGGIGTVPVGR-NDPAKGcATFLAQVIVLNHPGEIK-NGYSPVIDcHTAHIAcK-QTVAVGVIK-SGDAAmVNmEPSKPMVVEAFTDYPPLGR-SVEMHHEVMEQAVPGDNVGFNVK-TLVEALDTmEAPK-VETGILKAGMVLTFAPVGLTTEcK	AGmVLTFAPVGLTTEcK-DmKQTVAVGVIK-GcATFLAQVIVLNHPGEIK-GKTLVEALDTmEAPK-GYVASDSKNDPAK-IGGIGTVPVGR-LPLQDVYKIGGIGTVPVGR-NDPAKGcATFLAQVIVLNHPGEIK-NGYSPVIDcHTAHIAcK-QTVAVGVIK-SGDAAmVNmEPSKPMVVEAFTDYPPLGR-SVEMHHEVmEQAVPGDNVGFNVK-TLVEALDTmEAPK-VETGILKAGMVLTFAPVGLTTEcK	AGmVLTFAPVGLTTEcK-DmKQTVAVGVIK-GcATFLAQVIVLNHPGEIK-GKTLVEALDTmEAPK-GYVASDSKNDPAK-IGGIGTVPVGR-NDPAKGcATFLAQVIVLNHPGEIK-NGYSPVIDcHTAHIAcK-QTVAVGVIK-SGDAAmVNmEPSKPmVVEAFTDYPPLGR-SVEMHHEVMEQAVPGDNVGFNVK-TLVEALDTmEAPK-VETGILKAGMVLTFAPVGLTTEcK	10	5	12	12	11	TGGT1_286420A	TGGT1_286420A	TGGT1_286420A	TGGT1_286420A	TGGT1_286420A	37	17	63	58	73	putative elongation factor 1-alpha (EF-1-ALPHA)
| organism=Toxoplasma_gondii_GT1 | product=hypothetical protein | location=TGGT1_chrIX:5105581-5110076(+) | length=738 | sequence_SO=chromosome | SO=protein_coding	TGGT1_305270	82343	30	24	33	27	24	0.489	0.434	0.505	0.413	0.431	DADLALGQLSSMLVK-DEPLLLSPK-ELDESVLLSEIAAK-ELDESVLLSEIAAKDEPLLLSPK-FTPAYTAIVTDPSGSLYHVPLGR-GSGYDYSADFYSTTESLNK-GSGYDYSADFYSTTESLNKVK-GSKTESDcLANMK-HLLAISEVIK-HLLAISEVIKDR-ISVLVNVEcVGIIK-KIEHVQEPPSPPVPPESTEGR-LNQDVTITLNIFFPALLK-LQPVFGGTSLR-LTELGPQVEAR-MAIELLQDTLR-NRDLNVPLR-QIVPSYVPLGGFR-QSPcFVGYAR-RDADLALGQLSSmLVK-RQSPcFVGYAR-RVVSLFFTNPFAK-TEASTSQTFcESYLPVLSQAPLFVRPYFLDFSPDDTLR-TESDcLANMK-TSVLTHIDIR…	DADLALGQLSSmLVK-DEPLLLSPK-ELDESVLLSEIAAK-ELDESVLLSEIAAKDEPLLLSPK-FTPAYTAIVTDPSGSLYHVPLGR-GSGYDYSADFYSTTESLNK-GSKTESDcLANMK-HLLAISEVIK-HLLAISEVIKDR-ISVLVNVEcVGIIK-KIEHVQEPPSPPVPPESTEGR-LTELGPQVEAR-MAIELLQDTLR-QIVPSYVPLGGFR-QSPcFVGYAR-RDADLALGQLSSMLVK-RVVSLFFTNPFAK-TEASTSQTFcESYLPVLSQAPLFVRPYFLDFSPDDTLR-TSVLTHIDIR-VKGSGYDYSADFYSTTESLNK-VLNMGQVWR-VVSLFFTNPFAK-YHTMYPPTGLATHEAEPDHAANTAGQQQPAAELFSR-YYQ…	DADLALGQLSSMLVK-DADLALGQLSSMLVKATLPATK-ELDESVLLSEIAAK-ELDESVLLSEIAAKDEPLLLSPK-FTPAYTAIVTDPSGSLYHVPLGR-GSGYDYSADFYSTTESLNK-GSGYDYSADFYSTTESLNKVK-GSKTESDcLANMK-HLLAISEVIK-HLLAISEVIKDR-IEHVQEPPSPPVPPESTEGR-ISVLVNVEcVGIIK-ISVLVNVEcVGIIKVK-KIEHVQEPPSPPVPPESTEGR-KVNGmGAPR-LGQPFPVYAGR-LQPVFGGTSLR-LTELGPQVEAR-MAIELLQDTLR-QIVPSYVPLGGFR-QSPcFVGYAR-RDADLALGQLSSMLVK-RQSPcFVGYAR-RVVSLFFTNPFAK-TEASTSQTFcESYLPV…	DADLALGQLSSMLVK-ELDESVLLSEIAAK-ELDESVLLSEIAAKDEPLLLSPK-FTPAYTAIVTDPSGSLYHVPLGR-GSGYDYSADFYSTTESLNK-GSGYDYSADFYSTTESLNKVK-GSKTESDcLANMK-HLLAISEVIK-HLLAISEVIKDR-ISVLVNVEcVGIIK-KIEHVQEPPSPPVPPESTEGR-KVNGmGAPR-LQPVFGGTSLR-LTELGPQVEAR-MAIELLQDTLR-QIVPSYVPLGGFR-QSPcFVGYAR-RDADLALGQLSSMLVK-RQSPcFVGYAR-RVVSLFFTNPFAK-TESDcLANMK-TSVLTHIDIR-VKGSGYDYSADFYSTTESLNK-VLNMGQVWR-VVSLFFTNPFAK-YHTmYPPTGLATHEAEPDHAAN…	DADLALGQLSSMLVK-ELDESVLLSEIAAK-ELDESVLLSEIAAKDEPLLLSPK-FTPAYTAIVTDPSGSLYHVPLGR-GSGYDYSADFYSTTESLNK-GSKTESDcLANMK-HLLAISEVIK-HLLAISEVIKDR-ISVLVNVEcVGIIK-KIEHVQEPPSPPVPPESTEGR-LGQPFPVYAGR-LTELGPQVEAR-MAIELLQDTLR-QSPcFVGYAR-RDADLALGQLSSmLVK-RVVSLFFTNPFAK-TEASTSQTFcESYLPVLSQAPLFVRPYFLDFSPDDTLR-TESDcLANMK-TSVLTHIDIR-VKGSGYDYSADFYSTTESLNK-VLNMGQVWR-VVSLFFTNPFAK-YHTMYPPTGLATHEAEPDHAANTAGQQQPAAELFSR-YYQA…	0	0	0	0	0	0	0	0	0	0	116	84	156	73	70	hypothetical protein
| organism=Toxoplasma_gondii_GT1 | product=protein disulfide-isomerase domain-containing protein | location=TGGT1_chrVI:19741-27980(-) | length=1139 | sequence_SO=chromosome | SO=protein_coding	TGGT1_238040A	126200	35	28	34	40	39	0.396	0.307	0.388	0.423	0.425	AHSDLLDVAITSWENDTHAEQEK-APVLFALAEGLTNR-DVLLEVYAPWcGHcK-ETEKVEVMDDFLTVFNIVK-FFSLSLQSDK-FFSLSLQSDKGTVTEDEK-GTVTEDEKQALSGNEFSVSWSTSPR-HASHPIDIAGVPPPEVDVFSGPTAATVVNSSNFDAIVNGK-IFcYYFQALEAYAAR-KAPVLFALAEGLTNR-KDGPAFAAPNTLR-KLEPVYEAFAR-KVVVVASYSSFcNK-LSFGAEGPGLAPAFNIPSR-mDGTQNTLDNPDFK-NLKPLYEEFAR-QALSGNEFSVSWSTSPR-QKGTPTVTEDMVK-QVLQSDKDVLLEVYAPWcGHcK-RLQPEYELFAK-SDLSDLVDQLK-SDPDLLTVQAGSLVPLAK-SPTAQAHLV…	AHSDLLDVAITSWENDTHAEQEK-APVLFALAEGLTNR-ETEKVEVMDDFLTVFNIVK-FFSLSLQSDK-FFSLSLQSDKGTVTEDEK-GTVTEDEKQALSGNEFSVSWSTSPR-KAPVLFALAEGLTNR-KLEPVYEAFAR-KVVVVASYSSFcNK-LSFGAEGPGLAPAFNIPSR-mDGTQNTLDNPDFK-NLKPLYEEFAR-QALSGNEFSVSWSTSPR-QVLQSDKDVLLEVYAPWcGHcK-QYAQEHLAPNK-SDLSDLVDQLK-SDPDLLTVQAGSLVPLAK-SPTAQAHLVVAK-TPYLLmTGSLPLK-TPYLLMTGSLPLKHESR-VTGFPTIWFIK-VTTQVVNKQDGTFLLR-VVVGNTFDSIVFDKEK-VVVVASYSSFcNK-WAEQH…	AHSDLLDVAITSWENDTHAEQEK-APVLFALAEGLTNR-DLSRFPIIDLDR-DVLLEVYAPWcGHcK-ETEKVEVMDDFLTVFNIVK-FFSLSLQSDK-FFSLSLQSDKGTVTEDEK-FVQEHATSKIDVELPPEEPPKPLSQAVPTDNSGPVK-GTVTEDEKQALSGNEFSVSWSTSPR-IFcYYFQALEAYAAR-KAPVLFALAEGLTNR-KDGPAFAAPNTLR-KLEPVYEAFAR-KVVVVASYSSFcNK-LSFGAEGPGLAPAFNIPSR-mDGTQNTLDNPDFK-NLKPLYEEFAR-QALSGNEFSVSWSTSPR-QKGTPTVTEDMVK-QVLQSDKDVLLEVYAPWcGHcK-QYAQEHLAPNK-SDLSDLVDQLK-SDPDLLTVQAGSLVPLAK-…	AFSWSSYPTILFVR-AHSDLLDVAITSWENDTHAEQEK-AHSDLLDVAITSWENDTHAEQEKK-APVLFALAEGLTNR-DLSRFPIIDLDR-DVLLEVYAPWcGHcK-EVDISYPLVQLNSK-FFSLSLQSDK-FFSLSLQSDKGTVTEDEK-GTVTEDEKQALSGNEFSVSWSTSPR-IDVELPPEEPPKPLSQAVPTDNSGPVK-KAPVLFALAEGLTNR-KDGPAFAAPNTLR-KLEPVYEAFAR-KVVVVASYSSFcNK-LASLSPTASK-LEPVYEAFAR-LLYAGKKPEK-LPDVEFLmNLGDWPLEKR-LSFGAEGPGLAPAFNIPSR-MDGTQNTLDNPDFK-mDGTQNTLDNPDFKWTGFPTIWFIK-NLKPLYEEFAR-QALAcSHTLP…	AFSWSSYPTILFVR-AHSDLLDVAITSWENDTHAEQEK-APVLFALAEGLTNR-DGPAFAAPNTLR-DLSRFPIIDLDR-DVLLEVYAPWcGHcK-ETEKVEVMDDFLTVFNIVK-FFSLSLQSDK-FFSLSLQSDKGTVTEDEK-GADEGALPLFSWSGSDDTLDIILPQWDVVK-GTVTEDEKQALSGNEFSVSWSTSPR-IFcYYFQALEAYAAR-KAPVLFALAEGLTNR-KDGPAFAAPNTLR-KLEPVYEAFAR-KVVVVASYSSFcNK-LPDVEFLmNLGDWPLEK-LSFGAEGPGLAPAFNIPSR-mDGTQNTLDNPDFK-NLKPLYEEFAR-QALSGNEFSVSWSTSPR-QKGTPTVTEDMVK-QVLQSDKDVLLEVYAPWcGHcK-SDL…	5	3	5	8	5	TGGT1_238040B	TGGT1_238040B	TGGT1_238040B	TGGT1_238040B	TGGT1_238040B	49	33	54	57	69	protein disulfide-isomerase domain-containing protein
| organism=Toxoplasma_gondii_GT1 | product=6-pyruvoyl tetrahydrobiopterin synthase | location=TGGT1_chrIX:5375812-5378265(-) | length=475 | sequence_SO=chromosome | SO=protein_coding	TGGT1_305800,TGME49_305800,TGVEG_305800	49000.8	12	11	15	16	12	0.497	0.371	0.509	0.613	0.507	cEDGAEFKVPcSDcK-FNcGHFIAYR-FSPVRPPSVASGSDVFSAFSDGTSLR-GATWVEVAVWETPSQmASFR-GSPNFTAANPGLGDGQAYLPYSAPLASVGSGLHGSPHVR-IGGIVGPDGYILDFGDIK-IGGIVGPDGYILDFGDIKQTAR-SDVLDITQEGQSIIIR-SFcQAHNVLDSPGTcPR-SGVLGLGPAPNSNccLGGNATGDASR-SLDEHLIVPmKSDVLDITQEGQSIIIR-STFSSVHSFGQHEVVSVSLPAGPVcAGSPSGPcR	FNcGHFIAYR-GATWVEVAVWETPSQMASFR-IGGIVGPDGYILDFGDIK-IGGIVGPDGYILDFGDIKQTAR-LHGHNYSVTVK-SDVLDITQEGQSIIIR-SFcQAHNVLDSPGTcPR-SGVLGLGPAPNSNccLGGNATGDASR-SLDEHLIVPMK-SLDEHLIVPMKSDVLDITQEGQSIIIR-SPGKPPAAGEELSELNGEERPAEFGADLSSGTFEVLVQAPSmK	cEDGAEFKVPcSDcK-ERLHGHNYSVTVK-FNcGHFIAYR-GATWVEVAVWETPSQMASFR-IGGIVGPDGYILDFGDIK-IGGIVGPDGYILDFGDIKQTAR-LHGHNYSVTVK-RGATWVEVAVWETPSQMASFR-RSPGKPPAAGEELSELNGEERPAEFGADLSSGTFEVLVQAPSMK-SDVLDITQEGQSIIIR-SFcQAHNVLDSPGTcPR-SGAPGGGLAPSLR-SGVLGLGPAPNSNccLGGNATGDASR-SLDEHLIVPMKSDVLDITQEGQSIIIR-STFSSVHSFGQHEVVSVSLPAGPVcAGSPSGPcR	cEDGAEFKVPcSDcK-FNcGHFIAYR-FSPVRPPSVASGSDVFSAFSDGTSLR-GATWVEVAVWETPSQMASFR-GSPNFTAANPGLGDGQAYLPYSAPLASVGSGLHGSPHVR-IGGIVGPDGYILDFGDIK-IGGIVGPDGYILDFGDIKQTAR-LHGHNYSVTVK-RGATWVEVAVWETPSQMASFR-SDVLDITQEGQSIIIR-SFcQAHNVLDSPGTcPR-SGVLGLGPAPNSNccLGGNATGDASR-SLDEHLIVPMK-SLDEHLIVPmKSDVLDITQEGQSIIIR-SPGKPPAAGEELSELNGEERPAEFGADLSSGTFEVLVQAPSmK-STFSSVHSFGQHEVVSVSLPAGPVcAGSPSGPcR	cEDGAEFKVPcSDcK-FNcGHFIAYR-FSPVRPPSVASGSDVFSAFSDGTSLR-GATWVEVAVWETPSQMASFR-IGGIVGPDGYILDFGDIK-IGGIVGPDGYILDFGDIKQTAR-RSPGKPPAAGEELSELNGEERPAEFGADLSSGTFEVLVQAPSmK-SDVLDITQEGQSIIIR-SFcQAHNVLDSPGTcPR-SGVLGLGPAPNSNccLGGNATGDASR-SLDEHLIVPmKSDVLDITQEGQSIIIR-STFSSVHSFGQHEVVSVSLPAGPVcAGSPSGPcR	0	0	0	0	0	0	0	0	0	0	40	28	63	60	60	6-pyruvoyl tetrahydrobiopterin synthase
| organism=Toxoplasma_gondii_GT1 | product=chaperonin protein BiP | location=TGGT1_chrXI:2188121-2191497(-) | length=668 | sequence_SO=chromosome | SO=protein_coding	TGGT1_311720,TGME49_311720,TGVEG_311720	73254.7	20	6	24	24	23	0.373	0.1	0.436	0.457	0.407	AKFEELNSDLFQK-DAGAIAGLNVIR-DKDLLPYEIINK-GVPQIEVTFDVDR-IGEAAKNEATINPTNTLFDVK-IINEPTAAAIAYGLDK-IINEPTAAAIAYGLDKK-ITPSYVAFTDDDR-ITPSYVAFTDDDRK-mKETAEQFLGK-NAVVTVPAYFNDAQR-NEATINPTNTLFDVK-NEATINPTNTLFDVKR-QVLEDADLQKSQVDEIVLVGGSTR-SQVDEIVLVGGSTR-TILDKVTEAQEWLNTNPDADAEETR-VDIIPNDQGNR-VEVENLMEGVDFSETLTR-VLAPEEVSAMVLTK-VYGQSGGPGAGGAAGGADDDDYGGHDEL	DAGAIAGLNVIR-IINEPTAAAIAYGLDK-IINEPTAAAIAYGLDKK-ITITNDKGR-NAVVTVPAYFNDAQR-VLAPEEVSAMVLTK	AKFEELNSDLFQK-DAGAIAGLNVIR-DKDLLPYEIINK-GVPQIEVTFDVDR-IGEAAKNEATINPTNTLFDVK-IINEPTAAAIAYGLDK-IINEPTAAAIAYGLDKK-ITPSYVAFTDDDR-ITPSYVAFTDDDRK-LKDVEAVcNPIISK-mKETAEQFLGK-NALEGYLHSMK-NAVVTVPAYFNDAQR-NEATINPTNTLFDVK-NEATINPTNTLFDVKR-NGILSVSAVDKGTGK-QVLEDADLQK-QVLEDADLQKSQVDEIVLVGGSTR-SQVDEIVLVGGSTR-TQTFSTYSDNQSAVLIQVYEGERPmTK-VDIIPNDQGNR-VEVENLMEGVDFSETLTR-VLAPEEVSAMVLTK-VYGQSGGPGAGGAAGGADDDDYGGHDEL	DKDLLPYEIINK-FEELNSDLFQK-IGEAAKNEATINPTNTLFDVK-IINEPTAAAIAYGLDK-IINEPTAAAIAYGLDKK-ITPSYVAFTDDDR-ITPSYVAFTDDDRK-LKDVEAVcNPIISK-mKETAEQFLGK-NALEGYLHSMK-NAVVTVPAYFNDAQR-NEATINPTNTLFDVK-NEATINPTNTLFDVKR-NGILSVSAVDKGTGK-QATKDAGAIAGLNVIR-QVLEDADLQK-QVLEDADLQKSQVDEIVLVGGSTR-SQVDEIVLVGGSTR-TILDKVTEAQEWLNTNPDADAEETR-TQTFSTYSDNQSAVLIQVYEGERPmTK-VDIIPNDQGNR-VEVENLMEGVDFSETLTR-VLAPEEVSAMVLTK-VYGQSGGPGAGGAAGG…	DKDLLPYEIINK-ETAEQFLGK-FEELNSDLFQK-IGEAAKNEATINPTNTLFDVK-IINEPTAAAIAYGLDK-IINEPTAAAIAYGLDKK-IQQLIKDFFNGK-ITPSYVAFTDDDR-ITPSYVAFTDDDRK-LKDVEAVcNPIISK-mKETAEQFLGK-NALEGYLHSMK-NAVVTVPAYFNDAQR-NEATINPTNTLFDVK-NEATINPTNTLFDVKR-NGILSVSAVDK-QVLEDADLQK-SQVDEIVLVGGSTR-TQTFSTYSDNQSAVLIQVYEGERPMTK-VDIIPNDQGNR-VEVENLmEGVDFSETLTR-VLAPEEVSAMVLTK-VYGQSGGPGAGGAAGGADDDDYGGHDEL	2	2	2	2	2	TGGT1_273760,TGME49_273760,TGVEG_273760	TGGT1_273760,TGME49_273760,TGVEG_273760	TGGT1_273760,TGME49_273760,TGVEG_273760	TGGT1_273760,TGME49_273760,TGVEG_273760	TGGT1_273760,TGME49_273760,TGVEG_273760	32	15	62	52	57	chaperonin protein BiP
| organism=Toxoplasma_gondii_GT1 | product=microneme protein MIC4 | location=TGGT1_chrIb:547335-549077(+) | length=580 | sequence_SO=chromosome | SO=protein_coding	TGGT1_208030,TGME49_208030,TGVEG_208030	63019.2	10	2	11	18	14	0.233	0.0362	0.224	0.333	0.26	APTIGEPVPDVSLEQcAAQcK-AVDGcTHFTYNDDSK-cTHFTFNDNTR-cYLIGSGFSAHR-EcSHYTYNVK-EFcDFGGSIR-GVLGVTSGPK-NDVDGVVSGPYTFcDNGENLQVLEAK-TGVTGVTVGPR-YLGDMTGSR	GVLGVTSGPK-TGVTGVTVGPR	APTIGEPVPDVSLEQcAAQcK-AQTIGEVKR-AVDGcTHFTYNDDSK-cTHFTFNDNTR-EGKPDLYDLTGGK-GDKmQLYSSPGDR-GVLGVTSGPK-mQLYSSPGDR-NDVDGVVSGPYTFcDNGENLQVLEAK-RNDVDGVVSGPYTFcDNGENLQVLEAK-TGVTGVTVGPR	APTIGEPVPDVSLEQcAAQcK-AQTIGEVKR-AVDGcTHFTYNDDSK-cQAEKEcSHYTYNVK-DREEADAVGSDDGLNAEATmANSPDFHDEVEcVHTGNIGSK-EcSHYTYNVK-EGKPDLYDLTGGK-GDKmQLYSSPGDR-GSRAPTIGEPVPDVSLEQcAAQcK-GVLGVTSGPK-KTGVTGVTVGPR-LDLScVHSDNK-LDLScVHSDNKGSR-mQLYSSPGDR-NDVDGVVSGPYTFcDNGENLQVLEAK-NDVDGVVSGPYTFcDNGENLQVLEAKDTE-RNDVDGVVSGPYTFcDNGENLQVLEAK-TGVTGVTVGPR	APTIGEPVPDVSLEQcAAQcK-AVDGcTHFTYNDDSK-cTHFTFNDNTR-cYLIGSGFSAHR-EcSHYTYNVK-GDKMQLYSSPGDR-GVLGVTSGPK-KTGVTGVTVGPR-LDLScVHSDNK-mQLYSSPGDR-NDVDGVVSGPYTFcDNGENLQVLEAK-RNDVDGVVSGPYTFcDNGENLQVLEAK-TGVTGVTVGPR-YLGDMTGSR	0	0	0	0	0	0	0	0	0	0	12	3	23	59	56	microneme protein MIC4
| organism=Toxoplasma_gondii_GT1 | product=PHD-finger domain-containing protein | location=TGGT1_chrX:3059832-3081619(-) | length=5658 | sequence_SO=chromosome | SO=protein_coding	TGGT1_224260	602590	45	37	36	37	38	0.117	0.102	0.0967	0.0914	0.0981	AcAASAVDLLTcR-AETGPAcGVTGER-AKGTLVTSTSFGTEVENLLWR-ASVSPSSSLALVSASPR-AVPTTVLSGVK-cALSLNATVMDR-DGDcFHASSGASAGVGGPQEK-DLDQPVSAAWESSNPR-DLGAPQPSKDSQEGQAASVEATLQNTR-DLSVFSHSGDFK-DLSVFSHSGDFKR-DSQEGQAASVEATLQNTR-DVEFFSAINPR-EEAFcLQVSQNR-EEASPScDSLSSPVR-ELEQDGDTQGPR-EQAESEAmDVDSPEAR-FPGPAPIVHGPR-GHLLTTAGScDMQETSR-GKTEDAQGEQLVSLETAAEPETQEK-GPGTAGETGGVAGAGGDGSGVFR-GTEGLGLVSR-GTLVTSTSFGTEVENLLWR-LAATASENIR…	AADVLGIETYDR-AETGPAcGVTGER-ASVSPSSSLALVSASPR-cALSLNATVMDR-DGDcFHASSGASAGVGGPQEK-DLGAPQPSKDSQEGQAASVEATLQNTR-DLSVFSHSGDFK-DSQEGQAASVEATLQNTR-DVEFFSAINPR-EKHPVSLVAPEDATPATDYIR-ELEQDGDTQGPR-EQAESEAmDVDSPEAR-FPGPAPIVHGPR-FSALmDEKR-GAGSKPcISSLAQTmLGAR-GPGTAGETGGVAGAGGDGSGVFR-GTEGLGLVSR-GTLVTSTSFGTEVENLLWR-LPLPTVLSGPLPAWIDcAER-LPSSSTTNASPPKHDPPcSSSPPPAER-NATETADFDTR-QLPQLDDELALAAIR-QSLTEVSPAAPTSSKPR-QT…	AADVLGIETYDR-AETGPAcGVTGER-AGGGGGEGASGSLGDR-ASSAFSGSTSSEK-ASVSPSSSLALVSASPR-AVVEGGEEDPDEAGADDLFVPTVHKK-cALSLNATVMDR-DGDcFHASSGASAGVGGPQEK-DLGAPQPSKDSQEGQAASVEATLQNTR-DLSVFSHSGDFK-EEAFcLQVSQNR-ELEQDGDTQGPR-EQAESEAmDVDSPEAR-FPGPAPIVHGPR-GAGSKPcISSLAQTMLGAR-GGTGDLLASGAFGASALGAGSGDAPGASRPAEGDPSGPGASPGDTGHNTR-GKTEDAQGEQLVSLETAAEPETQEK-GPGTAGETGGVAGAGGDGSGVFR-GTEGLGLVSR-GTLVTSTSFGTEVENLLWR-KQLPQLDDELAL…	AGSGSPGPSR-AKGTLVTSTSFGTEVENLLWR-ASVSPSSSLALVSASPR-AVPTTVLSGVK-AVPTTVLSGVKR-AVVEGGEEDPDEAGADDLFVPTVHKK-DAADAAGPSPR-DGDcFHASSGASAGVGGPQEK-DLGAPQPSKDSQEGQAASVEATLQNTR-DLSVFSHSGDFK-DSQEGQAASVEATLQNTR-EEAFcLQVSQNR-ELEQDGDTQGPR-EQAESEAmDVDSPEAR-FPGPAPIVHGPR-GHLLTTAGScDMQETSR-GPGTAGETGGVAGAGGDGSGVFR-GSDSDFTPSR-GTEGLGLVSR-GTLVTSTSFGTEVENLLWR-KQLPQLDDELALAAIR-LPLPTVLSGPLPAWIDcAER-LPSSSTTNASPPK-LPSSSTTNAS…	AKGTLVTSTSFGTEVENLLWR-ASVSPSSSLALVSASPR-AVPTTVLSGVKR-AVVEGGEEDPDEAGADDLFVPTVHKK-DGDcFHASSGASAGVGGPQEK-DLDQPVSAAWESSNPR-DLGAPQPSKDSQEGQAASVEATLQNTR-DLSVFSHSGDFK-DSQEGQAASVEATLQNTR-DVEFFSAINPR-EEASPScDSLSSPVR-ELEQDGDTQGPR-EQAESEAmDVDSPEAR-FPGPAPIVHGPR-GHLLTTAGScDMQETSR-GKTEDAQGEQLVSLETAAEPETQEK-GPGTAGETGGVAGAGGDGSGVFR-GSDSDFTPSR-GTEGLGLVSR-GTLVTSTSFGTEVENLLWR-HMWPATLLADVEPSALcPPPLLR-LLALLHHHK-LPLPT…	41	32	31	32	34	TGVEG_224260,TGME49_224260-TGVEG_224260-TGME49_224260	TGVEG_224260-TGVEG_224260,TGME49_224260-TGME49_224260	TGVEG_224260-TGVEG_224260,TGME49_224260-TGME49_224260	TGME49_224260,TGVEG_224260-TGVEG_224260-TGME49_224260	TGVEG_224260,TGME49_224260-TGVEG_224260-TGME49_224260	54	41	52	47	51	PHD-finger domain-containing protein
| organism=Toxoplasma_gondii_GT1 | product=putative translation elongation factor 2 family protein | location=TGGT1_chrVIIa:1297616-1301283(+) | length=832 | sequence_SO=chromosome | SO=protein_coding	TGGT1_205470,TGVEG_205470	93090.3	11	10	18	23	24	0.213	0.183	0.352	0.391	0.385	ALLELQmDGEEIYQTFSR-AYLPVAESFGFTTALR-ETVSAPSHmTcLSK-GTVSFGSGLHGWAFTVER-NcDPNAPLMMYVSK-NMSVIAHVDHGK-SGTLTTLDTAHNIADMK-VFSGTVATGQK-VLYAcQLASAPR-YRVENLYEGPmDDEAAQGIR-YVEHVQDVPcGNTccLVGVDQYLLK	ALLELQmDGEEIYQTFSR-AYLPVAESFGFTTALR-DLRDEYAQIDFTVSDPVVSYR-FDFDKNAALK-LWGNNFYNAK-NmSVIAHVDHGK-SGTLTTLDTAHNIADMK-VFSGTVATGQK-VLYAcQLASAPR-YVEHVQDVPcGNTccLVGVDQYLLK	ALLELQmDGEEIYQTFSR-AYLPVAESFGFTTALR-DLRDEYAQIDFTVSDPVVSYR-ETVSAPSHmTcLSK-FDFDKNAALK-GAQPYLINLIDSPGHVDFSSEVTAALR-GTVSFGSGLHGWAFTVER-LYMVAEPFPDGLADAIEAGQVNAR-NcDPNAPLMMYVSK-NmSVIAHVDHGK-SGTLTTLDTAHNIADMK-STLTDSLVSK-VENLYEGPmDDEAAQGIR-VFSGTVATGQK-VLYAcQLASAPR-VTDGALVVVDTIEGVcVQTETVLR-YRVENLYEGPMDDEAAQGIR-YVEHVQDVPcGNTccLVGVDQYLLK	ALLELQmDGEEIYQTFSR-AYLPVAESFGFTTALR-DLRDEYAQIDFTVSDPVVSYR-FDFDKNAALK-GAQPYLINLIDSPGHVDFSSEVTAALR-GTVSFGSGLHGWAFTVER-HLPSPFAAQK-LWGNNFYNAK-LYMVAEPFPDGLADAIEAGQVNAR-mLGSLGIELK-NcDPNAPLMMYVSK-NMSVIAHVDHGK-RVLYAcQLASAPR-SGTLTTLDTAHNIADMK-SGTLTTLDTAHNIADmKYSVSPVVR-SGTPLVEIK-STLTDSLVSK-VENLYEGPmDDEAAQGIR-VLYAcQLASAPR-VNFSVEQMR-VTDGALVVVDTIEGVcVQTETVLR-YRVENLYEGPmDDEAAQGIR-YVEHVQDVPcGNTccLVGVDQYLLK	ALLELQMDGEEIYQTFSR-ANALAEKFDFDK-AYLPVAESFGFTTALR-ETVSAPSHmTcLSK-FDFDKNAALK-GAQPYLINLIDSPGHVDFSSEVTAALR-GSKmEELVHNIR-GTVSFGSGLHGWAFTVER-LWGNNFYNAK-LYmVAEPFPDGLADAIEAGQVNAR-MEELVHNIR-mLGSLGIELK-NcDPNAPLMMYVSK-NmSVIAHVDHGK-SGTLTTLDTAHNIADMK-SGTLTTLDTAHNIADmKYSVSPVVR-SGTPLVEIKAYLPVAESFGFTTALR-STGISMYFEHDMEDGK-STLTDSLVSK-VENLYEGPmDDEAAQGIR-VFSGTVATGQK-VLYAcQLASAPR-YRVENLYEGPmDDEAAQGIR-YVEHVQDVPcGNTccL…	0	0	0	0	0	0	0	0	0	0	18	12	33	46	51	putative translation elongation factor 2 family protein
| organism=Toxoplasma_gondii_GT1 | product=microneme protein MIC1 | location=TGGT1_chrIX:4200849-4203191(-) | length=456 | sequence_SO=chromosome | SO=protein_coding	TGGT1_291890	48670.9	10		13	19	18	0.329		0.408	0.557	0.535	ASLLYSVYAEcASNcGTTWYcPGGR-FcSPYQASANK-FQTGSNSAFDVVEVEEPAGPAVLTIGLGHK-GFGNNVEVAWR-LAVVLDYTR-LDVAVGScHSLVANFLDGFLK-NAVGITHQNTLQWR-SKGFGNNVEVAWR-TGGGPPSQPPEmQQPADR-YIQQMLDQR		ATLEEGQQLTLTFISTK-cQEIAAELcQSGLR-EQSPGGEAQPDHPTK-FQTGSNSAFDVVEVEEPAGPAVLTIGLGHK-GFGNNVEVAWR-GGNIDLPEK-LAVVLDYTR-NAVGITHQNTLQWR-QAIGSVDSPcSEVEVcLPK-TEIHGDSTK-TGGGPPSQPPEmQQPADR-YcNDKFPGTIAR-YIQQMLDQR	ASLLYSVYAEcASNcGTTWYcPGGR-ATLEEGQQLTLTFISTK-cQEIAAELcQSGLR-DENPPLcLDESGQISR-EQSPGGEAQPDHPTK-FQTGSNSAFDVVEVEEPAGPAVLTIGLGHK-GFGNNVEVAWR-GGGKEQSPGGEAQPDHPTK-GTSTELDKR-LAVVLDYTR-LDVAVGScHSLVANFLDGFLK-NAVGITHQNTLQWR-QAIGSVDSPcSEVEVcLPK-QAIGSVDSPcSEVEVcLPKDENPPLcLDESGQISR-SKGFGNNVEVAWR-TEIHGDSTK-TGGGPPSQPPEMQQPADR-YcNDKFPGTIAR-YIQQmLDQR	ASLLYSVYAEcASNcGTTWYcPGGR-ATLEEGQQLTLTFISTK-cQEIAAELcQSGLR-DENPPLcLDESGQISR-FQTGSNSAFDVVEVEEPAGPAVLTIGLGHK-GFGNNVEVAWR-GGNIDLPEK-GTSTELDKR-LAVVLDYTR-LDVAVGScHSLVANFLDGFLK-NAVGITHQNTLQWR-QAIGSVDSPcSEVEVcLPK-QAIGSVDSPcSEVEVcLPKDENPPLcLDESGQISR-SKGFGNNVEVAWR-TEIHGDSTK-TGGGPPSQPPEmQQPADR-YcNDKFPGTIAR-YIQQMLDQR	9		11	15	14	TGME49_291890,TGVEG_291890		TGME49_291890,TGVEG_291890	TGME49_291890,TGVEG_291890	TGME49_291890,TGVEG_291890	12		23	61	45	microneme protein MIC1
| organism=Toxoplasma_gondii_ME49 | product=PHD-finger domain-containing protein | location=TGME49_chrX:3156523-3178408(-) | length=5657 | sequence_SO=chromosome | SO=protein_coding	TGME49_224260	602430	38	27	27	30	31	0.097	0.0691	0.0663	0.0721	0.0767	AcAASAVDLLTcR-AETGPAcGVTGER-AKGTLVTSTSFGTEVENLLWR-ASVSPSSSLALVSASPR-AVPTTVLSGVK-cALSLNATVMDR-DLGAPQPSKDSQEGQAASVEATLQNTR-DLSVFSHSGDFK-DLSVFSHSGDFKR-DSQEGQAASVEATLQNTR-DVEFFSAINPR-EEAFcLQVSQNR-ELEQDGDTQGPR-FPGPAPIVHGPR-GHLLTTAGScDMQETSR-GKTEDAQGEQLVSLETAAEPETQEK-GTEGLGLVSR-GTLVTSTSFGTEVENLLWR-LAATASENIR-LPSSSTTNASPPK-LQVDVGAPQGSR-NATETADFDTR-QDWTGGEIGGSVLSGSSAEER-QLPQLDDELALAAIR-QSLTEVSPAAPTSSKPR-…	AETGPAcGVTGER-ASVSPSSSLALVSASPR-cALSLNATVMDR-DLGAPQPSKDSQEGQAASVEATLQNTR-DLSVFSHSGDFK-DSQEGQAASVEATLQNTR-DVEFFSAINPR-EKHPVSLVAPEDATPATDYIR-ELEQDGDTQGPR-FPGPAPIVHGPR-FSALmDEKR-GTEGLGLVSR-GTLVTSTSFGTEVENLLWR-LPSSSTTNASPPKHDPPcSSSPPPAER-NATETADFDTR-QLPQLDDELALAAIR-QSLTEVSPAAPTSSKPR-SFFEIAKENAR-SGAHASGGFSPNSAEPGASLTSK-SSGTGAPVSPQPR-TAEGADASVETSR-TEDAQGEQLVSLETAAEPETQEKK-VAQAGGDQGLAPATAR-VDGLHTFYANVET…	AETGPAcGVTGER-AGGGGGEGASGSLGDR-ASSAFSGSTSSEK-ASVSPSSSLALVSASPR-AVVEGGEEDPDEAGADDLFVPTVHKK-cALSLNATVMDR-DLGAPQPSKDSQEGQAASVEATLQNTR-DLSVFSHSGDFK-EEAFcLQVSQNR-ELEQDGDTQGPR-FPGPAPIVHGPR-GKTEDAQGEQLVSLETAAEPETQEK-GTEGLGLVSR-GTLVTSTSFGTEVENLLWR-KQLPQLDDELALAAIR-LAATASENIR-LPSSSTTNASPPK-NATETADFDTR-QLPQLDDELALAAIR-QSLTEVSPAAPTSSKPR-SPFSPDGWGEAAFFSSASSFR-SSGTGAPVSPQPR-TEDAQGEQLVSLETAAEPETQEKK-VAQAGGDQGL…	AGSGSPGPSR-AKGTLVTSTSFGTEVENLLWR-ASVSPSSSLALVSASPR-AVPTTVLSGVK-AVPTTVLSGVKR-AVVEGGEEDPDEAGADDLFVPTVHKK-DAADAAGPSPR-DLGAPQPSKDSQEGQAASVEATLQNTR-DLSVFSHSGDFK-DSQEGQAASVEATLQNTR-EEAFcLQVSQNR-ELEQDGDTQGPR-FPGPAPIVHGPR-GHLLTTAGScDMQETSR-GSDSDFTPSR-GTEGLGLVSR-GTLVTSTSFGTEVENLLWR-KQLPQLDDELALAAIR-LPSSSTTNASPPK-LPSSSTTNASPPKHDPPcSSSPPPAER-QDWTGGEIGGSVLSGSSAEER-QSLTEVSPAAPTSSKPR-SFFEIAKENAR-SSGTGAPVSPQPR-…	AKGTLVTSTSFGTEVENLLWR-ASVSPSSSLALVSASPR-AVPTTVLSGVKR-AVVEGGEEDPDEAGADDLFVPTVHKK-DLGAPQPSKDSQEGQAASVEATLQNTR-DLSVFSHSGDFK-DSQEGQAASVEATLQNTR-DVEFFSAINPR-ELEQDGDTQGPR-FPGPAPIVHGPR-GHLLTTAGScDMQETSR-GKTEDAQGEQLVSLETAAEPETQEK-GSDSDFTPSR-GTEGLGLVSR-GTLVTSTSFGTEVENLLWR-HMWPATLLADVEPSALcPPPLLR-LLALLHHHK-LPSSSTTNASPPKHDPPcSSSPPPAER-LQVDVGAPQGSR-NATETADFDTR-QDWTGGEIGGSVLSGSSAEER-QLPQLDDELALAAIR-QSLTEVSPAA…	38	27	27	30	31	TGVEG_224260,TGGT1_224260-TGGT1_224260	TGVEG_224260,TGGT1_224260-TGGT1_224260	TGVEG_224260,TGGT1_224260-TGGT1_224260	TGGT1_224260,TGVEG_224260-TGGT1_224260	TGVEG_224260,TGGT1_224260-TGGT1_224260	46	30	40	38	43	PHD-finger domain-containing protein
| organism=Toxoplasma_gondii_GT1 | product=SAG-related sequence SRS29B | location=TGGT1_chrVIII:2660455-2661465(+) | length=336 | sequence_SO=chromosome | SO=protein_coding	TGGT1_233460	34828.5	18	15	20	15	15	0.64	0.613	0.705	0.557	0.565	ASSVVNNVAR-AVTLSSLIPEAEDSWWTGDSASLDTAGIK-cSYGADSTLGPVK-cSYGADSTLGPVKLSAEGPTTmTLVcGK-DGVKVPQDNNQYcSGTTLTGcNEK-FPVTTQTFVVGcIK-GDDAQScMVTVTVQAR-LEFAGAAGSAK-LSAEGPTTMTLVcGK-LSAEGPTTmTLVcGKDGVK-LTENPWQGNASSDK-LTENPWQGNASSDKGATLTIK-QIcPAGTTSScTSK-STAAVILTPTENHFTLK-STAAVILTPTENHFTLKcPK-SVIIGcTGGSPEK-TALTEPPTLAYSPNR-VPQDNNQYcSGTTLTGcNEK	ASSVVNNVAR-AVTLSSLIPEAEDSWWTGDSASLDTAGIK-cSYGADSTLGPVK-DGVKVPQDNNQYcSGTTLTGcNEK-FPVTTQTFVVGcIK-GDDAQScMVTVTVQAR-LEFAGAAGSAK-LSAEGPTTMTLVcGK-LTENPWQGNASSDK-LTENPWQGNASSDKGATLTIK-LTVPIEKFPVTTQTFVVGcIK-QIcPAGTTSScTSK-STAAVILTPTENHFTLK-TALTEPPTLAYSPNR-VPQDNNQYcSGTTLTGcNEK	ASSVVNNVAR-AVTLSSLIPEAEDSWWTGDSASLDTAGIK-cSYGADSTLGPVK-cSYGADSTLGPVKLSAEGPTTMTLVcGK-DGVKVPQDNNQYcSGTTLTGcNEK-FPVTTQTFVVGcIK-GDDAQScMVTVTVQAR-KEAFPAESK-LEFAGAAGSAK-LSAEGPTTmTLVcGK-LTENPWQGNASSDK-LTENPWQGNASSDKGATLTIK-LTVPIEKFPVTTQTFVVGcIK-QIcPAGTTSScTSK-STAAVILTPTENHFTLK-STAAVILTPTENHFTLKcPK-SVIIGcTGGSPEK-SVIIGcTGGSPEKHHcTVK-TALTEPPTLAYSPNR-VPQDNNQYcSGTTLTGcNEK	ASSVVNNVAR-cSYGADSTLGPVK-DGVKVPQDNNQYcSGTTLTGcNEK-FPVTTQTFVVGcIK-GDDAQScmVTVTVQAR-KEAFPAESK-LSAEGPTTmTLVcGK-LTENPWQGNASSDK-LTENPWQGNASSDKGATLTIK-QIcPAGTTSScTSK-STAAVILTPTENHFTLK-SVIIGcTGGSPEK-SVIIGcTGGSPEKHHcTVK-TALTEPPTLAYSPNR-VPQDNNQYcSGTTLTGcNEK	ASSVVNNVAR-cSYGADSTLGPVK-DGVKVPQDNNQYcSGTTLTGcNEK-FPVTTQTFVVGcIK-GDDAQScMVTVTVQAR-LEFAGAAGSAK-LSAEGPTTmTLVcGK-LTENPWQGNASSDK-LTENPWQGNASSDKGATLTIK-LTVPIEKFPVTTQTFVVGcIK-QIcPAGTTSScTSK-STAAVILTPTENHFTLK-SVIIGcTGGSPEK-TALTEPPTLAYSPNR-VPQDNNQYcSGTTLTGcNEK	13	11	13	10	11	TGME49_233460,TGVEG_233460	TGME49_233460,TGVEG_233460	TGME49_233460,TGVEG_233460	TGME49_233460,TGVEG_233460	TGME49_233460,TGVEG_233460	36	28	51	34	43	SAG-related sequence SRS29B
| organism=Toxoplasma_gondii_ME49 | product=rhoptry metalloprotease toxolysin TLN1 (TLN1) | location=TGME49_chrVIII:5564529-5572655(+) | length=1645 | sequence_SO=chromosome | SO=protein_coding	TGME49_269885	182012	5		6	35	22	0.0584		0.0638	0.306	0.206	AGmSLGLGSGVAVGSTTLPTVK-AVEGLNYYTPEEVIAGDR-FFITSTYDPAEVADR-NQAYLLIEVGALPNIHDR-TPLAQANDAVLELIMHPHVPVHK		AGmSLGLGSGVAVGSTTLPTVK-EKPQmLPQANGASGESK-FFITSTYDPAEVADR-NQAYLLIEVGALPNIHDR-SAFPEPLVFAGDHIcANK-VTAPSNVLASVQSSR	AGmSLGLGSGVAVGSTTLPTVK-AGmSLGLGSGVAVGSTTLPTVKR-ALLVSDPEcDEAAASMR-ASFPmESTTGPAPYSVELSTGR-AVEGLNYYTPEEVIAGDR-AVVELQIYYTGSHEDGVR-EKPQMLPQANGASGESK-ESLDVLESHVR-EVNAVHSEYIIDLTDDGR-FFITSTYDPAEVADR-GDAcTGSScNSLEcQR-GGPFSNFTVGNLESLMER-ILTALYVQSLR-IPTQEEFATLK-IVEFINAER-KNQAYLLIEVGALPNIHDR-LADLFSAPLLK-LRTEQQLGYLTAMHSSR-MPYSPFQYSSTWFHPSSNSR-NIVAANTIAKPTISSFSSLR-NQAYLLIEVGALPNIHDR-QAQPDTEGKPSTVFVFR-QEEEKLVQL…	AGmSLGLGSGVAVGSTTLPTVK-ALLVSDPEcDEAAASMR-ASFPmESTTGPAPYSVELSTGR-AVEGLNYYTPEEVIAGDR-EKPQMLPQANGASGESK-EVNAVHSEYIIDLTDDGR-FFITSTYDPAEVADR-FSTVFSFSIGPGFLEPGLDR-GDAcTGSScNSLEcQR-GGPFSNFTVGNLESLmER-IPTQEEFATLK-IVEFINAER-LADLFSAPLLK-NIVAANTIAKPTISSFSSLR-NQAYLLIEVGALPNIHDR-QEEEKLVQLR-SDHPcTGDEcPVPcR-SKIPTQEEFATLK-TEQQLGYLTAMHSSR-TLTHDQITTMHR-VLTLSAAGFSDKLDYVLR-VTAPSNVLASVQSSR	5		6	35	22	TGGT1_269885A-TGGT1_269885B		TGGT1_269885A-TGGT1_269885B	TGGT1_269885A-TGGT1_269885B-TGGT1_269885B,TGGT1_269885A	TGGT1_269885A-TGGT1_269885B	6		9	71	43	rhoptry metalloprotease toxolysin TLN1 (TLN1)
| organism=Toxoplasma_gondii_GT1 | product=microneme protein MIC8 | location=TGGT1_chrXII:2242495-2244549(+) | length=684 | sequence_SO=chromosome | SO=protein_coding	TGGT1_245490	74532.3	2		1	15	15	0.038		0.0219	0.332	0.336	AGFDLTTLPDGVSQK-LIVVEDKETcK		AGFDLTTLPDGVSQK	AGFDLTTLPDGVSQK-AGYTEVFVNGK-AYGYScLcAAGAMVQVINGK-cKDGYTPQSIGSK-DGYTPQSIGSK-FcNPEEEcASHcGSAAAVK-GcVEGNQcSLNPcGEQEAVQR-GGERDDEDLAPPPR-IDFcQLQPcGAGTcTR-LIVVEDKETcK-LKEPPDPDDENSWLcR-LQcLPESTDQTDFDSK-NDPcGPETAVIQcYSHGTSYR-QNVQHTHSALLAK-ScEILDSGGYQcTcNPGYVMR	AGFDLTTLPDGVSQK-AGYTEVFVNGK-AYGYScLcAAGAmVQVINGK-cKDGYTPQSIGSK-DGYTPQSIGSK-FcNPEEEcASHcGSAAAVK-FQENcDVNAIcVHANR-GcVEGNQcSLNPcGEQEAVQR-GGERDDEDLAPPPR-IDFcQLQPcGAGTcTR-LIVVEDKETcK-LKEPPDPDDENSWLcR-LQcLPESTDQTDFDSK-NDPcGPETAVIQcYSHGTSYR-ScEILDSGGYQcTcNPGYVMR	0		0	0	0	0		0	0	0	4		2	23	43	microneme protein MIC8
| organism=Toxoplasma_gondii_GT1 | product=putative glutamine-dependent NAD(+) synthetase protein | location=TGGT1_chrVIII:5590351-5595223(+) | length=862 | sequence_SO=chromosome | SO=protein_coding	TGGT1_269800	94475.2	19	15	16	12	17	0.411	0.306	0.342	0.282	0.358	ASFSSScFPSPmASER-AVVDmPPTAELRPVDEGK-aVVGSSGVGASHSSFPSANGWIGDEQDIQETLAR-ELcHQILHTcYMATTHSSEQTR-FASQGGSmTEDLALQNIQAR-GVPLAcSSSSDGPFSSDTGK-GYLLVLGTANVDEGLR-LVLSIEHTAQDQAFTTSATR-LVmTSIEQGNAAVLAELER-mcTITPALHVESYNPDDNR-mVMADDLNYR-QFSLDEVEVVTSTIDLSEVR-QGSLFPFGKPGGPDNEGTTSR-QSTAHGGVYMYSNQIGcDGGR-STMHETGSAAAPLDIQFGWTTPSPVIVPK-VSVcNLNQWALDFEGNLK-VSVcNLNQWALDFEGNLKR-WAAQPENLGLPALR-YDASSADLNPIGSISK	ASFSSScFPSPmASER-FASQGGSmTEDLALQNIQAR-GVPLAcSSSSDGPFSSDTGK-GYLLVLGTANVDEGLR-LVLSIEHTAQDQAFTTSATR-LVMTSIEQGNAAVLAELER-QFSLDEVEVVTSTIDLSEVR-QGSLFPFGKPGGPDNEGTTSR-QSTAHGGVYmYSNQIGcDGGR-STmHETGSAAAPLDIQFGWTTPSPVIVPK-VSVcNLNQWALDFEGNLK-VSVcNLNQWALDFEGNLKR-WAAQPENLGLPALR-WDRPVGAPLEEFR-YDASSADLNPIGSISK	ASFSSScFPSPmASER-aVVGSSGVGASHSSFPSANGWIGDEQDIQETLAR-FASQGGSmTEDLALQNIQAR-GVPLAcSSSSDGPFSSDTGK-GYLLVLGTANVDEGLR-LVLSIEHTAQDQAFTTSATR-LVmTSIEQGNAAVLAELER-mVMADDLNYR-QFSLDEVEVVTSTIDLSEVR-QGSLFPFGKPGGPDNEGTTSR-QSTAHGGVYMYSNQIGcDGGR-STmHETGSAAAPLDIQFGWTTPSPVIVPK-VSVcNLNQWALDFEGNLK-VSVcNLNQWALDFEGNLKR-WAAQPENLGLPALR-YDASSADLNPIGSISK	ASFSSScFPSPMASER-aVVGSSGVGASHSSFPSANGWIGDEQDIQETLAR-FASQGGSmTEDLALQNIQAR-GVPLAcSSSSDGPFSSDTGK-GYLLVLGTANVDEGLR-LVLSIEHTAQDQAFTTSATR-LVmTSIEQGNAAVLAELER-QFSLDEVEVVTSTIDLSEVR-STMHETGSAAAPLDIQFGWTTPSPVIVPK-VSVcNLNQWALDFEGNLKR-WAAQPENLGLPALR-YDASSADLNPIGSISK	ASFSSScFPSPmASER-FASQGGSmTEDLALQNIQAR-GRGYLLVLGTANVDEGLR-GVPLAcSSSSDGPFSSDTGK-GYLLVLGTANVDEGLR-LVLSIEHTAQDQAFTTSATR-LVmTSIEQGNAAVLAELER-MVMADDLNYR-QFSLDEVEVVTSTIDLSEVR-QLAGQLASQIGSYHLALTIDTITAAFTSVLSSETGLVPR-QSTAHGGVYMYSNQIGcDGGR-SGAGGFFLPLSGGADSSAVATLVAFMcR-STmHETGSAAAPLDIQFGWTTPSPVIVPK-VSVcNLNQWALDFEGNLK-VSVcNLNQWALDFEGNLKR-WAAQPENLGLPALR-YDASSADLNPIGSISK	0	0	0	0	0	0	0	0	0	0	50	25	41	26	41	putative glutamine-dependent NAD(+) synthetase protein
| organism=Toxoplasma_gondii_GT1 | product=tryptophanyl-tRNA synthetase (TrpRS2) | location=TGGT1_chrIX:2284649-2289081(+) | length=689 | sequence_SO=chromosome | SO=protein_coding	TGGT1_288360,TGVEG_288360	77006.6	12	2	15	19	23	0.241	0.0377	0.321	0.372	0.495	cSITLGPIEVEPTAAEEALLK-DLNLLLDSLEK-EDGPGSEGLSGPGFYLYTGR-FGcSSITPELISR-GLFGFVESDNVGK-LGLLKPALIHSR-LVVLPEWNINANmYPVLK-mYQESYLDEFGIPANVK-REDGPGSEGLSGPGFYLYTGR-STGQIADIQFESVK-TPFQDAALSIVK-YAFSGGQATEAEQR	FGcSSITPELISR-GLFGFVESDNVGK	cLIPQAIDQDPYFR-cSITLGPIEVEPTAAEEALLK-DLNLLLDSLEK-EDGPGSEGLSGPGFYLYTGR-FGcSSITPELISR-GLFGFVESDNVGK-LVVLPEWNINANMYPVLK-mSGSVETSSIYVSDTPEQIK-mYQESYLDEFGIPANVK-REDGPGSEGLSGPGFYLYTGR-SAFPAVQAAPSFPTAFPMIFGGK-STGQIADIQFESVK-TPFQDAALSIVK-TPFQDAALSIVKGAAcIALSLK-YAFSGGQATEAEQR	cLIPQAIDQDPYFR-cSITLGPIEVEPTAAEEALLK-DLNLLLDSLEK-DLNLLLDSLEKR-DSLTLEETHR-EDGPGSEGLSGPGFYLYTGR-FGcSSITPELISR-GLFGFVESDNVGK-KFGcSSITPELISR-LVVLPEWNINANMYPVLK-mSGSVETSSIYVSDTPEQIK-mYQESYLDEFGIPANVK-QLcLSLHVVPGPDEQSPALAEEEK-QLcLSLHVVPGPDEQSPALAEEEKLGPEEIPSR-REDGPGSEGLSGPGFYLYTGR-SAFPAVQAAPSFPTAFPmIFGGK-STGQIADIQFESVK-TPFQDAALSIVK-YAFSGGQATEAEQR	AILIKELQALVLGHQER-AQVLPPSGVEGDDFGEGDDDQTITPWDVQAAEGGIDYNK-cLIPQAIDQDPYFR-cSITLGPIEVEPTAAEEALLK-DLNLLLDSLEK-DLNLLLDSLEKR-DSLTLEETHR-EDGPGSEGLSGPGFYLYTGR-FGcSSITPELISR-GLFGFVESDNVGK-KFGcSSITPELISR-LVVLPEWNINANMYPVLK-mSGSVETSSIYVSDTPEQIK-mYQESYLDEFGIPANVK-QLcLSLHVVPGPDEQSPALAEEEK-REDGPGSEGLSGPGFYLYTGR-SAFPAVQAAPSFPTAFPMIFGGK-STGQIADIQFESVK-STGQIADIQFESVKFNEEK-TPFQDAALSIVK-TPFQDAALSIVKGAAcIALSLK-YAFS…	0	0	0	0	0	0	0	0	0	0	15	2	26	36	40	tryptophanyl-tRNA synthetase (TrpRS2)
| organism=Toxoplasma_gondii_VEG | product=PHD-finger domain-containing protein | location=TGVEG_chrX:3058931-3080696(-) | length=5658 | sequence_SO=chromosome | SO=protein_coding	TGVEG_224260	603070	36	30	29	28	30	0.0903	0.0813	0.0788	0.0693	0.0739	AcAASAVDLLTcR-AETGPAcGVTGER-AKGTLVTSTSFGTEVENLLWR-ASVSPSSSLALVSASPR-AVPTTVLSGVK-cALSLNATVMDR-DGDcFHASSGASAGVGGPQEK-DLGAPQPSKDSQEGQAASVEATLQNTR-DLSVFSHSGDFK-DLSVFSHSGDFKR-DSQEGQAASVEATLQNTR-DVEFFSAINPR-EEAFcLQVSQNR-EEASPScDSLSSPVR-ELEQDGDTQGPR-EQAESEAmDVDSPEAR-FPGPAPIVHGPR-GKTEDAQGEQLVSLETAAEPETQEK-GTEGLGLVSR-GTLVTSTSFGTEVENLLWR-LAATASENIR-LPSSSTTNASPPK-LQVDVGAPQGSR-NATETADFDTR-QLPQLDDELALAAIR-QSL…	AADVLGIETYDR-AETGPAcGVTGER-ASVSPSSSLALVSASPR-cALSLNATVMDR-DGDcFHASSGASAGVGGPQEK-DLGAPQPSKDSQEGQAASVEATLQNTR-DLSVFSHSGDFK-DSQEGQAASVEATLQNTR-DVEFFSAINPR-EKHPVSLVAPEDATPATDYIR-ELEQDGDTQGPR-EQAESEAmDVDSPEAR-FPGPAPIVHGPR-FSALmDEKR-GTEGLGLVSR-GTLVTSTSFGTEVENLLWR-LPSSSTTNASPPKHDPPcSSSPPPAER-NATETADFDTR-QLPQLDDELALAAIR-QSLTEVSPAAPTSSKPR-SFFEIAKENAR-SFPFGPASSPAYLTLSLFPRPSLPAFPGSAAPFEPVSR-SGAHASGGFSPNSAEP…	AADVLGIETYDR-AETGPAcGVTGER-AGGGGGEGASGSLGDR-ASVSPSSSLALVSASPR-AVVEGGEEDPDEAGADDLFVPTVHKK-cALSLNATVMDR-DGDcFHASSGASAGVGGPQEK-DLGAPQPSKDSQEGQAASVEATLQNTR-DLSVFSHSGDFK-EEAFcLQVSQNR-ELEQDGDTQGPR-EQAESEAmDVDSPEAR-FPGPAPIVHGPR-GGTGDLLASGAFGASALGAGSGDAPGASRPAEGDPSGPGASPGDTGHNTR-GKTEDAQGEQLVSLETAAEPETQEK-GTEGLGLVSR-GTLVTSTSFGTEVENLLWR-KQLPQLDDELALAAIR-LAATASENIR-LPSSSTTNASPPK-NATETADFDTR-QLPQLDDELALAAIR-…	AGSGSPGPSR-AKGTLVTSTSFGTEVENLLWR-ASVSPSSSLALVSASPR-AVPTTVLSGVK-AVPTTVLSGVKR-AVVEGGEEDPDEAGADDLFVPTVHKK-DAADAAGPSPR-DGDcFHASSGASAGVGGPQEK-DLGAPQPSKDSQEGQAASVEATLQNTR-DLSVFSHSGDFK-DSQEGQAASVEATLQNTR-EEAFcLQVSQNR-ELEQDGDTQGPR-EQAESEAmDVDSPEAR-FPGPAPIVHGPR-GSDSDFTPSR-GTEGLGLVSR-GTLVTSTSFGTEVENLLWR-KQLPQLDDELALAAIR-LPSSSTTNASPPK-LPSSSTTNASPPKHDPPcSSSPPPAER-QSLTEVSPAAPTSSKPR-SFFEIAKENAR-SSGTGAPVSPQPR-T…	AKGTLVTSTSFGTEVENLLWR-ASVSPSSSLALVSASPR-AVPTTVLSGVKR-AVVEGGEEDPDEAGADDLFVPTVHKK-DGDcFHASSGASAGVGGPQEK-DLGAPQPSKDSQEGQAASVEATLQNTR-DLSVFSHSGDFK-DSQEGQAASVEATLQNTR-DVEFFSAINPR-EEASPScDSLSSPVR-ELEQDGDTQGPR-EQAESEAmDVDSPEAR-FPGPAPIVHGPR-GKTEDAQGEQLVSLETAAEPETQEK-GSDSDFTPSR-GTEGLGLVSR-GTLVTSTSFGTEVENLLWR-HMWPATLLADVEPSALcPPPLLR-LLALLHHHK-LPSSSTTNASPPKHDPPcSSSPPPAER-LQVDVGAPQGSR-NATETADFDTR-QLPQLDDELAL…	36	30	29	28	30	TGME49_224260,TGGT1_224260-TGGT1_224260	TGGT1_224260-TGME49_224260,TGGT1_224260	TGGT1_224260-TGME49_224260,TGGT1_224260	TGGT1_224260,TGME49_224260-TGGT1_224260	TGME49_224260,TGGT1_224260-TGGT1_224260	44	33	43	34	39	PHD-finger domain-containing protein
| organism=Toxoplasma_gondii_GT1 | product=microneme protein MIC7 | location=TGGT1_chrVIIb:1506043-1510197(-) | length=340 | sequence_SO=chromosome | SO=protein_coding	TGGT1_261780,TGME49_261780,TGVEG_261780	36338.8	4	1	5	11	12	0.156	0.0441	0.203	0.438	0.476	EFYcTcLPGFQPEGR-mNSScVDIDEcAR-TNESEDDALLSGYGYDYGAAHSFR-TNESEDDALLSGYGYDYGAAHSFRG	EFYcTcLPGFQPEGR	EFYcTcLPGFQPEGR-NNVcEDINEcLDNR-TLKNNVcEDINEcLDNR-TNESEDDALLSGYGYDYGAAHSFR-YQGcASDNAGSYR	AcELLGLHcGR-cLPGYTGNDGKPGR-DAcESGGTAFcGTVANSAGcIALSK-EFYcTcLPGFQPEGR-IENSEcVNTPGSFEcR-mNSScVDIDEcAR-NNVcEDINEcLDNR-TLKNNVcEDINEcLDNR-TNESEDDALLSGYGYDYGAAHSFR-TNESEDDALLSGYGYDYGAAHSFRG-YQGcASDNAGSYR	AcELLGLHcGR-cLPGYTGNDGKPGR-DAcESGGTAFcGTVANSAGcIALSK-EFYcTcLPGFQPEGR-IENSEcVNTPGSFEcR-KGEcKPLPGSEYK-MNSScVDIDEcAR-NNVcEDINEcLDNR-TLKNNVcEDINEcLDNR-TNESEDDALLSGYGYDYGAAHSFR-TNESEDDALLSGYGYDYGAAHSFRG-YQGcASDNAGSYR	0	0	0	0	0	0	0	0	0	0	4	1	7	27	39	microneme protein MIC7
| organism=Toxoplasma_gondii_GT1 | product=thrombospondin type 1 domain-containing protein | location=TGGT1_chrIb:1036856-1043815(+) | length=876 | sequence_SO=chromosome | SO=protein_coding	TGGT1_209060	93643.2	8	9	9	12	13	0.185	0.176	0.197	0.264	0.267	AAGDSFSPFETATVLPASQADVSAIAR-ASLSLPSGAGGWGDER-cHNFVVSSFFSSALcR-LcAADPDcTFFSLDR-NSATAQAALGFLPSEK-SSSALLEAPSEAESVSAcATR-VDVDQDLAFWDDEDEASKDDK-YIYPLDGSWSAANSFGDNDETSSFVMTQGR	AAGDSFSPFETATVLPASQADVSAIAR-ASLSLPSGAGGWGDER-cHNFVVSSFFSSALcR-FGFAFHGSSR-LcAADPDcTFFSLDR-NSATAQAALGFLPSEK-SILKPLLSDSGK-SSSALLEAPSEAESVSAcATR-VDVDQDLAFWDDEDEASKDDK	AAGDSFSPFETATVLPASQADVSAIAR-ASLSLPSGAGGWGDER-cHNFVVSSFFSSALcR-GPLDLPSGFQR-LcAADPDcTFFSLDR-NSATAQAALGFLPSEK-SSSALLEAPSEAESVSAcATR-VDVDQDLAFWDDEDEASKDDK-YIYPLDGSWSAANSFGDNDETSSFVmTQGR	AAGDSFSPFETATVLPASQADVSAIAR-ASLSLPSGAGGWGDER-cHNFVVSSFFSSALcR-ENSQENQNAEPGETHAETEEVESNASEK-FGFAFHGSSR-LcAADPDcTFFSLDR-NSATAQAALGFLPSEK-NSATAQAALGFLPSEKGSSSGVR-RYIYPLDGSWSAANSFGDNDETSSFVMTQGR-SILKPLLSDSGKEGcPPTVETER-SSSALLEAPSEAESVSAcATR-VDVDQDLAFWDDEDEASKDDK	AAGDSFSPFETATVLPASQADVSAIAR-ASLSLPSGAGGWGDER-cHNFVVSSFFSSALcR-ENSQENQNAEPGETHAETEEVESNASEK-HFVSSFEEcGR-LcAADPDcTFFSLDR-NcLGSPMYPR-NSATAQAALGFLPSEK-SILKPLLSDSGK-SILKPLLSDSGKEGcPPTVETER-SSSALLEAPSEAESVSAcATR-VDVDQDLAFWDDEDEASKDDK-YIYPLDGSWSAANSFGDNDETSSFVmTQGR	0	0	0	0	0	0	0	0	0	0	13	9	12	30	38	thrombospondin type 1 domain-containing protein
| organism=Toxoplasma_gondii_GT1 | product=phosphofructokinase PFKII | location=TGGT1_chrX:1093641-1104060(-) | length=1225 | sequence_SO=chromosome | SO=protein_coding	TGGT1_226960,TGME49_226960,TGVEG_226960	131363	39	30	33	15	21	0.438	0.304	0.396	0.182	0.224	AmcPGISSTFQQLAGcR-DAGTFSGSFSPLcFEFSDSLR-DmSSSSNPLDWK-DPHGNVQVAMIHTEK-EKDAGTFSGSFSPLcFEFSDSLR-ELFTSLPVTFQHK-ELTGKDIVVGSPDAK-ETAVVAGAAAHPGAEAcNAHIQALFPALGAEAK-FPAHELIAAmVAAVLK-FVEISFGFDTAcK-GFQGTFLAQSHYLGYEGR-GLLTNDcVVIGEK-GLLTNDcVVIGEKEAAAQR-GTTSAHPEADAVETFFESQASSQSHLFSPQLADEATPNEVAR-HFKPVLPPVFSSPTGVVTVPcNDTDLVNK-KFLVDIERPLFQAFAQVR-LEFEPLLNPLLLQK-LLMQMTESELQK-LLMQMTESELQKR-NAmTGGNTYHFVR-NFGVAVINEN…	AMcPGISSTFQQLAGcR-DAGTFSGSFSPLcFEFSDSLR-DIVVGSPDAK-DmSSSSNPLDWK-EKDAGTFSGSFSPLcFEFSDSLR-ELFTSLPVTFQHK-ELTGKDIVVGSPDAK-FPAHELIAAMVAAVLK-FPAHELIAAMVAAVLKK-FPAHGALQLLK-FVEISFGFDTAcK-GFQGTFLAQSHYLGYEGR-GLLTNDcVVIGEKEAAAQR-KNFGVAVINENLFALNK-LEFEPLLNPLLLQK-LLMQMTESELQK-LLMQMTESELQKR-NAMTGGNTYHFVR-NFGVAVINENLFALNK-QLVEALVDLVEAR-RGFQGTFLAQSHYLGYEGR-RHFKPVLPPVFSSPTGVVTVPcNDTDLVNK-SGYPSDFDATYcYGLGNVAGALIQN…	AMcPGISSTFQQLAGcR-DAGTFSGSFSPLcFEFSDSLR-DMSSSSNPLDWK-EKDAGTFSGSFSPLcFEFSDSLR-ELFTSLPVTFQHK-ETAVVAGAAAHPGAEAcNAHIQALFPALGAEAK-FVEISFGFDTAcK-GFQGTFLAQSHYLGYEGR-GLLTNDcVVIGEKEAAAQR-GTTSAHPEADAVETFFESQASSQSHLFSPQLADEATPNEVAR-KFLVDIERPLFQAFAQVR-KNFGVAVINENLFALNK-LEFEPLLNPLLLQK-LLMQMTESELQK-LLMQMTESELQKR-NAmTGGNTYHFVR-NFGVAVINENLFALNK-NFGVAVINENLFALNKELR-NQPGFVLLGR-QLLLDRDPHGNVQVAMIHTEK-QLVEALVDLVEAR-R…	AMcPGISSTFQQLAGcR-DAGTFSGSFSPLcFEFSDSLR-ELTGKDIVVGSPDAK-FLVDIERPLFQAFAQVR-GFQGTFLAQSHYLGYEGR-GLLTNDcVVIGEK-GLLTNDcVVIGEKEAAAQR-LEFEPLLNPLLLQK-NAmTGGNTYHFVR-NFGVAVINENLFALNK-QLVEALVDLVEAR-SGYPSDFDATYcYGLGNVAGALIQNK-TLGEIVTFVADAVK-TLGEIVTFVADAVKAR-VASEmIANLLTDSNSAAK	AMcPGISSTFQQLAGcR-DAGTFSGSFSPLcFEFSDSLR-DIVVGSPDAK-ELFTSLPVTFQHK-ELTGKDIVVGSPDAK-FVEISFGFDTAcK-GFQGTFLAQSHYLGYEGR-GLLTNDcVVIGEK-GLLTNDcVVIGEKEAAAQR-LEFEPLLNPLLLQK-LLMQMTESELQK-LLMQmTESELQKR-NAmTGGNTYHFVR-NFGVAVINENLFALNK-QLVEALVDLVEAR-SGYPSDFDATYcYGLGNVAGALIQNK-TLGEIVTFVADAVK-TYcQQIGNLmR-VALLGGTVK-VASEmIANLLTDSNSAAK-VVcVEPSGDLGR	0	0	0	0	0	0	0	0	0	0	78	46	61	20	36	phosphofructokinase PFKII
| organism=Toxoplasma_gondii_GT1 | product=ribosomal protein RPP0 | location=TGGT1_chrXII:1471598-1473146(+) | length=314 | sequence_SO=chromosome | SO=protein_coding	TGGT1_218410,TGME49_218410,TGVEG_218410	34158.4	15	16	18	15	14	0.732	0.64	0.777	0.732	0.704	AGTMNVAALSR-ASVLDITDEVILEK-ASVLDITDEVILEKFR-EGDKVTASAATLLQK-EVGFPTTASAPHSILEAFK-FcTSLVLESDYSFPQMQR-GQIEIQNEVHLIK-IKDILENPEAFAAVAAAAAPAAGAAAAAEAPK-IVAENKVPAPAR-LFALLEKYPR-LNIKPFEYGLAIQHVYDDGSVYK-mSEmPQLEKLLPLVR-QGVFAPIDVFIPAGPTGmDPGSTSFFQALGIATK-VLVVEADHVGSK-VTASAATLLQK	AGTmNVAALSR-ASVLDITDEVILEK-ASVLDITDEVILEKFR-EGDKVTASAATLLQK-EVGFPTTASAPHSILEAFK-FcTSLVLESDYSFPQmQR-GQIEIQNEVHLIK-IKDILENPEAFAAVAAAAAPAAGAAAAAEAPK-IVAENKVPAPAR-IVKGQIEIQNEVHLIK-LFALLEKYPR-LNIKPFEYGLAIQHVYDDGSVYK-LNVGFIFcIEDPAEVR-LNVGFIFcIEDPAEVRR-VLVVEADHVGSK-VTASAATLLQK	AGTmNVAALSR-ASVLDITDEVILEK-ASVLDITDEVILEKFR-EGDKVTASAATLLQK-EVGFPTTASAPHSILEAFK-FcTSLVLESDYSFPQmQR-GKAVVLMGK-GQIEIQNEVHLIK-IKDILENPEAFAAVAAAAAPAAGAAAAAEAPK-IVAENKVPAPAR-IVKGQIEIQNEVHLIK-LFALLEKYPR-LNIKPFEYGLAIQHVYDDGSVYK-LNVGFIFcIEDPAEVR-LNVGFIFcIEDPAEVRR-QGVFAPIDVFIPAGPTGMDPGSTSFFQALGIATK-VLVVEADHVGSK-VTASAATLLQK	AGTmNVAALSR-ASVLDITDEVILEK-ASVLDITDEVILEKFR-EGDKVTASAATLLQK-EVGFPTTASAPHSILEAFK-FcTSLVLESDYSFPQMQR-GKAVVLMGK-GQIEIQNEVHLIK-IKDILENPEAFAAVAAAAAPAAGAAAAAEAPK-IVAENKVPAPAR-LNIKPFEYGLAIQHVYDDGSVYK-LNVGFIFcIEDPAEVR-QGVFAPIDVFIPAGPTGmDPGSTSFFQALGIATK-VLVVEADHVGSK-VTASAATLLQK	AGTmNVAALSR-ASVLDITDEVILEK-ASVLDITDEVILEKFR-EGDKVTASAATLLQK-EVGFPTTASAPHSILEAFK-FcTSLVLESDYSFPQMQR-GQIEIQNEVHLIK-IKDILENPEAFAAVAAAAAPAAGAAAAAEAPK-IVAENKVPAPAR-LNIKPFEYGLAIQHVYDDGSVYK-LNVGFIFcIEDPAEVR-QGVFAPIDVFIPAGPTGmDPGSTSFFQALGIATK-VLVVEADHVGSK-VTASAATLLQK	0	0	0	0	0	0	0	0	0	0	26	27	41	25	35	ribosomal protein RPP0
| organism=Toxoplasma_gondii_ME49 | product=microneme protein MIC1 (MIC1) | location=TGME49_chrIX:4395345-4397688(-) | length=456 | sequence_SO=chromosome | SO=protein_coding	TGME49_291890,TGVEG_291890	48627.8	9		11	17	15	0.298		0.346	0.526	0.474	ASLLYSVYAEcASNcGTTWYcPGGR-FcSPYQASANK-FQTGSNSAFDVVEVEEPAGPAVLTIGLGHK-GFGNNVEVAWR-LAVVLDYTR-LDVAVGScHSLVANFLDGFLK-SKGFGNNVEVAWR-TGGGPPSQPPEmQQPADR-YIQQMLDQR		ATLEEGQQLTLTFISTK-EQSPGGEAQPDHPTK-FQTGSNSAFDVVEVEEPAGPAVLTIGLGHK-GFGNNVEVAWR-GGNIDLPEK-LAVVLDYTR-QAIGSVDSPcSEVEVcLPK-TEIHGDSTK-TGGGPPSQPPEmQQPADR-YcNDKFPGTIAR-YIQQMLDQR	ASLLYSVYAEcASNcGTTWYcPGGR-ATLEEGQQLTLTFISTK-EQSPGGEAQPDHPTK-FQTGSNSAFDVVEVEEPAGPAVLTIGLGHK-GFGNNVEVAWR-GGGKEQSPGGEAQPDHPTK-GTSTELDKR-LAVVLDYTR-LDVAVGScHSLVANFLDGFLK-NAVGITHQNTLEWR-QAIGSVDSPcSEVEVcLPK-QAIGSVDSPcSEVEVcLPKDENPPVcLDESGQISR-SKGFGNNVEVAWR-TEIHGDSTK-TGGGPPSQPPEMQQPADR-YcNDKFPGTIAR-YIQQmLDQR	ASLLYSVYAEcASNcGTTWYcPGGR-ATLEEGQQLTLTFISTK-FQTGSNSAFDVVEVEEPAGPAVLTIGLGHK-GFGNNVEVAWR-GGNIDLPEK-GTSTELDKR-LAVVLDYTR-LDVAVGScHSLVANFLDGFLK-QAIGSVDSPcSEVEVcLPK-QAIGSVDSPcSEVEVcLPKDENPPVcLDESGQISR-SKGFGNNVEVAWR-TEIHGDSTK-TGGGPPSQPPEmQQPADR-YcNDKFPGTIAR-YIQQMLDQR	9		11	15	14	TGGT1_291890		TGGT1_291890	TGGT1_291890	TGGT1_291890	11		19	50	35	microneme protein MIC1 (MIC1)
| organism=Toxoplasma_gondii_GT1 | product=rhoptry metalloprotease toxolysin TLN1 | location=TGGT1_chrVIII:5568343-5570523(+) | length=558 | sequence_SO=chromosome | SO=protein_coding	TGGT1_269885B	62369.2	2		4	18	11	0.0591		0.118	0.407	0.258	FFITSTYDPAEVADR-NQAYLLIEVGALPNIHDR		EKPQmLPQANGASGESK-FFITSTYDPAEVADR-NQAYLLIEVGALPNIHDR-TMFNASWLLMEVYSQR	EKPQMLPQANGASGESK-FFITSTYDPAEVADR-GDAcTGSScNSLEcQR-IPTQEEFATLK-IVEFINAER-KNQAYLLIEVGALPNIHDR-LRTEQQLGYLTAMHSSR-MPYSPFQYSSTWFHPSSNSR-NQAYLLIEVGALPNIHDR-QAQPDTEGKPSTVFVFR-QEEEKLVQLR-QGEYAASGSAPHSDcTNGAcAK-SDHPcTGDEcPVPcR-SKIPTQEEFATLK-TEQQLGYLTAMHSSR-TMFNASWLLMEVYSQR-TPVKPSGGPcK-TPYPDDLPIR	EKPQMLPQANGASGESK-FFITSTYDPAEVADR-GDAcTGSScNSLEcQR-IPTQEEFATLK-IVEFINAER-NQAYLLIEVGALPNIHDR-QEEEKLVQLR-SDHPcTGDEcPVPcR-SKIPTQEEFATLK-TEQQLGYLTAMHSSR-TmFNASWLLmEVYSQR	2		3	17	10	TGME49_269885		TGME49_269885	TGME49_269885-TGME49_269885,TGGT1_269885A	TGME49_269885	3		8	48	35	rhoptry metalloprotease toxolysin TLN1
| organism=Toxoplasma_gondii_ME49 | product=SAG-related sequence SRS29B (SRS29B) | location=TGME49_chrVIII:2664481-2665491(+) | length=336 | sequence_SO=chromosome | SO=protein_coding	TGME49_233460,TGVEG_233460	34731.1	13	11	13	10	11	0.506	0.479	0.527	0.411	0.432	ASSVVNNVAR-AVTLSSLIPEAEDSWWTGDSASLDTAGIK-DGVKVPQDNNQYcSGTTLTGcNEK-FPVTTQTFVVGcIK-GDDAQScMVTVTVQAR-LSAEGPTTMTLVcGK-LSAEGPTTmTLVcGKDGVK-QIcPAGTTSScTSK-STAAVILTPTENHFTLK-STAAVILTPTENHFTLKcPK-SVIIGcTGGSPEK-TALTEPPTLAYSPNR-VPQDNNQYcSGTTLTGcNEK	ASSVVNNVAR-AVTLSSLIPEAEDSWWTGDSASLDTAGIK-DGVKVPQDNNQYcSGTTLTGcNEK-FPVTTQTFVVGcIK-GDDAQScMVTVTVQAR-LSAEGPTTMTLVcGK-LTVPIEKFPVTTQTFVVGcIK-QIcPAGTTSScTSK-STAAVILTPTENHFTLK-TALTEPPTLAYSPNR-VPQDNNQYcSGTTLTGcNEK	ASSVVNNVAR-AVTLSSLIPEAEDSWWTGDSASLDTAGIK-DGVKVPQDNNQYcSGTTLTGcNEK-FPVTTQTFVVGcIK-GDDAQScMVTVTVQAR-LSAEGPTTmTLVcGK-LTVPIEKFPVTTQTFVVGcIK-QIcPAGTTSScTSK-STAAVILTPTENHFTLK-STAAVILTPTENHFTLKcPK-SVIIGcTGGSPEK-TALTEPPTLAYSPNR-VPQDNNQYcSGTTLTGcNEK	ASSVVNNVAR-DGVKVPQDNNQYcSGTTLTGcNEK-FPVTTQTFVVGcIK-GDDAQScmVTVTVQAR-LSAEGPTTmTLVcGK-QIcPAGTTSScTSK-STAAVILTPTENHFTLK-SVIIGcTGGSPEK-TALTEPPTLAYSPNR-VPQDNNQYcSGTTLTGcNEK	ASSVVNNVAR-DGVKVPQDNNQYcSGTTLTGcNEK-FPVTTQTFVVGcIK-GDDAQScMVTVTVQAR-LSAEGPTTmTLVcGK-LTVPIEKFPVTTQTFVVGcIK-QIcPAGTTSScTSK-STAAVILTPTENHFTLK-SVIIGcTGGSPEK-TALTEPPTLAYSPNR-VPQDNNQYcSGTTLTGcNEK	13	11	13	10	11	TGGT1_233460	TGGT1_233460	TGGT1_233460	TGGT1_233460	TGGT1_233460	26	22	38	25	33	SAG-related sequence SRS29B (SRS29B)
| organism=Toxoplasma_gondii_GT1 | product=heat shock protein HSP70 | location=TGGT1_chrVIII:3285695-3287698(-) | length=667 | sequence_SO=chromosome | SO=protein_coding	TGGT1_273760,TGME49_273760,TGVEG_273760	72294.2	20	6	26	22	22	0.345	0.115	0.448	0.412	0.373	ARFEELcMDYFR-ATAGDTHLGGEDFDNR-EAVITVPAYFNDSQR-FEELcMDYFR-IINEPTAAAIAYGLDK-IINEPTAAAIAYGLDKK-IQQLITDFFNGK-IQQLITDFFNGKEPcR-KFDDPSVQSDMK-LVDFcVQDFK-LVDFcVQDFKR-mKEIAEAYLGK-NDAVEIIANDQGNR-NPENTIFDAKR-QKEVESVcTPIITK-SINPDEAVAYGAAVQAAILK-SNQITITNDKGR-SQTFTTYADNQPGVLIQVYEGER-SVSEVVLVGGSTR-TTPSYVAFTDTER	ATAGDTHLGGEDFDNR-IINEPTAAAIAYGLDK-IINEPTAAAIAYGLDKK-MKEIAEAYLGK-SINPDEAVAYGAAVQAAILK-TTPSYVAFTDTER	AIQEALDWLDKNQLAEK-ARFEELcMDYFR-ATAGDTHLGGEDFDNR-DAGTIAGLSVLR-EAVITVPAYFNDSQR-EVESVcTPIITK-FEELcMDYFR-IINEPTAAAIAYGLDK-IINEPTAAAIAYGLDKK-IQQLITDFFNGKEPcR-KFDDPSVQSDMK-KTFHPEEVSAmVLGK-LVDFcVQDFK-LVDFcVQDFKR-mKEIAEAYLGK-NDAVEIIANDQGNR-NPENTIFDAK-NPENTIFDAKR-NQLAEKEEFEAK-QKEVESVcTPIITK-SINPDEAVAYGAAVQAAILK-SNQITITNDKGR-SQTFTTYADNQPGVLIQVYEGER-SVSEVVLVGGSTR-TTPSYVAFTDTER-VIAGPGDKPLIEVTYQGEK	ARFEELcMDYFR-ATAGDTHLGGEDFDNR-DAGTIAGLSVLR-EAVITVPAYFNDSQR-IINEPTAAAIAYGLDK-IINEPTAAAIAYGLDKK-IQQLITDFFNGKEPcR-KFDDPSVQSDMK-LVDFcVQDFK-LVDFcVQDFKR-mKEIAEAYLGK-NDAVEIIANDQGNR-NPENTIFDAK-NPENTIFDAKR-QKEVESVcTPIITK-SINPDEAVAYGAAVQAAILK-SNQITITNDKGR-SQTFTTYADNQPGVLIQVYEGER-SVSEVVLVGGSTR-TFHPEEVSAMVLGK-TTPSYVAFTDTER-VIAGPGDKPLIEVTYQGEK	ARFEELcMDYFR-ATAGDTHLGGEDFDNR-DAGTIAGLSVLR-EAVITVPAYFNDSQR-FEELcMDYFR-IINEPTAAAIAYGLDK-IINEPTAAAIAYGLDKK-IQQLITDFFNGKEPcR-LVDFcVQDFK-LVDFcVQDFKR-MKEIAEAYLGK-NPENTIFDAK-NPENTIFDAKR-QKEVESVcTPIITK-SINPDEAVAYGAAVQAAILK-SNQITITNDK-SNQITITNDKGR-SQTFTTYADNQPGVLIQVYEGER-SVSEVVLVGGSTR-TFHPEEVSAmVLGK-TTPSYVAFTDTER-VIAGPGDKPLIEVTYQGEK	2	2	2	2	2	TGGT1_311720,TGME49_311720,TGVEG_311720	TGGT1_311720,TGME49_311720,TGVEG_311720	TGGT1_311720,TGME49_311720,TGVEG_311720	TGGT1_311720,TGME49_311720,TGVEG_311720	TGGT1_311720,TGME49_311720,TGVEG_311720	35	20	48	33	31	heat shock protein HSP70
| organism=Toxoplasma_gondii_GT1 | product=ribosomal protein RPS6 | location=TGGT1_chrIV:2087216-2087986(+) | length=256 | sequence_SO=chromosome | SO=protein_coding	TGGT1_210690,TGME49_210690,TGVEG_210690	28957.2	12	8	13	11	11	0.492	0.367	0.477	0.383	0.402	AQAAAAPKPAEVK-DVLSAYKHELR-GSIVGPDLAVLNLVLVK-GSIVGPDLAVLNLVLVKK-ISGGNDKQGFPMMQGVLVNHR-KGPETIPGLTDAERPR-LFNLSKDQDVR-MGAEVAGDSIGDEFK-mGAEVAGDSIGDEFKGYIFR-mKLNLANPQAGMQK-QGFPmmQGVLVNHR-SVRGSIVGPDLAVLNLVLVK	AQAAAAPKPAEVK-GSIVGPDLAVLNLVLVK-GSIVGPDLAVLNLVLVKK-KGPETIPGLTDAERPR-mGAEVAGDSIGDEFK-MGAEVAGDSIGDEFKGYIFR-mKLNLANPQAGmQK-QGFPmMQGVLVNHR	AQAAAAPKPAEVK-GSIVGPDLAVLNLVLVK-GSIVGPDLAVLNLVLVKK-ISGGNDKQGFPmMQGVLVNHR-KAQAAAAPKPAEVK-KGPETIPGLTDAERPR-KLNLANPQAGmQK-LFNLSKDQDVR-MGAEVAGDSIGDEFK-mGAEVAGDSIGDEFKGYIFR-mKLNLANPQAGMQK-QGFPMmQGVLVNHR-TVEVDDEKK	GSIVGPDLAVLNLVLVK-GSIVGPDLAVLNLVLVKK-ISGGNDKQGFPMMQGVLVNHR-KGPETIPGLTDAERPR-LNLANPQAGMQK-MGAEVAGDSIGDEFK-MGAEVAGDSIGDEFKGYIFR-mKLNLANPQAGMQK-QGFPMMQGVLVNHR-RmGAEVAGDSIGDEFK-TVEVDDEKK	AQAAAAPKPAEVK-GPETIPGLTDAERPR-GSIVGPDLAVLNLVLVK-GSIVGPDLAVLNLVLVKK-KGPETIPGLTDAERPR-LNLANPQAGMQK-MGAEVAGDSIGDEFK-MGAEVAGDSIGDEFKGYIFR-mKLNLANPQAGMQK-QGFPMMQGVLVNHR-TVEVDDEKK	0	0	0	0	0	0	0	0	0	0	23	16	31	23	31	ribosomal protein RPS6
| organism=Toxoplasma_gondii_GT1 | product=alveolin domain containing intermediate filament IMC1 | location=TGGT1_chrVIII:1511977-1514752(+) | length=609 | sequence_SO=chromosome | SO=protein_coding	TGGT1_231640,TGME49_231640,TGVEG_231640	69592.2	16	14	17	13	12	0.412	0.363	0.401	0.346	0.297	AAPINPAELSQADIHAMWmR-ALFNLTmQQPTQVQLSAEQAAK-ALQQLHGTQESVR-DcADPcSDccQPAEQQR-DSVVPEEWKR-EAEMVHFPAVEGAPPLPTIPK-EEEELKGLLEEER-EKPFLQVQDVIKPVPcDVEIR-EQIKVQQQIIQQQLSAR-GQATLPSHVVLPQTSDSPAIHVTAEASQR-QWVAITAYQPIDTVTK-STVTTHEmYTPEWFEAHQK-VNADLAEKR-VQQQIIQQQLSAR-WTNEVYEVEcIK-YQDVEEVEEIIR	AAPINPAELSQADIHAMWMR-ALFNLTmQQPTQVQLSAEQAAK-ALQQLHGTQESVR-DSVVPEEWKR-EAEMVHFPAVEGAPPLPTIPK-EKPFLQVQDVIKPVPcDVEIR-EQIKVQQQIIQQQLSAR-GQATLPSHVVLPQTSDSPAIHVTAEASQR-QWVAITAYQPIDTVTK-STVTTHEmYTPEWFEAHQK-VNADLAEKR-VQQQIIQQQLSAR-WTNEVYEVEcIK-YQDVEEVEEIIR	AAPINPAELSQADIHAMWMR-ALFNLTmQQPTQVQLSAEQAAK-ALQQLHGTQESVR-DcADPcSDccQPAEQQR-EAEmVHFPAVEGAPPLPTIPK-EKPFLQVQDVIKPVPcDVEIR-EQIKVQQQIIQQQLSAR-GQATLPSHVVLPQTSDSPAIHVTAEASQR-IRWTNEVYEVEcIK-KSTVTTHEmYTPEWFEAHQK-QWVAITAYQPIDTVTK-STVTTHEMYTPEWFEAHQK-VNADLAEKR-VQQQIIQQQLSAR-WTNEVYEVEcIK-YQDVEEVEEIIR-YVPKDSVVPEEWK	AAPINPAELSQADIHAMWMR-ALFNLTMQQPTQVQLSAEQAAK-EAEmVHFPAVEGAPPLPTIPK-EKPFLQVQDVIKPVPcDVEIR-EQIKVQQQIIQQQLSAR-GQATLPSHVVLPQTSDSPAIHVTAEASQR-QWVAITAYQPIDTVTK-STVTTHEMYTPEWFEAHQK-VNADLAEKR-VQQQIIQQQLSAR-WTNEVYEVEcIK-YQDVEEVEEIIR-YVPKDSVVPEEWK	AAPINPAELSQADIHAMWMR-ALFNLTmQQPTQVQLSAEQAAK-ALQQLHGTQESVR-DSVVPEEWKR-EKPFLQVQDVIKPVPcDVEIR-EQIKVQQQIIQQQLSAR-GQATLPSHVVLPQTSDSPAIHVTAEASQR-QWVAITAYQPIDTVTK-VNADLAEKR-VQQQIIQQQLSAR-WTNEVYEVEcIK-YQDVEEVEEIIR	0	0	0	0	0	0	0	0	0	0	58	34	68	28	29	alveolin domain containing intermediate filament IMC1
Keratin, type I cytoskeletal 15 OS=Ovis aries GN=KRT15 PE=2 SV=1	sp|O77727|K1C15_SHEEP	48771.9	8	10	13	8	8	0.0971	0.157	0.212	0.148	0.148	ALEEANADLEVK-ALEEANADLEVKIR-LASYLEKVR-QSVEADINGLR-QSVEADINGLRR-RVLDELTLTK-VLDELTLTK-VRALEEANADLEVK	ALEEANADLEVK-ALEEANADLEVKIR-ITmQNLNDR-QSVEADINGLR-QSVEADINGLRR-RVLDELTLTK-TIQGLEIELQSQLSmK-VILEIDNAR-VLDELTLTK-VRALEEANADLEVK	ALEEANADLEVK-ITMQNLNDR-ITMQNLNDRLASYLEK-LASYLEKVR-QSVEADINGLR-QSVEADINGLRR-RTIQGLEIELQSQLSmK-RVLDELTLTK-TEELNKEVASNTEMIQTSK-TIQGLEIELQSQLSMK-VILEIDNAR-VLDELTLTK-VRALEEANADLEVK	ALEEANADLEVK-ITmQNLNDR-QSVEADINGLR-QSVEADINGLRR-RVLDELTLTK-TIQGLEIELQSQLSmK-VILEIDNAR-VLDELTLTK	ALEEANADLEVK-ITmQNLNDR-QSVEADINGLR-QSVEADINGLRR-RVLDELTLTK-TIQGLEIELQSQLSmK-VILEIDNAR-VLDELTLTK	5	4	5	4	4	sp|O76009|KT33A_HUMAN,sp|O76011|KRT34_HUMAN,sp|P02534|K1M1_SHEEP,sp|Q14525|KT33B_HUMAN,sp|P25690|K1M2_SHEEP-sp|P13645|K1C10_HUMAN	sp|P13645|K1C10_HUMAN	sp|Q14525|KT33B_HUMAN,sp|P25690|K1M2_SHEEP,sp|P02534|K1M1_SHEEP,sp|O76011|KRT34_HUMAN,sp|O76009|KT33A_HUMAN-sp|P13645|K1C10_HUMAN	sp|P13645|K1C10_HUMAN	sp|P13645|K1C10_HUMAN	31	95	73	28	29
| organism=Toxoplasma_gondii_GT1 | product=alpha tubulin TUBA1 | location=TGGT1_chrXI:5219470-5220918(+) | length=432 | sequence_SO=chromosome | SO=protein_coding	TGGT1_316400B,TGME49_316400,TGVEG_316400	47849.4	11	6	13	13	12	0.424	0.208	0.468	0.484	0.475	AFVHWYVGEGMEEGEFSEAR-AVcMISNSTAIAEVFSR-AYHEQLSVAEITNSAFEPASmmAK-cVFLDLEPTVVDEVR-EIVDLSLDR-FDGALNVDVTEFQTNLVPYPR-IHFmLSSYAPIISAEK-LIAQVISSLTASLR-NLDIERPTYTNLNR-TIGGGDDAFNTFFSETGAGK-TIQFVDWcPTGFK	AYHEQLSVAEITNSAFEPASmmAK-cVFLDLEPTVVDEVR-DVNAAVATIK-LIAQVISSLTASLR-NLDIERPTYTNLNR-TIQFVDWcPTGFK	AFVHWYVGEGMEEGEFSEAR-AVcMISNSTAIAEVFSR-AYHEQLSVAEITNSAFEPASmMAK-cVFLDLEPTVVDEVR-EIVDLSLDR-FDGALNVDVTEFQTNLVPYPR-HLFHPEQLISGKEDAANNFAR-IHFmLSSYAPIISAEK-LIAQVISSLTASLR-mDHKFDLMYAK-RTIQFVDWcPTGFK-TIGGGDDAFNTFFSETGAGK-TIQFVDWcPTGFK	AFVHWYVGEGMEEGEFSEAR-AVcMISNSTAIAEVFSR-AYHEQLSVAEITNSAFEPASMMAK-cGINYQPPTVVPGGDLAK-cVFLDLEPTVVDEVR-DVNAAVATIK-EDAANNFAR-FDGALNVDVTEFQTNLVPYPR-HLFHPEQLISGKEDAANNFAR-IHFmLSSYAPIISAEK-LIAQVISSLTASLR-TIGGGDDAFNTFFSETGAGK-TIQFVDWcPTGFK	AFVHWYVGEGmEEGEFSEAR-AVcMISNSTAIAEVFSR-AYHEQLSVAEITNSAFEPASMMAK-cVFLDLEPTVVDEVR-DVNAAVATIK-FDGALNVDVTEFQTNLVPYPR-HLFHPEQLISGKEDAANNFAR-IHFMLSSYAPIISAEK-LIAQVISSLTASLR-NLDIERPTYTNLNR-TIGGGDDAFNTFFSETGAGK-TIQFVDWcPTGFK	0	0	0	1	0	0	0	0	TGGT1_231770,TGME49_231770,TGVEG_231770	0	28	8	37	25	26	alpha tubulin TUBA1
| organism=Toxoplasma_gondii_GT1 | product=ribosomal protein RPL6 | location=TGGT1_chrXI:3299999-3300967(+) | length=322 | sequence_SO=chromosome | SO=protein_coding	TGGT1_313390	36357.6	8	9	9	9	7	0.27	0.292	0.276	0.292	0.27	KQDEGmFVQQSDSK-QDEGMFVQQSDSK-QLAPSGLLLVTGPFK-QLQDSVDKALLASLSK-SSITPGTVLILLSGGHR-VDISGVDVSSIK-VDISGVDVSSIKDEQFGASK-VVFLKQLAPSGLLLVTGPFK	KQDEGMFVQQSDSK-QDEGMFVQQSDSK-QLAPSGLLLVTGPFK-QLAPSGLLLVTGPFKVNGVPLR-QLQDSVDKALLASLSK-SSITPGTVLILLSGGHR-VDISGVDVSSIK-VDISGVDVSSIKDEQFGASK-VVFLKQLAPSGLLLVTGPFK	ALLASLSKDK-KQDEGmFVQQSDSK-QDEGMFVQQSDSK-QLAPSGLLLVTGPFK-QLQDSVDKALLASLSK-SSITPGTVLILLSGGHR-VDISGVDVSSIK-VDISGVDVSSIKDEQFGASK-VVFLKQLAPSGLLLVTGPFK	KQDEGMFVQQSDSK-QDEGmFVQQSDSK-QLAPSGLLLVTGPFK-QLAPSGLLLVTGPFKVNGVPLR-QLQDSVDKALLASLSK-SSITPGTVLILLSGGHR-VDISGVDVSSIK-VDISGVDVSSIKDEQFGASK-VVFLKQLAPSGLLLVTGPFK	KQDEGMFVQQSDSK-QDEGmFVQQSDSK-QLAPSGLLLVTGPFK-QLQDSVDKALLASLSK-SSITPGTVLILLSGGHR-VDISGVDVSSIKDEQFGASK-VVFLKQLAPSGLLLVTGPFK	8	9	9	9	7	TGME49_313390,TGVEG_313390	TGME49_313390,TGVEG_313390	TGME49_313390,TGVEG_313390	TGME49_313390,TGVEG_313390	TGME49_313390,TGVEG_313390	19	22	23	19	26	ribosomal protein RPL6
| organism=Toxoplasma_gondii_ME49 | product=ribosomal protein RPL6 (RPL6) | location=TGME49_chrXI:3337418-3338266(+) | length=282 | sequence_SO=chromosome | SO=protein_coding	TGME49_313390,TGVEG_313390	31222.8	8	9	9	9	7	0.309	0.333	0.316	0.333	0.309	KQDEGmFVQQSDSK-QDEGMFVQQSDSK-QLAPSGLLLVTGPFK-QLQDSVDKALLASLSK-SSITPGTVLILLSGGHR-VDISGVDVSSIK-VDISGVDVSSIKDEQFGASK-VVFLKQLAPSGLLLVTGPFK	KQDEGMFVQQSDSK-QDEGMFVQQSDSK-QLAPSGLLLVTGPFK-QLAPSGLLLVTGPFKVNGVPLR-QLQDSVDKALLASLSK-SSITPGTVLILLSGGHR-VDISGVDVSSIK-VDISGVDVSSIKDEQFGASK-VVFLKQLAPSGLLLVTGPFK	ALLASLSKDK-KQDEGmFVQQSDSK-QDEGMFVQQSDSK-QLAPSGLLLVTGPFK-QLQDSVDKALLASLSK-SSITPGTVLILLSGGHR-VDISGVDVSSIK-VDISGVDVSSIKDEQFGASK-VVFLKQLAPSGLLLVTGPFK	KQDEGMFVQQSDSK-QDEGmFVQQSDSK-QLAPSGLLLVTGPFK-QLAPSGLLLVTGPFKVNGVPLR-QLQDSVDKALLASLSK-SSITPGTVLILLSGGHR-VDISGVDVSSIK-VDISGVDVSSIKDEQFGASK-VVFLKQLAPSGLLLVTGPFK	KQDEGMFVQQSDSK-QDEGmFVQQSDSK-QLAPSGLLLVTGPFK-QLQDSVDKALLASLSK-SSITPGTVLILLSGGHR-VDISGVDVSSIKDEQFGASK-VVFLKQLAPSGLLLVTGPFK	8	9	9	9	7	TGGT1_313390	TGGT1_313390	TGGT1_313390	TGGT1_313390	TGGT1_313390	19	22	23	19	26	ribosomal protein RPL6 (RPL6)
| organism=Toxoplasma_gondii_GT1 | product=SAG-related sequence SRS44 | location=TGGT1_chrIX:1955976-1963333(+) | length=2359 | sequence_SO=chromosome | SO=protein_coding	TGGT1_264660	251951	24	16	20	12	23	0.158	0.101	0.13	0.0746	0.156	AESVAKPAGPIcSLGYSPGSEK-APALSLTIDSR-AVPSASLSTDTVVENEVTTR-EAAIELVVEDPSTPVR-EETAFLQDEVPGAELQR-ENLQSLVPGATLR-FIcPEGSYVFPEYATSTDK-FLLGAAmTAEVR-FVcPDDSSVFPEIDGEADPASGK-GGGFLTTYTLNVPR-GLcLPVYSTDVAK-GNEcIFAGPR-ILPGASLVSETAVDASEITTK-LPEMELLVDSVNR-LQDVVPGATLTGTTLVDK-LQDVVPGATLTGTTLVDKGSVTR-NPADScAVMITVK-QIAEScGIHITVK-QPSVVLDVAAPGQSVR-SAALILDIVRPYSSVK-TSEEGIHTNPTVPTTLELQcPPDYSAR-TYTFTTPEQPAEDR-VSVcEPQYLQGVA…	APALSLTIDSR-AVPSASLSTDTVVENEVTTR-EAAIELVVEDPSTPVR-EASLILNVR-ENLQSLVPGATLR-FLLGAAmTAEVR-GGGFLTTYTLNVPR-GLcLPVYSTDVAK-GPTTEEIPSALLER-LPEMELLVDSVNR-LQDVVPGATLTGTTLVDKGSVTR-NSLAPQGcGVVISVK-QIAEScGIHITVK-TSEEGIHTNPTVPTTLELQcPPDYSAR-VPSLPLEETK-VSVcEPQYLQGVAER	APALSLTIDSR-AVPSASLSTDTVVENEVTTR-EAAIELVVEDPSTPVR-EASLILNVR-EETAFLQDEVPGAELQR-ENLQSLVPGATLR-FLLGAAMTAEVR-GGGFLTTYTLNVPR-GNEcIFAGPR-GPTTEEIPSALLER-ILPGASLVSETAVDASEITTK-LPEMELLVDSVNR-LQDVVPGATLTGTTLVDKGSVTR-NRDPADGcAVLVK-NSLAPQGcGVVISVK-QPSVVLDVAAPGQSVR-SAALILDIVRPYSSVK-TSEEGIHTNPTVPTTLELQcPPDYSAR-VSVcEPQYLQGVAER-VYTFFVGmLPTR	APALSLTIDSR-AVVYPVSAGGR-EAAIELVVEDPSTPVR-FLLGAAmTAEVR-GGGFLTTYTLNVPR-GNEcIFAGPR-LPEMELLVDSVNR-NSLAPQGcGVVISVK-QPSVVLDVAAPGQSVR-SAALILDIVRPYSSVK-TSEEGIHTNPTVPTTLELQcPPDYSAR-VSVcEPQYLQGVAER	APALSLTIDSR-AVPSASLSTDTVVENEVTTR-DGEIANScGVMITVKPK-EAAIELVVEDPSTPVR-EETAFLQDEVPGAELQR-ETVDGAVVR-FIcPEGSYVFPEYATSTDK-FLLGAAmTAEVR-FVcPDDSSVFPEIDGEADPASGK-GGGFLTTYTLNVPR-GNEcIFAGPR-ILPGASLVSETAVDASEITTK-LLSDVLPGATLGSR-LPEMELLVDSVNR-NRDPADGcAVLVK-NSLAPQGcGVVISVK-NSVImPSTATSSEHLAQVYSVR-QIAEScGIHITVK-QPSVVLDVAAPGQSVR-SAALILDIVRPYSSVK-TSEEGIHTNPTVPTTLELQcPPDYSAR-TYTFTTPEQPAEDR-VSVcEPQYLQGVAER	24	16	20	12	23	TGME49_264660	TGME49_264660	TGME49_264660	TGME49_264660	TGME49_264660	27	17	23	12	25	SAG-related sequence SRS44
| organism=Toxoplasma_gondii_ME49 | product=SAG-related sequence SRS44 (SRS44) | location=TGME49_chrIX:2135664-2143297(+) | length=2451 | sequence_SO=chromosome | SO=protein_coding	TGME49_264660	262464	24	16	20	12	23	0.152	0.0971	0.125	0.0718	0.15	AESVAKPAGPIcSLGYSPGSEK-APALSLTIDSR-AVPSASLSTDTVVENEVTTR-EAAIELVVEDPSTPVR-EETAFLQDEVPGAELQR-ENLQSLVPGATLR-FIcPEGSYVFPEYATSTDK-FLLGAAmTAEVR-FVcPDDSSVFPEIDGEADPASGK-GGGFLTTYTLNVPR-GLcLPVYSTDVAK-GNEcIFAGPR-ILPGASLVSETAVDASEITTK-LPEMELLVDSVNR-LQDVVPGATLTGTTLVDK-LQDVVPGATLTGTTLVDKGSVTR-NPADScAVMITVK-QIAEScGIHITVK-QPSVVLDVAAPGQSVR-SAALILDIVRPYSSVK-TSEEGIHTNPTVPTTLELQcPPDYSAR-TYTFTTPEQPAEDR-VSVcEPQYLQGVA…	APALSLTIDSR-AVPSASLSTDTVVENEVTTR-EAAIELVVEDPSTPVR-EASLILNVR-ENLQSLVPGATLR-FLLGAAmTAEVR-GGGFLTTYTLNVPR-GLcLPVYSTDVAK-GPTTEEIPSALLER-LPEMELLVDSVNR-LQDVVPGATLTGTTLVDKGSVTR-NSLAPQGcGVVISVK-QIAEScGIHITVK-TSEEGIHTNPTVPTTLELQcPPDYSAR-VPSLPLEETK-VSVcEPQYLQGVAER	APALSLTIDSR-AVPSASLSTDTVVENEVTTR-EAAIELVVEDPSTPVR-EASLILNVR-EETAFLQDEVPGAELQR-ENLQSLVPGATLR-FLLGAAMTAEVR-GGGFLTTYTLNVPR-GNEcIFAGPR-GPTTEEIPSALLER-ILPGASLVSETAVDASEITTK-LPEMELLVDSVNR-LQDVVPGATLTGTTLVDKGSVTR-NRDPADGcAVLVK-NSLAPQGcGVVISVK-QPSVVLDVAAPGQSVR-SAALILDIVRPYSSVK-TSEEGIHTNPTVPTTLELQcPPDYSAR-VSVcEPQYLQGVAER-VYTFFVGmLPTR	APALSLTIDSR-AVVYPVSAGGR-EAAIELVVEDPSTPVR-FLLGAAmTAEVR-GGGFLTTYTLNVPR-GNEcIFAGPR-LPEMELLVDSVNR-NSLAPQGcGVVISVK-QPSVVLDVAAPGQSVR-SAALILDIVRPYSSVK-TSEEGIHTNPTVPTTLELQcPPDYSAR-VSVcEPQYLQGVAER	APALSLTIDSR-AVPSASLSTDTVVENEVTTR-DGEIANScGVMITVKPK-EAAIELVVEDPSTPVR-EETAFLQDEVPGAELQR-ETVDGAVVR-FIcPEGSYVFPEYATSTDK-FLLGAAmTAEVR-FVcPDDSSVFPEIDGEADPASGK-GGGFLTTYTLNVPR-GNEcIFAGPR-ILPGASLVSETAVDASEITTK-LLSDVLPGATLGSR-LPEMELLVDSVNR-NRDPADGcAVLVK-NSLAPQGcGVVISVK-NSVImPSTATSSEHLAQVYSVR-QIAEScGIHITVK-QPSVVLDVAAPGQSVR-SAALILDIVRPYSSVK-TSEEGIHTNPTVPTTLELQcPPDYSAR-TYTFTTPEQPAEDR-VSVcEPQYLQGVAER	24	16	20	12	23	TGGT1_264660	TGGT1_264660	TGGT1_264660	TGGT1_264660	TGGT1_264660	27	17	23	12	25	SAG-related sequence SRS44 (SRS44)
| organism=Toxoplasma_gondii_GT1 | product=ribosomal protein RPS3A | location=TGGT1_chrVIII:2231374-2232762(+) | length=259 | sequence_SO=chromosome | SO=protein_coding	TGGT1_232710,TGME49_232710,TGVEG_232710	29372.6	14	13	17	16	14	0.579	0.494	0.575	0.529	0.483	EWYDLKAPTLFNVR-FIPESIGKDIENAcK-GRVYEVNLADLNNDEDQGFR-IKLccEDIQGR-KcHSLIEAFVDVTTLDGYTLR-KVQAESGEAQNTLTAETK-LmELHGEAEDVGR-NcLTDFHGMDMTR-SQGTKLAVDGLR-STcYAQTSQIR-VQAESGEAQNTLTAETK-VQAESGEAQNTLTAETKA-VYEVNLADLNNDEDQGFR-VYEVNLADLNNDEDQGFRK	EWYDLKAPTLFNVR-FIPESIGKDIENAcK-GRVYEVNLADLNNDEDQGFR-KcHSLIEAFVDVTTLDGYTLR-KFIPESIGK-KVQAESGEAQNTLTAETK-LMELHGEAEDVGR-NcLTDFHGmDmTR-STcYAQTSQIR-VQAESGEAQNTLTAETK-VQAESGEAQNTLTAETKA-VYEVNLADLNNDEDQGFR-VYEVNLADLNNDEDQGFRK	cHSLIEAFVDVTTLDGYTLR-EWYDLKAPTLFNVR-FIPESIGKDIENAcK-GRVYEVNLADLNNDEDQGFR-KcHSLIEAFVDVTTLDGYTLR-KFIPESIGK-KMMTIMSAEASK-KVQAESGEAQNTLTAETK-LccEDIQGR-LmELHGEAEDVGR-MMTIMSAEASK-NcLTDFHGMDMTR-STcYAQTSQIR-VQAESGEAQNTLTAETK-VQAESGEAQNTLTAETKA-VYEVNLADLNNDEDQGFR-VYEVNLADLNNDEDQGFRK	cHSLIEAFVDVTTLDGYTLR-FIPESIGKDIENAcK-GIFPLQNVFIR-GRVYEVNLADLNNDEDQGFR-KcHSLIEAFVDVTTLDGYTLR-KFIPESIGK-KMMTIMSAEASK-KVQAESGEAQNTLTAETK-LmELHGEAEDVGR-MMTIMSAEASK-NcLTDFHGMDMTR-STcYAQTSQIR-VQAESGEAQNTLTAETK-VQAESGEAQNTLTAETKA-VYEVNLADLNNDEDQGFR-VYEVNLADLNNDEDQGFRK	FIPESIGKDIENAcK-GRVYEVNLADLNNDEDQGFR-KcHSLIEAFVDVTTLDGYTLR-KFIPESIGK-KVQAESGEAQNTLTAETK-LMELHGEAEDVGR-LMELHGEAEDVGRK-MmTIMSAEASK-NcLTDFHGMDMTR-STcYAQTSQIR-VQAESGEAQNTLTAETK-VQAESGEAQNTLTAETKA-VYEVNLADLNNDEDQGFR-VYEVNLADLNNDEDQGFRK	0	0	0	0	0	0	0	0	0	0	20	19	30	28	25	ribosomal protein RPS3A
| organism=Toxoplasma_gondii_GT1 | product=microneme protein MIC2 | location=TGGT1_chrVIIa:3693727-3696991(-) | length=769 | sequence_SO=chromosome | SO=protein_coding	TGGT1_201780,TGVEG_201780	82617.9	8	6	10	8	9	0.148	0.0962	0.172	0.186	0.17	ELGGIVTVLAVGHYVK-LVIGmTDGESDSDFR-NALPPGLGSQNGESDESLVSK-QLAAHAVLEmPYK-QLAAHAVLEmPYKK-SMcGcSGTSDDDSPcPLYLR-TcVEQGGLEEIR-TIDQQNEALPEDLKIK	ADWGQLATAIKPMLK-ELGGIVTVLAVGHYVK-LVIGmTDGESDSDFR-TcVEQGGLEEIR-TIDQQNEALPEDLK-TIDQQNEALPEDLKIK	ADWGQLATAIKPmLK-EIRELGGIVTVLAVGHYVK-ELGGIVTVLAVGHYVK-GSTNTSDGLK-LVIGmTDGESDSDFR-NALPPGLGSQNGESDESLVSK-TcVEQGGLEEIR-TIDQQNEALPEDLK-TIDQQNEALPEDLKIK-TRTEVSAPQPGTPTcPDcPAPmGR	ADWGQLATAIKPMLK-ELGGIVTVLAVGHYVK-LVIGmTDGESDSDFR-NALPPGLGSQNGESDESLVSK-SRNPWNEDQQHGGLScEQQHPGGR-TcVEQGGLEEIR-TIDQQNEALPEDLKIK-TRTEVSAPQPGTPTcPDcPAPmGR	ADWGQLATAIKPmLK-ELGGIVTVLAVGHYVK-LVIGMTDGESDSDFR-NALPPGLGSQNGESDESLVSK-QLAAHAVLEmPYKK-TcVEQGGLEEIR-TEVSAPQPGTPTcPDcPAPMGR-TIDQQNEALPEDLK-TIDQQNEALPEDLKIK	6	6	10	8	8	TGME49_201780	TGME49_201780	TGME49_201780	TGME49_201780	TGME49_201780	14	9	23	18	25	microneme protein MIC2
| organism=Toxoplasma_gondii_GT1 | product=ribosomal protein RPL4 | location=TGGT1_chrXI:476484-477734(-) | length=416 | sequence_SO=chromosome | SO=protein_coding	TGGT1_309120	45748.2	11	8	17	13	15	0.394	0.276	0.425	0.358	0.401	ALmSNADLSR-FcLYTASAFKR-GPLVVYAEDNGVTR-HAVASAVAATGLPALVMAR-IDEVPELPLVVSEKLEK-ILETLGcTAELER-KAEEAGAIAQASAEEE-NIPGVELcKVDSLNLLQLAPGGALGR-QAFSDKmAAELEAAAR-QPYGVAPNAGYQTSAESWGTGR-VDSLNLLQLAPGGALGR	ALMSNADLSR-FcLYTASAFK-GPLVVYAEDNGVTR-HAVASAVAATGLPALVMAR-ILETLGcTAELER-NIPGVELcKVDSLNLLQLAPGGALGR-RQPYGVAPNAGYQTSAESWGTGR-VDSLNLLQLAPGGALGR	ALmSNADLSR-FcLYTASAFK-FcLYTASAFKR-GGGmFAPNK-GPLVVYAEDNGVTR-HAVASAVAATGLPALVMAR-HTGTGTAQLK-ILETLGcTAELER-IVNSEEIQR-KAEEAGAIAQASAEEE-MAAELEAAAR-NIPGVELcKVDSLNLLQLAPGGALGR-QAFSDKmAAELEAAAR-QPYGVAPNAGYQTSAESWGTGR-RGPLVVYAEDNGVTR-RQPYGVAPNAGYQTSAESWGTGR-VDSLNLLQLAPGGALGR	ALMSNADLSR-FcLYTASAFK-FcLYTASAFKR-GPLVVYAEDNGVTR-HAVASAVAATGLPALVMAR-ILETLGcTAELER-IVNSEEIQR-KAEEAGAIAQASAEEE-QAFSDKmAAELEAAAR-QPYGVAPNAGYQTSAESWGTGR-RGPLVVYAEDNGVTR-RQPYGVAPNAGYQTSAESWGTGR-VDSLNLLQLAPGGALGR	ALMSNADLSR-FcLYTASAFK-FcLYTASAFKR-GGGmFAPNK-GPLVVYAEDNGVTR-HAVASAVAATGLPALVMAR-HTGTGTAQLK-IDEVPELPLVVSEK-ILETLGcTAELER-KAEEAGAIAQASAEEE-MAAELEAAAR-QPYGVAPNAGYQTSAESWGTGR-RGPLVVYAEDNGVTR-RQPYGVAPNAGYQTSAESWGTGR-VDSLNLLQLAPGGALGR	11	8	17	13	15	TGME49_309120,TGVEG_309120	TGME49_309120,TGVEG_309120	TGME49_309120,TGVEG_309120	TGME49_309120,TGVEG_309120	TGME49_309120,TGVEG_309120	20	10	44	23	24	ribosomal protein RPL4
| organism=Toxoplasma_gondii_ME49 | product=ribosomal protein RPL4 (RPL4) | location=TGME49_chrXI:514541-515887(-) | length=448 | sequence_SO=chromosome | SO=protein_coding	TGME49_309120,TGVEG_309120	49258.5	11	8	17	13	15	0.366	0.257	0.395	0.333	0.373	ALmSNADLSR-FcLYTASAFKR-GPLVVYAEDNGVTR-HAVASAVAATGLPALVMAR-IDEVPELPLVVSEKLEK-ILETLGcTAELER-KAEEAGAIAQASAEEE-NIPGVELcKVDSLNLLQLAPGGALGR-QAFSDKmAAELEAAAR-QPYGVAPNAGYQTSAESWGTGR-VDSLNLLQLAPGGALGR	ALMSNADLSR-FcLYTASAFK-GPLVVYAEDNGVTR-HAVASAVAATGLPALVMAR-ILETLGcTAELER-NIPGVELcKVDSLNLLQLAPGGALGR-RQPYGVAPNAGYQTSAESWGTGR-VDSLNLLQLAPGGALGR	ALmSNADLSR-FcLYTASAFK-FcLYTASAFKR-GGGmFAPNK-GPLVVYAEDNGVTR-HAVASAVAATGLPALVMAR-HTGTGTAQLK-ILETLGcTAELER-IVNSEEIQR-KAEEAGAIAQASAEEE-MAAELEAAAR-NIPGVELcKVDSLNLLQLAPGGALGR-QAFSDKmAAELEAAAR-QPYGVAPNAGYQTSAESWGTGR-RGPLVVYAEDNGVTR-RQPYGVAPNAGYQTSAESWGTGR-VDSLNLLQLAPGGALGR	ALMSNADLSR-FcLYTASAFK-FcLYTASAFKR-GPLVVYAEDNGVTR-HAVASAVAATGLPALVMAR-ILETLGcTAELER-IVNSEEIQR-KAEEAGAIAQASAEEE-QAFSDKmAAELEAAAR-QPYGVAPNAGYQTSAESWGTGR-RGPLVVYAEDNGVTR-RQPYGVAPNAGYQTSAESWGTGR-VDSLNLLQLAPGGALGR	ALMSNADLSR-FcLYTASAFK-FcLYTASAFKR-GGGmFAPNK-GPLVVYAEDNGVTR-HAVASAVAATGLPALVMAR-HTGTGTAQLK-IDEVPELPLVVSEK-ILETLGcTAELER-KAEEAGAIAQASAEEE-MAAELEAAAR-QPYGVAPNAGYQTSAESWGTGR-RGPLVVYAEDNGVTR-RQPYGVAPNAGYQTSAESWGTGR-VDSLNLLQLAPGGALGR	11	8	17	13	15	TGGT1_309120	TGGT1_309120	TGGT1_309120	TGGT1_309120	TGGT1_309120	20	10	44	23	24	ribosomal protein RPL4 (RPL4)
| organism=Toxoplasma_gondii_ME49 | product=microneme protein MIC2 (MIC2) | location=TGME49_chrVIIa:3794121-3797385(-) | length=769 | sequence_SO=chromosome | SO=protein_coding	TGME49_201780	82632	6	6	10	8	8	0.13	0.0962	0.172	0.186	0.152	ELGGIVTVLAVGHYVK-LVIGmTDGESDSDFR-NALPPGLGSQNGESDESLVSK-SMcGcSGTSDDDSPcPLYLR-TcVEQGGLEEIR-TIDQQNEALPEDLKIK	ADWGQLATAIKPMLK-ELGGIVTVLAVGHYVK-LVIGmTDGESDSDFR-TcVEQGGLEEIR-TIDQQNEALPEDLK-TIDQQNEALPEDLKIK	ADWGQLATAIKPmLK-EIRELGGIVTVLAVGHYVK-ELGGIVTVLAVGHYVK-GSTNTSDGLK-LVIGmTDGESDSDFR-NALPPGLGSQNGESDESLVSK-TcVEQGGLEEIR-TIDQQNEALPEDLK-TIDQQNEALPEDLKIK-TRTEVSAPQPGTPTcPDcPAPmGR	ADWGQLATAIKPMLK-ELGGIVTVLAVGHYVK-LVIGmTDGESDSDFR-NALPPGLGSQNGESDESLVSK-SRNPWNEDQQHGGLScEQQHPGGR-TcVEQGGLEEIR-TIDQQNEALPEDLKIK-TRTEVSAPQPGTPTcPDcPAPmGR	ADWGQLATAIKPmLK-ELGGIVTVLAVGHYVK-LVIGMTDGESDSDFR-NALPPGLGSQNGESDESLVSK-TcVEQGGLEEIR-TEVSAPQPGTPTcPDcPAPMGR-TIDQQNEALPEDLK-TIDQQNEALPEDLKIK	6	6	10	8	8	TGGT1_201780,TGVEG_201780	TGGT1_201780,TGVEG_201780	TGGT1_201780,TGVEG_201780	TGGT1_201780,TGVEG_201780	TGGT1_201780,TGVEG_201780	11	9	23	18	24	microneme protein MIC2 (MIC2)
| organism=Toxoplasma_gondii_GT1 | product=GTP-binding nuclear protein ran/tc4 | location=TGGT1_chrXII:3749189-3752256(+) | length=229 | sequence_SO=chromosome | SO=protein_coding	TGGT1_248340,TGME49_248340,TGVEG_248340	25998.1	8	7	8	8	10	0.502	0.432	0.502	0.419	0.524	APEIQIDPNLVQEAER-FQTNFGMITFNVWDTAGQEK-GQcAIMMFDVTAR-LILVGDGGVGK-LTNQPALSFVGEHAK-SNYNFEKPFLWLAR-VcENIPIVLVGNK-YIPTLGVEVHPLK	FQTNFGMITFNVWDTAGQEK-GQcAIMMFDVTAR-LILVGDGGVGK-LTNQPALSFVGEHAK-SNYNFEKPFLWLAR-VcENIPIVLVGNK-YIPTLGVEVHPLK	APEIQIDPNLVQEAER-FQTNFGMITFNVWDTAGQEK-GQcAIMMFDVTAR-LILVGDGGVGK-LTNQPALSFVGEHAK-SNYNFEKPFLWLAR-VcENIPIVLVGNK-YIPTLGVEVHPLK	APEIQIDPNLVQEAER-GQcAIMMFDVTAR-LILVGDGGVGK-LTNQPALSFVGEHAK-RLTNQPALSFVGEHAK-SNYNFEKPFLWLAR-VcENIPIVLVGNK-YIPTLGVEVHPLK	APEIQIDPNLVQEAER-FQTNFGMITFNVWDTAGQEK-GQcAIMMFDVTAR-LILVGDGGVGK-LTNQPALSFVGEHAK-RLTNQPALSFVGEHAK-SNYNFEKPFLWLAR-VcENIPIVLVGNK-VcENIPIVLVGNKVDVK-YIPTLGVEVHPLK	0	0	0	0	0	0	0	0	0	0	11	11	13	15	24	GTP-binding nuclear protein ran/tc4
| organism=Toxoplasma_gondii_GT1 | product=protein disulfide-isomerase domain-containing protein | location=TGGT1_chrVI:18696-19445(-) | length=203 | sequence_SO=chromosome | SO=protein_coding	TGGT1_238040B	22616.8	7	5	8	11	9	0.448	0.365	0.635	0.645	0.512	DVLLEVYAPWcGHcK-FVSDYASVSGLFDVTRDEL-KLEPVYEAFAR-mDGTQNTIDHPEFK-mDGTQNTLDNPDFK-QVLQSDKDVLLEVYAPWcGHcK-WTGFPTIWFIK	KGTGVPIEFSGSR-KLEPVYEAFAR-mDGTQNTIDHPEFK-mDGTQNTLDNPDFK-QVLQSDKDVLLEVYAPWcGHcK	DVLLEVYAPWcGHcK-FVQEHATSKIDVELPPEEPPKPLSQAVPTDNSGPVK-FVSDYASVSGLFDVTRDEL-KGTGVPIEFSGSR-KLEPVYEAFAR-mDGTQNTIDHPEFK-mDGTQNTLDNPDFK-QVLQSDKDVLLEVYAPWcGHcK	DVLLEVYAPWcGHcK-FVSDYASVSGLFDVTRDEL-IDVELPPEEPPKPLSQAVPTDNSGPVK-KGTGVPIEFSGSR-KLEPVYEAFAR-LEPVYEAFAR-mDGTQNTIDHPEFK-MDGTQNTLDNPDFK-mDGTQNTLDNPDFKWTGFPTIWFIK-QVLQSDKDVLLEVYAPWcGHcK-WTGFPTIWFIK	DVLLEVYAPWcGHcK-FVSDYASVSGLFDVTR-FVSDYASVSGLFDVTRDEL-KGTGVPIEFSGSR-KLEPVYEAFAR-MDGTQNTIDHPEFK-mDGTQNTLDNPDFK-QVLQSDKDVLLEVYAPWcGHcK-WTGFPTIWFIK	5	3	5	8	5	TGGT1_238040A	TGGT1_238040A	TGGT1_238040A	TGGT1_238040A	TGGT1_238040A	13	6	15	21	24	protein disulfide-isomerase domain-containing protein
| organism=Toxoplasma_gondii_GT1 | product=alveolin domain containing intermediate filament IMC14 | location=TGGT1_chrVIIb:2144399-2148137(+) | length=733 | sequence_SO=chromosome | SO=protein_coding	TGGT1_260540,TGME49_260540	83301.5	18	15	20	13	15	0.341	0.296	0.389	0.318	0.356	EALAGDVMIQTR-ERLPAIPVLPLATVGGLPASQTLIEEK-GLQISTcNTMAYSPSLATPR-GPVYLQEHQPMYLPR-LAcLAEEKR-LMHLPAPTPVAGLAVSSVQHPSLK-LNNEDILGK-LPAIPVLPLATVGGLPASQTLIEEK-MQLLELEEQQR-NAYQAGLNVYEGVR-QIHPGQLFGEGALSSSAVSPR-QQTEYEAQQQLFAR-RVPISGPATPVLMER-SPPINmDVVVMSR-SSDISEVLQR-VFGDccSSDVAEVR-VPISGPATPVLMER-VTYTTKPIVAEQIIEVPQVEYR	EALAGDVmIQTR-ERLPAIPVLPLATVGGLPASQTLIEEK-GLQISTcNTMAYSPSLATPR-LAcLAEEKR-LmHLPAPTPVAGLAVSSVQHPSLK-MQLLELEEQQR-NAYQAGLNVYEGVR-QIHPGQLFGEGALSSSAVSPR-QQTEYEAQQQLFAR-RVPISGPATPVLMER-SPPINMDVVVMSR-SSDISEVLQR-TNSVPVFESTQGR-VFGDccSSDVAEVR-VPISGPATPVLMER	EALAGDVmIQTR-ERLPAIPVLPLATVGGLPASQTLIEEK-GLQISTcNTmAYSPSLATPR-GPVYLQEHQPMYLPR-LAcLAEEKR-LMHLPAPTPVAGLAVSSVQHPSLK-LNNEDILGK-LPAIPVLPLATVGGLPASQTLIEEK-LQAHKQQTEYEAQQQLFAR-MQLLELEEQQR-NAYQAGLNVYEGVR-QIHPGQLFGEGALSSSAVSPR-QQTEYEAQQQLFAR-RVPISGPATPVLMER-SPPINMDVVVMSR-SSDISEVLQR-THTSVAYVGGTASVPQQVPIYQEAPVILSPR-TNSVPVFESTQGR-VPISGPATPVLMER-VTYTTKPIVAEQIIEVPQVEYR	GLQISTcNTmAYSPSLATPR-LMHLPAPTPVAGLAVSSVQHPSLK-LPAIPVLPLATVGGLPASQTLIEEK-mQLLELEEQQR-QIHPGQLFGEGALSSSAVSPR-QQTEYEAQQQLFAR-RVPISGPATPVLMER-SPPINmDVVVMSR-SSDISEVLQR-THTSVAYVGGTASVPQQVPIYQEAPVILSPR-TNSVPVFESTQGR-VFGDccSSDVAEVR-VTYTTKPIVAEQIIEVPQVEYR	EALAGDVMIQTR-GLQISTcNTMAYSPSLATPR-GPVYLQEHQPmYLPR-LMHLPAPTPVAGLAVSSVQHPSLK-LPAIPVLPLATVGGLPASQTLIEEK-mQLLELEEQQR-NAYQAGLNVYEGVR-QIHPGQLFGEGALSSSAVSPR-QQTEYEAQQQLFAR-RVPISGPATPVLMER-SPPINmDVVVMSR-SSDISEVLQR-THTSVAYVGGTASVPQQVPIYQEAPVILSPR-VFGDccSSDVAEVR-VTYTTKPIVAEQIIEVPQVEYR	0	0	0	0	0	0	0	0	0	0	39	29	55	17	23	alveolin domain containing intermediate filament IMC14
Serum albumin (Chain 26-609) - Homo sapiens (Human)	sp|P02768ups|ALBU_HUMAN_UPS	66357.1	11	19	19	7	7	0.188	0.44	0.408	0.123	0.123	ccTESLVNR-DVFLGmFLYEYAR-KQTALVELVK-KVPQVSTPTLVEVSR-LVNEVTEFAK-QNcELFEQLGEYK-QTALVELVK-RHPDYSVVLLLR-RPcFSALEVDETYVPK-VPQVSTPTLVEVSR-YIcENQDSISSK	ALVLIAFAQYLQQcPFEDHVK-AVMDDFAAFVEK-ccTESLVNR-DVFLGmFLYEYAR-EFNAETFTFHADIcTLSEKER-FKDLGEENFK-KQTALVELVK-KVPQVSTPTLVEVSR-LVNEVTEFAK-QNcELFEQLGEYK-QTALVELVK-RHPDYSVVLLLR-RPcFSALEVDETYVPK-SHcIAEVENDEMPADLPSLAADFVESK-SLHTLFGDKLcTVATLR-VFDEFKPLVEEPQNLIK-VHTEccHGDLLEcADDRADLAK-VPQVSTPTLVEVSR-YIcENQDSISSK	ALVLIAFAQYLQQcPFEDHVK-ccTESLVNR-DVFLGmFLYEYAR-FKDLGEENFK-KVPQVSTPTLVEVSR-LKEccEKPLLEK-LVNEVTEFAK-mPcAEDYLSVVLNQLcVLHEK-QNcELFEQLGEYK-QNcELFEQLGEYKFQNALLVR-QTALVELVK-RHPDYSVVLLLR-RmPcAEDYLSVVLNQLcVLHEK-RPcFSALEVDETYVPK-SLHTLFGDKLcTVATLR-VFDEFKPLVEEPQNLIK-VHTEccHGDLLEcADDRADLAK-VPQVSTPTLVEVSR-YIcENQDSISSK	cASLQKFGER-ccTESLVNR-DVFLGmFLYEYAR-KVPQVSTPTLVEVSR-QNcELFEQLGEYK-RHPDYSVVLLLR-VPQVSTPTLVEVSR	ccTESLVNR-DVFLGmFLYEYAR-KVPQVSTPTLVEVSR-LVNEVTEFAK-QNcELFEQLGEYK-RHPDYSVVLLLR-VPQVSTPTLVEVSR	3	3	3	4	3	sp|P02769|ALBU_BOVIN	sp|P02769|ALBU_BOVIN	sp|P02769|ALBU_BOVIN	sp|P02769|ALBU_BOVIN	sp|P02769|ALBU_BOVIN	29	38	38	18	23
| organism=Toxoplasma_gondii_GT1 | product=asparaginyl-tRNA synthetase (NOB+tRNA synthase) | location=TGGT1_chrVIII:5218409-5221722(+) | length=676 | sequence_SO=chromosome | SO=protein_coding	TGGT1_270510	74920	13	1	13	12	14	0.209	0.0222	0.209	0.197	0.225	DAAAAAAEPLIPLTK-EYGTIPHAGFGLGFER-FcVQWVLDNcR-GQAVELAVR-GQAVELAVRDPSK-IGELVGGSQR-LAALLDGGEASVEK-LVMLVTGIENIRDTIPYPR-NQEEGLIAR-SNLAMATHR-SYLIGAVMR-VSYTEAIDVLK-VSYTEAIDVLKAEEPK	DAAAAAAEPLIPLTK	DAAAAAAEPLIPLTK-EYGTIPHAGFGLGFER-FcVQWVLDNcR-FEILGMTDAAK-GQAVELAVR-GQAVELAVRDPSK-IGELVGGSQR-KPcIVYNYPK-LAALLDGGEASVEK-SFTPGHLEDQVPTScK-SNLAMATHR-VSYTEAIDVLK-VSYTEAIDVLKAEEPK	DAAAAAAEPLIPLTK-EYGTIPHAGFGLGFER-FcVQWVLDNcR-FEILGMTDAAK-GQAVELAVR-GQAVELAVRDPSK-LAALLDGGEASVEK-LVmLVTGIENIR-SFTPGHLEDQVPTScK-SYLIGAVMR-VSYTEAIDVLK-VSYTEAIDVLKAEEPK	DAAAAAAEPLIPLTK-EYGTIPHAGFGLGFER-FcVQWVLDNcR-FEILGMTDAAK-GQAVELAVR-GQAVELAVRDPSK-IGELVGGSQR-LAALLDGGEASVEK-LVmLVTGIENIR-NQEEGLIAR-SFTPGHLEDQVPTScK-SYLIGAVMR-VSYTEAIDVLK-VSYTEAIDVLKAEEPK	0	0	0	0	0	0	0	0	0	0	16	1	15	17	23	asparaginyl-tRNA synthetase (NOB+tRNA synthase)
| organism=Toxoplasma_gondii_GT1 | product=ribosomal protein RPS8 | location=TGGT1_chrXII:2220293-2224095(-) | length=205 | sequence_SO=chromosome | SO=protein_coding	TGGT1_245460	23463.1	10	8	9	7	9	0.502	0.405	0.439	0.39	0.463	ADGYILEGEELMFYK-ADGYILEGEELMFYKR-FELGRPPAMTK-KFELGRPPAMTK-LDPLLEEQFNTGR-LDTGNYSWSSQK-LLAcISSRPGQSGR-LLGVVYNASNNELVR-NSIVAIDATPFK-SFYGLDLGK	ADGYILEGEELMFYK-ADGYILEGEELMFYKR-LDPLLEEQFNTGR-LDTGNYSWSSQK-LLGVVYNASNNELVR-NSIVAIDATPFK-QQGVPKLDPLLEEQFNTGR-SFYGLDLGK	ADGYILEGEELMFYK-ADGYILEGEELMFYKR-AGQEEEGSGK-LDPLLEEQFNTGR-LDTGNYSWSSQK-LLGVVYNASNNELVR-NSIVAIDATPFK-QQGVPKLDPLLEEQFNTGR-TNTLVKNSIVAIDATPFK	ADGYILEGEELMFYK-ADGYILEGEELMFYKR-KFELGRPPAmTK-LDPLLEEQFNTGR-LDTGNYSWSSQK-LLGVVYNASNNELVR-NSIVAIDATPFK	ADGYILEGEELMFYK-ADGYILEGEELmFYKR-KFELGRPPAMTK-LDPLLEEQFNTGR-LDTGNYSWSSQK-LLGVVYNASNNELVR-NSIVAIDATPFK-QQGVPKLDPLLEEQFNTGR-SFYGLDLGK	10	8	8	7	9	TGME49_245460,TGVEG_245460	TGME49_245460,TGVEG_245460	TGME49_245460,TGVEG_245460	TGME49_245460,TGVEG_245460	TGME49_245460,TGVEG_245460	20	17	18	19	23	ribosomal protein RPS8
| organism=Toxoplasma_gondii_GT1 | product=ribosomal protein RPS2 | location=TGGT1_chrIX:5229307-5231745(+) | length=269 | sequence_SO=chromosome | SO=protein_coding	TGGT1_305520,TGME49_305520,TGVEG_305520	29336.8	6	7	9	10	8	0.357	0.357	0.468	0.487	0.461	AFVAVGDSNGHcGLGVK-ALFDALSQTYGYLTPELWTPTVYTK-GGAEDDLKDWVPITK-ISSIEEIYLFSLPIK-SPYQEWSDYLAR-TTKDSAVSRPLA	AFVAVGDSNGHcGLGVK-GAIIAAKLSLVPVR-GTHIVGAPTTK-ILGFAGIKDcFSNSK-ISSIEEIYLFSLPIK-SPYQEWSDYLAR-TTKDSAVSRPLA	AFVAVGDSNGHcGLGVK-ALFDALSQTYGYLTPELWTPTVYTK-DGKISSIEEIYLFSLPIK-GAIIAAKLSLVPVR-GGAEDDLKDWVPITK-IGEPHTVPMK-ILGFAGIKDcFSNSK-ISSIEEIYLFSLPIK-SPYQEWSDYLAR	AFVAVGDSNGHcGLGVK-ALFDALSQTYGYLTPELWTPTVYTK-DSAVSRPLA-GAIIAAKLSLVPVR-GTHIVGAPTTK-IGEPHTVPMK-ILGFAGIKDcFSNSK-ISSIEEIYLFSLPIK-SPYQEWSDYLAR-TTKDSAVSRPLA	AFVAVGDSNGHcGLGVK-ALFDALSQTYGYLTPELWTPTVYTK-GAIIAAKLSLVPVR-GGAEDDLKDWVPITK-GTHIVGAPTTK-ILGFAGIKDcFSNSK-ISSIEEIYLFSLPIK-SPYQEWSDYLAR	0	0	0	0	0	0	0	0	0	0	9	9	16	14	23	ribosomal protein RPS2
| organism=Toxoplasma_gondii_ME49 | product=ribosomal protein RPS8 (RPS8) | location=TGME49_chrXII:2283634-2287444(-) | length=205 | sequence_SO=chromosome | SO=protein_coding	TGME49_245460,TGVEG_245460	23562.3	10	8	8	7	9	0.502	0.405	0.39	0.39	0.463	ADGYILEGEELMFYK-ADGYILEGEELMFYKR-FELGRPPAMTK-KFELGRPPAMTK-LDPLLEEQFNTGR-LDTGNYSWSSQK-LLAcISSRPGQSGR-LLGVVYNASNNELVR-NSIVAIDATPFK-SFYGLDLGK	ADGYILEGEELMFYK-ADGYILEGEELMFYKR-LDPLLEEQFNTGR-LDTGNYSWSSQK-LLGVVYNASNNELVR-NSIVAIDATPFK-QQGVPKLDPLLEEQFNTGR-SFYGLDLGK	ADGYILEGEELMFYK-ADGYILEGEELMFYKR-LDPLLEEQFNTGR-LDTGNYSWSSQK-LLGVVYNASNNELVR-NSIVAIDATPFK-QQGVPKLDPLLEEQFNTGR-TNTLVKNSIVAIDATPFK	ADGYILEGEELMFYK-ADGYILEGEELMFYKR-KFELGRPPAmTK-LDPLLEEQFNTGR-LDTGNYSWSSQK-LLGVVYNASNNELVR-NSIVAIDATPFK	ADGYILEGEELMFYK-ADGYILEGEELmFYKR-KFELGRPPAMTK-LDPLLEEQFNTGR-LDTGNYSWSSQK-LLGVVYNASNNELVR-NSIVAIDATPFK-QQGVPKLDPLLEEQFNTGR-SFYGLDLGK	10	8	8	7	9	TGGT1_245460	TGGT1_245460	TGGT1_245460	TGGT1_245460	TGGT1_245460	20	17	17	19	23	ribosomal protein RPS8 (RPS8)
| organism=Toxoplasma_gondii_GT1 | product=histone H4 | location=TGGT1_chrVI:491746-492057(-) | length=103 | sequence_SO=chromosome | SO=protein_coding	TGGT1_239260,TGME49_239260,TGVEG_239260	11440.1	2	5	2	4	5	0.252	0.553	0.291	0.427	0.553	DNIQGITKPAIR-ISGLIYEEIRGVLK	DNIQGITKPAIR-ISGLIYEEIRGVLK-TVTAMDIVYSLK-TVTAMDIVYSLKR-VFLENIIKDSVTYTEHAR	DNIQGITKPAIR-VFLENIIKDSVTYTEHAR	DNIQGITKPAIR-ISGLIYEEIR-ISGLIYEEIRGVLK-VFLENIIKDSVTYTEHAR	DNIQGITKPAIR-ISGLIYEEIR-ISGLIYEEIRGVLK-TVTAMDIVYSLKR-VFLENIIKDSVTYTEHAR	0	0	0	0	0	0	0	0	0	0	4	17	8	9	23	histone H4
| organism=Toxoplasma_gondii_GT1 | product=actin ACT1 | location=TGGT1_chrIb:1014618-1016180(+) | length=376 | sequence_SO=chromosome | SO=protein_coding	TGGT1_209030,TGME49_209030,TGVEG_209030	41908.5	10	6	17	14	13	0.5	0.258	0.577	0.556	0.476	cPEALFQPSFLGK-DLYGNVVLSGGTTmYEGIGER-EEYDESGPSIVHR-ELTSLAPSTmK-GYGFTTSAEKEIVR-LcYIALDFDEEmKAAEDSSDIEK-mTQImFETFNVPAmYVAIQAVLSLYSSGR-SYELPDGNIITVGNER-TTGIVLDSGDGVSHTVPIYEGYALPHAIMR-VAPEEHPVLLTEAPLNPK	AVFPSIVGKPK-ELTSLAPSTmK-IWHHTFYNELR-SYELPDGNIITVGNER-TTGIVLDSGDGVSHTVPIYEGYALPHAImR-VAPEEHPVLLTEAPLNPK	AAEDSSDIEK-AGVAGDDAPR-AVFPSIVGKPK-DcYVGDEAQSKR-DLYGNVVLSGGTTmYEGIGER-EEYDESGPSIVHR-ELTSLAPSTmK-FRcPEALFQPSFLGK-GYGFTTSAEK-GYGFTTSAEKEIVR-IWHHTFYNELR-KDLYGNVVLSGGTTmYEGIGER-LcYIALDFDEEMKAAEDSSDIEK-NPGImVGmEEKDcYVGDEAQSK-SYELPDGNIITVGNER-TTGIVLDSGDGVSHTVPIYEGYALPHAIMR-VAPEEHPVLLTEAPLNPK	AGVAGDDAPR-AVFPSIVGKPK-cPEALFQPSFLGK-DLYGNVVLSGGTTmYEGIGER-EEYDESGPSIVHR-ELTSLAPSTmK-IKVVAPPER-IWHHTFYNELR-KDLYGNVVLSGGTTmYEGIGER-LcYIALDFDEEmKAAEDSSDIEK-NPGImVGmEEKDcYVGDEAQSK-SYELPDGNIITVGNER-TTGIVLDSGDGVSHTVPIYEGYALPHAIMR-VAPEEHPVLLTEAPLNPK	AGVAGDDAPR-cPEALFQPSFLGK-DcYVGDEAQSK-DLYGNVVLSGGTTmYEGIGER-EEYDESGPSIVHR-ELTSLAPSTmK-FRcPEALFQPSFLGK-GYGFTTSAEKEIVR-IKVVAPPER-NPGImVGmEEKDcYVGDEAQSK-SYELPDGNIITVGNER-TTGIVLDSGDGVSHTVPIYEGYALPHAIMR-VAPEEHPVLLTEAPLNPK	0	1	1	1	0	0	TGGT1_411760	TGGT1_411760	TGGT1_411760	0	14	11	35	19	22	actin ACT1
| organism=Toxoplasma_gondii_GT1 | product=ribosomal protein RPL8 | location=TGGT1_chrVIIa:1947745-1950214(+) | length=260 | sequence_SO=chromosome | SO=protein_coding	TGGT1_204020,TGME49_204020,TGVEG_204020	28255.1	10	9	9	8	6	0.412	0.396	0.381	0.331	0.281	GAPLAEVSFR-GAPLAEVSFRDAYR-GLVKDILHDPGR-mAAPGQKVGLIAAR-mPEGTVVSNVEEK-mPEGTVVSNVEEKAGDR-mVAVEGMYTGQFIYcGK-NAALTIGNILPLNK-TSGTYATIVGHSDDGSK-TSGTYATIVGHSDDGSKTR	GAPLAEVSFR-GLVKDILHDPGR-GmVGIVAGGGR-LRPLDFAER-MPEGTVVSNVEEK-mVAVEGMYTGQFIYcGK-NAALTIGNILPLNK-NAALTIGNILPLNKmPEGTVVSNVEEK-TSGTYATIVGHSDDGSK	GAPLAEVSFR-GLVKDILHDPGR-mAAPGQKVGLIAAR-mPEGTVVSNVEEK-mVAVEGMYTGQFIYcGK-NAALTIGNILPLNK-NAALTIGNILPLNKmPEGTVVSNVEEK-TSGTYATIVGHSDDGSK-TSGTYATIVGHSDDGSKTR	GLVKDILHDPGR-GMVGIVAGGGR-mPEGTVVSNVEEK-mVAVEGMYTGQFIYcGK-NAALTIGNILPLNK-NAALTIGNILPLNKmPEGTVVSNVEEK-TSGTYATIVGHSDDGSK-TSGTYATIVGHSDDGSKTR	GAPLAEVSFR-mPEGTVVSNVEEK-mVAVEGMYTGQFIYcGK-NAALTIGNILPLNK-TSGTYATIVGHSDDGSK-TSGTYATIVGHSDDGSKTR	0	0	0	0	0	0	0	0	0	0	17	20	29	19	22	ribosomal protein RPL8
| organism=Toxoplasma_gondii_GT1 | product=microneme protein MIC6 | location=TGGT1_chrXII:1418869-1419918(-) | length=349 | sequence_SO=chromosome | SO=protein_coding	TGGT1_218520	36655.5	5	3	5	9	9	0.203	0.126	0.226	0.304	0.284	ENFIATIDASAHITcK-ISLDGTGNVTcIVR-QESGcEENGcGPPDAVQScR-RTPLEESQEPEGSTPDSQQSR-TPLEESQEPEGSTPDSQQSR	ETNSGYIcR-ISLDGTGNVTcIVR-RTPLEESQEPEGSTPDSQQSR	ENFIATIDASAHITcK-ETNSGYIcR-ISLDGTGNVTcIVR-QESGcEENGcGPPDAVQScR-TPLEESQEPEGSTPDSQQSR	ENFIATIDASAHITcK-ENFIATIDASAHITcKR-ETNSGYIcR-GGHPVDSEPSKR-ISLDGTGNVTcIVR-QESGcEENGcGPPDAVQScR-RTPLEESQEPEGSTPDSQQSR-SGSGGGEEIEYER-TPLEESQEPEGSTPDSQQSR	ENFIATIDASAHITcK-ENFIATIDASAHITcKR-ETNSGYIcR-ISLDGTGNVTcIVR-LcVcKENFIATIDASAHITcK-QESGcEENGcGPPDAVQScR-RTPLEESQEPEGSTPDSQQSR-SGSGGGEEIEYER-TPLEESQEPEGSTPDSQQSR	0	0	0	0	0	0	0	0	0	0	7	6	11	23	22	microneme protein MIC6
| organism=Toxoplasma_gondii_GT1 | product=ribosomal protein RPS4 | location=TGGT1_chrIb:77395-80548(-) | length=312 | sequence_SO=chromosome | SO=protein_coding	TGGT1_207440,TGME49_207440,TGVEG_207440	35507.9	9	7	10	11	7	0.25	0.263	0.311	0.304	0.228	AHDcIRLDLNTGK-ERHLGGFDIIHLR-FEAGNMAMVTGGHNVGR-HLGGFDIIHLR-ISNVFVIGK-ISNVFVIGKGEK-IVDTLKFEAGNMAMVTGGHNVGR-LDLNTGKIVDTLK-TDQcYPAGFmDVISIEK	FEAGNmAmVTGGHNVGR-FVPHPIREEEASYK-GVPALITHDGR-HLGGFDIIHLR-ISNVFVIGK-ISNVFVIGKGEK-TDQcYPAGFmDVISIEK	ERHLGGFDIIHLR-FEAGNmAMVTGGHNVGR-FVPHPIREEEASYK-GVPALITHDGR-HLGGFDIIHLR-ISNVFVIGK-ISNVFVIGKGEK-IVDTLKFEAGNMAMVTGGHNVGR-LDLNTGKIVDTLK-TDQcYPAGFmDVISIEK	DAKNNEFATR-ERHLGGFDIIHLR-FEAGNmAmVTGGHNVGR-GVPALITHDGR-HLGGFDIIHLR-ISNVFVIGK-ISNVFVIGKGEK-IVDTLKFEAGNMAMVTGGHNVGR-LDLNTGKIVDTLK-TDQcYPAGFmDVISIEK-VRTDQcYPAGFmDVISIEK	EVMmIVMQR-FEAGNmAMVTGGHNVGR-GVPALITHDGR-HLGGFDIIHLR-IAAPHHWMLDK-ISNVFVIGK-ISNVFVIGKGEK	0	0	0	0	0	0	0	0	0	0	16	17	26	23	21	ribosomal protein RPS4
| organism=Toxoplasma_gondii_GT1 | product=guanine nucleotide-binding protein | location=TGGT1_chrXI:5736268-5739860(-) | length=321 | sequence_SO=chromosome | SO=protein_coding	TGGT1_216880,TGME49_216880,TGVEG_216880	35146.7	6	6	9	10	11	0.327	0.308	0.445	0.424	0.632	ALTGHSQcVQDVVINSDGQFALSGSWDK-DHKVIVWTLNDNPDDSGSVGYAR-GVLEGHTDcVTAISTPSLK-SFQGHTSDVNSVAFSPDNR-SGAPWcTSLNWSHDGR-VIVWTLNDNPDDSGSVGYAR	DGVAMLWDVNEGK-GVLEGHTDcVTAISTPSLK-IWDLENKNVLSEITPEK-LWDLNAGVTVR-SFQGHTSDVNSVAFSPDNR-VIVWTLNDNPDDSGSVGYAR	DGVAMLWDVNEGK-DHKVIVWTLNDNPDDSGSVGYAR-GVLEGHTDcVTAISTPSLK-IWDLENKNVLSEITPEK-SFQGHTSDVNSVAFSPDNR-SGAPWcTSLNWSHDGR-SNTIVSSSR-TNLVGHTSVLYTVTISPDGSLcASGGK-VIVWTLNDNPDDSGSVGYAR	DGVAMLWDVNEGK-DHKVIVWTLNDNPDDSGSVGYAR-GVLEGHTDcVTAISTPSLK-IWDLENKNVLSEITPEK-LWDLNAGVTVR-LWNTLAEcK-SFQGHTSDVNSVAFSPDNR-SGAPWcTSLNWSHDGR-sGESPLEFK-VIVWTLNDNPDDSGSVGYAR	ALTGHSQcVQDVVINSDGQFALSGSWDK-DGVAMLWDVNEGK-FSPSANKPLIVScGWDK-GVLEGHTDcVTAISTPSLK-IWDLENKNVLSEITPEK-LWDLNAGVTVR-SFQGHTSDVNSVAFSPDNR-SGAPWcTSLNWSHDGR-TNLVGHTSVLYTVTISPDGSLcASGGK-VIVWTLNDNPDDSGSVGYAR-YTIVDDQHNDWVScVR	0	0	0	0	0	0	0	0	0	0	8	8	13	15	21	guanine nucleotide-binding protein
| organism=Toxoplasma_gondii_GT1 | product=RNA recognition motif-containing protein | location=TGGT1_chrVIIb:1093901-1096823(+) | length=293 | sequence_SO=chromosome | SO=protein_coding	TGGT1_262620,TGME49_262620,TGVEG_262620	31760.6	12	9	13	14	11	0.43	0.304	0.437	0.474	0.372	AIKELTDTELFDR-AVEMFNEYMLDGRPISVR-ELTDTELFDR-FNGPPPYNMYGDMGYYGGPR-GcGIVEYTNVEDAQK-GVGTVLFSTPEGAQR-PADEQQQQLPR-QVFISNLPWR-SKGcGIVEYTNVEDAQK-SKGVGTVLFSTPEGAQR-TSWQDLKDLFR-VYVGNLSWK	ADVFEDFQGR-AIKELTDTELFDR-ELTDTELFDR-GcGIVEYTNVEDAQK-PADEQQQQLPR-QVFISNLPWR-SKGcGIVEYTNVEDAQK-SKGVGTVLFSTPEGAQR-TSWQDLKDLFR	ADVFEDFQGR-ADVMTMPDGR-AIKELTDTELFDR-ELTDTELFDR-FNGPPPYNMYGDMGYYGGPR-GcGIVEYTNVEDAQK-GVGTVLFSTPEGAQR-PADEQQQQLPR-QVFISNLPWR-SKGcGIVEYTNVEDAQK-SKGVGTVLFSTPEGAQR-TSWQDLKDLFR-VYVGNLSWK	ADVFEDFQGR-ADVmTMPDGR-AIKELTDTELFDR-EGTASTEPTcR-ELTDTELFDR-FNGPPPYNMYGDMGYYGGPR-GcGIVEYTNVEDAQK-GVGTVLFSTPEGAQR-PADEQQQQLPR-QVFISNLPWR-SKGcGIVEYTNVEDAQK-SKGVGTVLFSTPEGAQR-TSWQDLKDLFR-VYVGNLSWK	ADVMTMPDGR-AIKELTDTELFDR-ELTDTELFDR-FNGPPPYNMYGDMGYYGGPR-GcGIVEYTNVEDAQK-GVGTVLFSTPEGAQR-PADEQQQQLPR-QVFISNLPWR-SKGcGIVEYTNVEDAQK-SKGVGTVLFSTPEGAQR-TSWQDLKDLFR	0	0	0	0	0	0	0	0	0	0	20	13	24	22	20	RNA recognition motif-containing protein
| organism=Toxoplasma_gondii_GT1 | product=alveolin domain containing intermediate filament IMC4 | location=TGGT1_chrVIII:1508307-1510463(-) | length=452 | sequence_SO=chromosome | SO=protein_coding	TGGT1_231630,TGME49_231630,TGVEG_231630	50167	11	8	11	9	9	0.303	0.29	0.454	0.367	0.316	DVVVEKPLEAVEILQEEEVVEVPKPVVVEK-EKIVEISQVDYR-ILEPLVQER-IVEISQVDYR-LVSGVVATQGEAR-LVSGVVATQGEARILEPLVQER-NVPVPVELQIVQEYLcPK-NVPVPVELQIVQEYLcPKIEPR-SDQHSSGAmTPVSAGAAVGSAPASPAR-VIEVPQVQYVDR-VVEVLKEEIQER	DVVVEKPLEAVEILQEEEVVEVPKPVVVEK-ILEPLVQER-IVEISQVDYR-LVSGVVATQGEAR-NVPVPVELQIVQEYLcPK-SDQHSSGAmTPVSAGAAVGSAPASPAR-VIEVPQVQYVDR-VVEVLKEEIQER	DVVVEKPLEAVEILQEEEVVEVPKPVVVEK-ILEPLVQER-IVEISQVDYR-LLPLYYQGTQEGVEGIVTPGHPcYSLSAccMPR-LVSGVVATQGEAR-mFSEccQPcAPcGEGEPGAAQPTQVPGSR-NVPVPVELQIVQEYLcPK-SDQHSSGAmTPVSAGAAVGSAPASPAR-VIEVPQVQYVDR-VVEVLKEEIQER-YKEVPVPVHVQR	DVVVEKPLEAVEILQEEEVVEVPKPVVVEK-EKIVEISQVDYR-ILEPLVQER-LLPLYYQGTQEGVEGIVTPGHPcYSLSAccMPR-LVSGVVATQGEAR-NVPVPVELQIVQEYLcPK-SDQHSSGAmTPVSAGAAVGSAPASPAR-VIEVPQVQYVDR-VVEVLKEEIQER	DVVVEKPLEAVEILQEEEVVEVPKPVVVEK-ILEPLVQER-IVEISQVDYR-LVSGVVATQGEAR-NVPVPVELQIVQEYLcPK-SDQHSSGAmTPVSAGAAVGSAPASPAR-VIEVPQVQYVDR-VVEVLKEEIQER-YKEVPVPVHVQR	0	0	0	0	0	0	0	0	0	0	40	26	51	26	20	alveolin domain containing intermediate filament IMC4
| organism=Toxoplasma_gondii_GT1 | product=hypothetical protein | location=TGGT1_chrX:3634987-3640689(-) | length=830 | sequence_SO=chromosome | SO=protein_coding	TGGT1_223570	85076.7	8	3	8	10	12	0.161	0.0639	0.154	0.192	0.237	HGGDDAGSAVPGAAVAAPK-LGSFTSSSAPQPR-LIHPAFFSSAFcPELPK-mYEDKLIAAIR-NANGESLLDSEAEVAAWLAAR-PLPSAPPPPPLPASR-SGPEVPLRPPLLYQLLAPEIR-SGVPAPPGAPQGcAAVR	HGGDDAGSAVPGAAVAAPK-LGSFTSSSAPQPR-NANGESLLDSEAEVAAWLAAR	ETMESAYGR-HGGDDAGSAVPGAAVAAPK-LGSFTSSSAPQPR-MYEDKLIAAIR-NANGESLLDSEAEVAAWLAAR-PLPSAPPPPPLPASR-SGVPAPPGAPQGcAAVR-VcGTTSFPcVTPPPPPPTFAASR	ASTSFHTVAccR-FIVQSNFFLNEPR-GEGSGDASGQDGFGK-HGGDDAGSAVPGAAVAAPK-LGSFTSSSAPQPR-LIHPAFFSSAFcPELPK-mYEDKLIAAIR-NANGESLLDSEAEVAAWLAAR-PLPSAPPPPPLPASR-VcGTTSFPcVTPPPPPPTFAASR	ASTSFHTVAccR-FIVQSNFFLNEPR-GEGSGDASGQDGFGK-HGGDDAGSAVPGAAVAAPK-LGSFTSSSAPQPR-LIHPAFFSSAFcPELPK-MYEDKLIAAIR-NANGESLLDSEAEVAAWLAAR-PLPSAPPPPPLPASR-SGPEVPLRPPLLYQLLAPEIR-SGVPAPPGAPQGcAAVR-VcGTTSFPcVTPPPPPPTFAASR	0	0	0	0	0	0	0	0	0	0	12	5	17	15	20	hypothetical protein
| organism=Toxoplasma_gondii_GT1 | product=putative serine proteinase inhibitor PI-2 | location=TGGT1_chrIb:721165-725857(-) | length=252 | sequence_SO=chromosome | SO=protein_coding	TGGT1_208430	27294.8	3		4	8	10	0.107		0.198	0.393	0.496	TKTVTVTLASGQK-TVTVTLASGQK-TYQNLcYLQcFGVR		KPAHPGPcTPAEVEVAAAPVGWR-TKTVTVTLASGQK-TVTVTLASGQK-TYQNLcYLQcFGVR	AELVPTHESLEEcINK-KPAHPGPcTPAEVEVAAAPVGWR-SFTPMcGVDGK-TKTVTVTLASGQK-TVTVTLASGQK-TYQNLcYLQcFGVR-VcANVDLAHTGPcDK-VcANVDLAHTGPcDKTEEETGK	AELVPTHESLEEcINK-GPSLDQLTK-KPAHPGPcTPAEVEVAAAPVGWR-SFTPMcGVDGK-TcEcPVVAAFVcGmDGK-TKTVTVTLASGQK-TVTVTLASGQK-TYQNLcYLQcFGVR-VcANVDLAHTGPcDK-VcANVDLAHTGPcDKTEEETGK	0		0	6	8	0		0	TGME49_208430,TGVEG_208430	TGME49_208430,TGVEG_208430	3		4	17	20	putative serine proteinase inhibitor PI-2
| organism=Toxoplasma_gondii_GT1 | product=beta-tubulin | location=TGGT1_chrIX:705551-707606(-) | length=449 | sequence_SO=chromosome | SO=protein_coding	TGGT1_266960,TGME49_266960,TGVEG_266960	50073.2	16	7	19	17	14	0.43	0.205	0.557	0.532	0.454	AGPFGQLFRPDNFVFGQTGAGNNWAK-AILMDLEPGTMDSVR-ALSVPELTQQmFDAK-EIVHVQGGQcGNQIGAK-GHYTEGAELIDSVLDVVR-GHYTEGAELIDSVLDVVRK-IMETFSVFPSPK-INVFYNEATGGR-LAVNLIPFPR-LHFFLIGFAPLTSR-mREIVHVQGGQcGNQIGAK-MSVTFVGNSTAIQEMFK-MSVTFVGNSTAIQEMFKR-NSSYFVEWIPNNmK-VSDQFTAmFR-YLTASAmFR	EVDEQMLNVQNK-GHYTEGAELIDSVLDVVR-GHYTEGAELIDSVLDVVRK-INVFYNEATGGR-LAVNLIPFPR-LHFFLIGFAPLTSR-LTTPTYGDLNHLVSAAMSGVTccLR	AGPFGQLFRPDNFVFGQTGAGNNWAK-AILmDLEPGTMDSVR-ALSVPELTQQMFDAK-EAEGcDcLQGFQITHSLGGGTGSGMGTLLISK-EIVHVQGGQcGNQIGAK-EVDEQmLNVQNK-FWEVISDEHGIDPTGTYcGDSDLQLER-GHYTEGAELIDSVLDVVR-GHYTEGAELIDSVLDVVRK-IMETFSVFPSPK-INVFYNEATGGR-KEAEGcDcLQGFQITHSLGGGTGSGMGTLLISK-LAVNLIPFPR-LHFFLIGFAPLTSR-mREIVHVQGGQcGNQIGAK-mSVTFVGNSTAIQEMFK-MSVTFVGNSTAIQEMFKR-VSDQFTAMFR-YLTASAMFR	AGPFGQLFRPDNFVFGQTGAGNNWAK-AILMDLEPGTMDSVR-ALSVPELTQQMFDAK-EAEGcDcLQGFQITHSLGGGTGSGmGTLLISK-EIVHVQGGQcGNQIGAK-EVDEQmLNVQNK-FWEVISDEHGIDPTGTYcGDSDLQLER-GHYTEGAELIDSVLDVVR-GHYTEGAELIDSVLDVVRK-IMETFSVFPSPK-INVFYNEATGGR-KEAEGcDcLQGFQITHSLGGGTGSGMGTLLISK-LAVNLIPFPR-LHFFLIGFAPLTSR-mSVTFVGNSTAIQEMFK-mSVTFVGNSTAIQEMFKR-VSDQFTAmFR	AGPFGQLFRPDNFVFGQTGAGNNWAK-AILmDLEPGTmDSVR-ALSVPELTQQmFDAK-EVDEQmLNVQNK-FWEVISDEHGIDPTGTYcGDSDLQLER-GHYTEGAELIDSVLDVVR-GHYTEGAELIDSVLDVVRK-ImETFSVFPSPK-INVFYNEATGGR-LAVNLIPFPR-LHFFLIGFAPLTSR-MSVTFVGNSTAIQEMFKR-NSSYFVEWIPNNmK-VSDQFTAmFR	11	6	13	13	11	TGGT1_212240,TGME49_212240,TGVEG_212240,TGGT1_221620,TGME49_221620,TGVEG_221620-TGGT1_221620,TGME49_221620,TGVEG_221620	TGGT1_212240,TGME49_212240,TGVEG_212240,TGGT1_221620,TGME49_221620,TGVEG_221620-TGGT1_221620,TGME49_221620,TGVEG_221620	TGGT1_212240,TGME49_212240,TGVEG_212240,TGGT1_221620,TGME49_221620,TGVEG_221620-TGGT1_221620,TGME49_221620,TGVEG_221620	TGGT1_212240,TGME49_212240,TGVEG_212240,TGGT1_221620,TGME49_221620,TGVEG_221620-TGGT1_221620,TGME49_221620,TGVEG_221620	TGGT1_221620,TGME49_221620,TGVEG_221620,TGGT1_212240,TGME49_212240,TGVEG_212240-TGGT1_221620,TGME49_221620,TGVEG_221620	31	9	41	31	19	beta-tubulin
| organism=Toxoplasma_gondii_GT1 | product=putative eukaryotic initiation factor-4A | location=TGGT1_chrXII:5123731-5125767(-) | length=412 | sequence_SO=chromosome | SO=protein_coding	TGGT1_250770,TGME49_250770,TGVEG_250770	46674.2	17	5	17	14	12	0.58	0.158	0.612	0.41	0.493	DFTVSSmHGDMDQK-ELAQQIQKVVLALGDYLQVR-GIDVQQVSLVINYDLPATK-GIDVQQVSLVINYDLPATKENYIHR-GIKPILDRHDTIGQAQSGTGK-GIYSYGFEKPSAIQQR-GVAINFVTSSDVEQLK-ILVKNDELTLEGIR-KLPPDVQVALFSATMPQDILELTTK-LETLcDLYETLTITQAIIYcNTR-LFIMDEADEMLSR-LKAGVHMVVGTPGR-LPPDVQVALFSATMPQDILELTTK-NDELTLEGIR-TATFAIAALQLIDYNINNcQVLILAPTR-VLITTDLLAR-VVLALGDYLQVR	GIYSYGFEKPSAIQQR-ILVKNDELTLEGIR-LFIMDEADEMLSR-VLITTDLLAR-VVLALGDYLQVR	DFTVSSMHGDMDQK-GIDVQQVSLVINYDLPATK-GIKPILDRHDTIGQAQSGTGK-GIYSYGFEKPSAIQQR-GVAINFVTSSDVEQLK-GVAINFVTSSDVEQLKEIEK-HDTIGQAQSGTGK-ILVKNDELTLEGIR-KGVAINFVTSSDVEQLK-KLPPDVQVALFSATMPQDILELTTK-LFIMDEADEMLSR-LKAGVHmVVGTPGR-LPPDVQVALFSATMPQDILELTTK-mENNEDKQQQGQQAGGAAVAAPTPANDEVIETNYDEVVDSFDALK-TATFAIAALQLIDYNINNcQVLILAPTR-VLITTDLLAR-VVLALGDYLQVR	DFTVSSmHGDMDQK-GIDVQQVSLVINYDLPATK-GIYSYGFEKPSAIQQR-GVAINFVTSSDVEQLK-GVAINFVTSSDVEQLKEIEK-HDTIGQAQSGTGK-ILVKNDELTLEGIR-KGVAINFVTSSDVEQLK-KLPPDVQVALFSATMPQDILELTTK-LFIMDEADEMLSR-NDELTLEGIR-QFYVAVEKEDWK-VLITTDLLAR-VVLALGDYLQVR	DFTVSSmHGDMDQK-GIDVQQVSLVINYDLPATK-GIKPILDRHDTIGQAQSGTGK-GIYSYGFEKPSAIQQR-GVAINFVTSSDVEQLK-GVAINFVTSSDVEQLKEIEK-ILVKNDELTLEGIR-KGVAINFVTSSDVEQLK-LFIMDEADEMLSR-mENNEDKQQQGQQAGGAAVAAPTPANDEVIETNYDEVVDSFDALK-TATFAIAALQLIDYNINNcQVLILAPTR-VVLALGDYLQVR	0	0	0	0	0	0	0	0	0	0	32	8	45	30	19	putative eukaryotic initiation factor-4A
| organism=Toxoplasma_gondii_GT1 | product=microneme protein MIC17A | location=AAQM03000392:1804-2859(+) | length=351 | sequence_SO=contig | SO=protein_coding	TGGT1_200250,TGVEG_200250	38806.4	10	9	12	13	12	0.376	0.265	0.422	0.473	0.413	ANSAAEcQQMcLNDER-cPLcLVDNYDFR-cVFmHFNNDGcTLSGVNATAQTDANSK-EYVGFSLTEFPK-GAPGLNTLLAcQQGcAAEPK-GKEYVGFSLTEFPK-HcGLPTTcVK-SEVGTFEScQMK-VSDVALcQQR-YAGETVATFPK	cDFFTWQQAGK-EYVGFSLTEFPK-GAPGLNTLLAcQQGcAAEPK-GKEYVGFSLTEFPK-SEVGTFEScQMK-SFHPDTSYIAGPK-TKYAGETVATFPK-VSDVALcQQR-YAGETVATFPK	ANSAAEcQQmcLNDER-cDFFTWQQAGK-cPLcLVDNYDFR-cVFMHFNNDGcTLSGVNATAQTDANSK-EYVGFSLTEFPK-GAPGLNTLLAcQQGcAAEPK-GKEYVGFSLTEFPK-SEVGTFEScQMK-SFHPDTSYIAGPK-TKYAGETVATFPK-VSDVALcQQR-YAGETVATFPK	ANSAAEcQQmcLNDER-cDFFTWQQAGK-cNQHPQcGFFTFYSNENR-cPLcLVDNYDFR-cVFMHFNNDGcTLSGVNATAQTDANSK-EYVGFSLTEFPK-GAPGLNTLLAcQQGcAAEPK-GKEYVGFSLTEFPK-SEVGTFEScQMK-SFHPDTSYIAGPK-TKYAGETVATFPK-VSDVALcQQR-YAGETVATFPK	ANSAAEcQQmcLNDER-cDFFTWQQAGK-cPLcLVDNYDFR-cVFMHFNNDGcTLSGVNATAQTDANSK-EYVGFSLTEFPK-GAPGLNTLLAcQQGcAAEPK-GKEYVGFSLTEFPK-HcGLPTTcVK-SEVGTFEScQMK-TKYAGETVATFPK-VSDVALcQQR-YAGETVATFPK	5	5	7	8	7	TGGT1_200240,TGVEG_200240,TGME49_200250,TGME49_200230-TGGT1_200240,TGVEG_200240,TGME49_200250-TGGT1_200270,TGVEG_200270,TGGT1_200240,TGVEG_200240,TGME49_200250,TGME49_200230	TGME49_200230,TGGT1_200240,TGVEG_200240,TGME49_200250-TGME49_200230,TGGT1_200240,TGVEG_200240,TGME49_200250,TGME49_200270-TGME49_200250	TGME49_200230,TGME49_200250,TGGT1_200240,TGVEG_200240-TGME49_200250,TGGT1_200240,TGVEG_200240-TGME49_200230,TGME49_200270,TGME49_200250,TGGT1_200240,TGVEG_200240,TGGT1_200270,TGVEG_200270-TGME49_200250-TGME49_200230,TGME49_200270,TGME49_200250,TGGT1_200240,TGVEG_200240	TGME49_200230,TGME49_200250,TGGT1_200240,TGVEG_200240,TGVEG_439620-TGME49_200250-TGME49_200250,TGGT1_200240,TGVEG_200240,TGVEG_439620-TGME49_200230,TGME49_200250,TGME49_200270,TGGT1_200270,TGVEG_200270,TGGT1_200240,TGVEG_200240,TGVEG_439620-TGME49_200230,TGME49_200250,TGME49_200270,TGGT1_200240,TGVEG_200240,TGVEG_439620	TGME49_200250,TGGT1_200240,TGVEG_200240,TGME49_200230-TGME49_200250,TGGT1_200240,TGVEG_200240-TGME49_200250,TGME49_200270,TGGT1_200240,TGVEG_200240,TGGT1_200270,TGVEG_200270,TGME49_200230-TGME49_200250,TGME49_200270,TGGT1_200240,TGVEG_200240,TGME49_200230	13	11	17	17	19	microneme protein MIC17A
| organism=Toxoplasma_gondii_GT1 | product=hypothetical protein | location=TGGT1_chrVIIb:3019435-3037803(-) | length=3039 | sequence_SO=chromosome | SO=protein_coding	TGGT1_258970	327008				12	18				0.0612	0.0951				DADSVAAGFLGGAK-GLFGLFGAQQELR-LKELENELQQLR-LLPIPSSGPLGSSAETR-LSSATETGLR-LVAIVPDLEVSAR-LVDGSSGGFFSGASFGGSSR-NYHAQLSTNAAPAAADFFSVSPTAK-SELLTLADVFWR-SGVPTPYGGSLGLGSEGAR-SLSAPSSASNLHQALR-VPPETLVDAYLHLVR	DADSVAAGFLGGAK-EQTAQLLAFDAER-EVEScAQLGR-LGTAAASPFASLFGAEDSLEITAVGVHHAASR-LKELENELQQLR-LLPIPSSGPLGSSAETR-LSSATETGLR-LVAIVPDLEVSAR-LVDGSSGGFFSGASFGGSSR-NYHAQLSTNAAPAAADFFSVSPTAK-SELLTLADVFWR-SGVPTPYGGSLGLGSEGAR-SLSAPSSASNLHQALR-SPLQAPLFGGGSK-TIAVAPPPFSSFAVHGR-TQDTNLADSVAAASR-VLVGEKETPGGAGASR-VPPETLVDAYLHLVR				11	17				TGME49_258970,TGVEG_258970	TGME49_258970,TGVEG_258970				13	19	hypothetical protein
| organism=Toxoplasma_gondii_GT1 | product=putative beta-tubulin | location=TGGT1_chrII:472166-474503(-) | length=449 | sequence_SO=chromosome | SO=protein_coding	TGGT1_221620,TGME49_221620,TGVEG_221620	50037.2	15	7	19	17	13	0.448	0.183	0.592	0.537	0.394	AGPFGQLFRPDNFVFGQTGAGNNWAK-AILMDLEPGTMDSVR-ALTVPELTQQMFDAK-FWEVISDEHGVDPTGTYTGDSDLQLER-GHYTEGAELIDSVLDVVR-GHYTEGAELIDSVLDVVRK-IMETFSVFPSPK-INVFYNEATGGR-LAVNLIPFPR-LHFFLIGFAPLTSR-MSVTFVGNSTAIQEMFK-MSVTFVGNSTAIQEMFKR-NSSYFVEWIPNNmK-VSEQFTAMFR-YLTAcALFR	ALTVPELTQQMFDAK-EVDEQMLNVQNK-GHYTEGAELIDSVLDVVR-GHYTEGAELIDSVLDVVRK-INVFYNEATGGR-LAVNLIPFPR-LHFFLIGFAPLTSR	AGPFGQLFRPDNFVFGQTGAGNNWAK-AILmDLEPGTMDSVR-ALTVPELTQQMFDAK-EAEGcDcLQGFQITHSLGGGTGSGMGTLLISK-EIVHIQAGQcGNQIGAK-EVDEQmLNVQNK-FWEVISDEHGVDPTGTYTGDSDLQLER-GHYTEGAELIDSVLDVVR-GHYTEGAELIDSVLDVVRK-IMETFSVFPSPK-INVFYNEATGGR-KEAEGcDcLQGFQITHSLGGGTGSGMGTLLISK-LAVNLIPFPR-LHFFLIGFAPLTSR-LTTPTYGDLNHLVSAAmSGVTcSLR-MREIVHIQAGQcGNQIGAK-mSVTFVGNSTAIQEMFK-MSVTFVGNSTAIQEMFKR-VSEQFTAMFR	AGPFGQLFRPDNFVFGQTGAGNNWAK-AILMDLEPGTMDSVR-ALTVPELTQQmFDAK-EAEGcDcLQGFQITHSLGGGTGSGmGTLLISK-EVDEQmLNVQNK-FWEVISDEHGVDPTGTYTGDSDLQLER-GHYTEGAELIDSVLDVVR-GHYTEGAELIDSVLDVVRK-IMETFSVFPSPK-INVFYNEATGGR-KEAEGcDcLQGFQITHSLGGGTGSGMGTLLISK-LAVNLIPFPR-LHFFLIGFAPLTSR-mREIVHIQAGQcGNQIGAK-mSVTFVGNSTAIQEMFK-mSVTFVGNSTAIQEMFKR-VSEQFTAMFR	AGPFGQLFRPDNFVFGQTGAGNNWAK-AILmDLEPGTmDSVR-ALTVPELTQQMFDAK-EVDEQmLNVQNK-GHYTEGAELIDSVLDVVR-GHYTEGAELIDSVLDVVRK-ImETFSVFPSPK-INVFYNEATGGR-LAVNLIPFPR-LHFFLIGFAPLTSR-MSVTFVGNSTAIQEMFKR-NSSYFVEWIPNNmK-VSEQFTAMFR	13	7	16	15	13	TGGT1_212240,TGME49_212240,TGVEG_212240,TGGT1_266960,TGME49_266960,TGVEG_266960-TGGT1_212240,TGME49_212240,TGVEG_212240-TGGT1_266960,TGME49_266960,TGVEG_266960	TGGT1_212240,TGME49_212240,TGVEG_212240-TGGT1_212240,TGME49_212240,TGVEG_212240,TGGT1_266960,TGME49_266960,TGVEG_266960-TGGT1_266960,TGME49_266960,TGVEG_266960	TGGT1_212240,TGME49_212240,TGVEG_212240,TGGT1_266960,TGME49_266960,TGVEG_266960-TGGT1_212240,TGME49_212240,TGVEG_212240-TGGT1_266960,TGME49_266960,TGVEG_266960	TGGT1_266960,TGME49_266960,TGVEG_266960,TGGT1_212240,TGME49_212240,TGVEG_212240-TGGT1_212240,TGME49_212240,TGVEG_212240-TGGT1_266960,TGME49_266960,TGVEG_266960	TGGT1_212240,TGME49_212240,TGVEG_212240,TGGT1_266960,TGME49_266960,TGVEG_266960-TGGT1_212240,TGME49_212240,TGVEG_212240-TGGT1_266960,TGME49_266960,TGVEG_266960	27	9	46	31	18	putative beta-tubulin
| organism=Toxoplasma_gondii_GT1 | product=myosin A | location=TGGT1_chrX:4773284-4778894(+) | length=831 | sequence_SO=chromosome | SO=protein_coding	TGGT1_235470	93337.3	12	8	16	9	15	0.188	0.125	0.276	0.181	0.265	AcGLLFLDAER-DGGIDDAAAIEGK-DLGNTTLDWIVR-FGSVVAFLLEK-IQNAIMAANPVLEAFGNAK-LPSEEYQLGK-NFVDIVFDRESK-NNSVLAALEDQcLAPGGSDEK-NQIYTTADPLVVAINPFR-SQTIIVSGESGAGK-SQTIIVSGESGAGKTEATK-VSYAGNQEIR	DGGIDDAAAIEGK-DLGNTTLDWIVR-FGSVVAFLLEK-IQNAIMAANPVLEAFGNAK-NFVDIVFDRESK-NQIYTTADPLVVAINPFR-SQTIIVSGESGAGK-SQTIIVSGESGAGKTEATK	AcGLLFLDAER-ALDNLHAVNK-DGGIDDAAAIEGK-ELIFTSNAEVIK-FIDLSASENPNLDPK-HLVDNNVSPATVQPAF-IQNAIMAANPVLEAFGNAK-LPSEEYQLGK-mLIQLHALSVLEALQLR-NFVDIVFDRESK-NNSVLAALEDQcLAPGGSDEK-NQIYTTADPLVVAINPFR-SQTIIVSGESGAGK-SQTIIVSGESGAGKTEATK-VSYAGNQEIR-YINPLcLDAPGIDDVAEFHEVcESFR	AcGLLFLDAER-DLGNTTLDWIVR-HLVDNNVSPATVQPAF-IQNAIMAANPVLEAFGNAK-mLIQLHALSVLEALQLR-NFVDIVFDRESK-NQIYTTADPLVVAINPFR-SQTIIVSGESGAGKTEATK-YINPLcLDAPGIDDVAEFHEVcESFR	AcGLLFLDAER-DGGIDDAAAIEGK-ELIFTSNAEVIK-FGSVVAFLLEK-FIDLSASENPNLDPK-HLVDNNVSPATVQPAF-IQNAIMAANPVLEAFGNAK-mLIQLHALSVLEALQLR-NFVDIVFDRESK-NNSVLAALEDQcLAPGGSDEK-NQIYTTADPLVVAINPFR-SQTIIVSGESGAGK-SQTIIVSGESGAGKTEATK-VSYAGNQEIR-YINPLcLDAPGIDDVAEFHEVcESFR	0	0	0	0	0	0	0	0	0	0	20	10	19	11	18	myosin A
| organism=Toxoplasma_gondii_GT1 | product=peptide methionine sulfoxide reductase | location=TGGT1_chrX:2131925-2133032(+) | length=269 | sequence_SO=chromosome | SO=protein_coding	TGGT1_225470,TGME49_225470,TGVEG_225470	30384.4	9	8	9	9	9	0.476	0.349	0.42	0.476	0.465	AEDYHQVYLER-ATTVGYAGGAK-ATTVGYAGGAKDHPTYK-EVcTGNTGHYEVVEIQFFEDK-GTQLEQHTPNFLPGTDR-LSPPAScASTSAGDDR-QGNDVGQQYGSAIFVYSAEHR-QTAEELRDEmQK-VLLGAGcFWGVEK	AEDYHQVYLER-ATTVGYAGGAK-ATTVGYAGGAKDHPTYK-GTQLEQHTPNFLPGTDR-QGNDVGQQYGSAIFVYSAEHR-QTAEELRDEmQK-VLLGAGcFWGVEK-VLLGAGcFWGVEKLFR	AEDYHQVYLER-ATTVGYAGGAK-FWKAEDYHQVYLER-GTQLEQHTPNFLPGTDR-LSPPAScASTSAGDDR-QGNDVGQQYGSAIFVYSAEHR-QTAEELRDEMQK-QWAGQITTR-VLLGAGcFWGVEK	AEDYHQVYLER-ATTVGYAGGAK-ATTVGYAGGAKDHPTYK-EVcTGNTGHYEVVEIQFFEDK-GTQLEQHTPNFLPGTDR-LSPPAScASTSAGDDR-QGNDVGQQYGSAIFVYSAEHR-QTAEELRDEMQK-VLLGAGcFWGVEK	AEDYHQVYLER-ATTVGYAGGAK-EVcTGNTGHYEVVEIQFFEDK-GTQLEQHTPNFLPGTDR-LSPPAScASTSAGDDR-QGNDVGQQYGSAIFVYSAEHR-QTAEELRDEMQK-VLLGAGcFWGVEK-VLLGAGcFWGVEKLFR	0	0	0	0	0	0	0	0	0	0	17	17	13	18	18	peptide methionine sulfoxide reductase
| organism=Toxoplasma_gondii_GT1 | product=nuclease and tudor domain-containing protein | location=TGGT1_chrVI:31087-39926(+) | length=1024 | sequence_SO=chromosome | SO=protein_coding	TGGT1_238050	114223	7	4	7	7	16	0.0869	0.0527	0.085	0.112	0.232	EAEPFGEEAQSFSR-EVVSGDTFVLVGAPK-FSADNLWYR-LDGVVDYVFGPGR-LSLASVQAPR-QLGVWATDPAAGSGTIR-VVPEPFAVEAR	ANAYFQQLER-EAEPFGEEAQSFSR-LSLASVQAPR-YGTEGSSNLEDTYTPGGLPR	ANAYFQQLER-EAEPFGEEAQSFSR-IIDLLGPANAQR-LDGVVDYVFGPGR-LSLASVQAPR-QLGVWATDPAAGSGTIR-VVPEPFAVEAR	aSGIATVKEVVSGDTFVLVGAPK-EAEPFGEEAQSFSR-IIDLLGPANAQR-LDGVVDYVFGPGR-NcQNIAELILQAGLGK-QLGVWATDPAAGSGTIR-YGTEGSSNLEDTYTPGGLPR	ANAYFQQLER-DSSGKEPQISVFYIDFGNR-EAEPFGEEAQSFSR-EVVSGDTFVLVGAPK-FSADNLWYR-HcILTPQEDLGTGK-IIDLLGPANAQR-LDGVVDYVFGPGR-LSLASVQAPR-NcQNIAELILQAGLGK-NYMAQVAEILSGDSVVLR-QLGVWATDPAAGSGTIR-SLSHEVQDEPFGWTAR-VNIWSLPGALEAEENVAK-VVYLPVLLSGIQcDGFK-YGTEGSSNLEDTYTPGGLPR	0	0	0	0	0	0	0	0	0	0	7	4	7	7	18	nuclease and tudor domain-containing protein
| organism=Toxoplasma_gondii_GT1 | product=ribosomal protein RPL13 | location=TGGT1_chrVIIb:826699-830544(-) | length=355 | sequence_SO=chromosome | SO=protein_coding	TGGT1_263050,TGME49_263050,TGVEG_263050	39682.8	7	6	7	3	6	0.194	0.169	0.194	0.11	0.172	GFTLEELKSVGLSPR-GLAGIPADTPK-ISTAmPIPK-KGLAGIPADTPK-LAAEKEANQK-SAESLNANVTR-VALSIGVAVDHR	GFTLEELKSVGLSPR-GLAGIPADTPK-KGLAGIPADTPK-LAAEKEANQK-SAESLNANVTR-VALSIGVAVDHR	GFTLEELKSVGLSPR-GLAGIPADTPK-ISTAmPIPK-KGLAGIPADTPK-LAAEKEANQK-SAESLNANVTR-VALSIGVAVDHR	GFTLEELKSVGLSPR-KGLAGIPADTPK-VALSIGVAVDHR	AYLAKLVLFQR-GFTLEELKSVGLSPR-GLAGIPADTPK-KGLAGIPADTPK-SAESLNANVTR-VALSIGVAVDHR	0	0	0	0	0	0	0	0	0	0	14	11	27	7	18	ribosomal protein RPL13
| organism=Toxoplasma_gondii_ME49 | product=hypothetical protein | location=TGME49_chrVIIb:3057863-3076202(-) | length=3039 | sequence_SO=chromosome | SO=protein_coding	TGME49_258970,TGVEG_258970	327080				11	17				0.055	0.0888				DADSVAAGFLGGAK-GLFGLFGAQQELR-LKELENELQQLR-LLPIPSSGPLGSSAETR-LSSATETGLR-LVAIVPDLEVSAR-LVDGSSGGFFSGASFGGSSR-NYHAQLSTNAAPAAADFFSVSPTAK-SELLTLADVFWR-SLSAPSSASNLHQALR-VPPETLVDAYLHLVR	DADSVAAGFLGGAK-EQTAQLLAFDAER-EVEScAQLGR-LGTAAASPFASLFGAEDSLEITAVGVHHAASR-LKELENELQQLR-LLPIPSSGPLGSSAETR-LSSATETGLR-LVAIVPDLEVSAR-LVDGSSGGFFSGASFGGSSR-NYHAQLSTNAAPAAADFFSVSPTAK-SELLTLADVFWR-SLSAPSSASNLHQALR-SPLQAPLFGGGSK-TIAVAPPPFSSFAVHGR-TQDTNLADSVAAASR-VLVGEKETPGGAGASR-VPPETLVDAYLHLVR				11	17				TGGT1_258970	TGGT1_258970				12	18	hypothetical protein
| organism=Toxoplasma_gondii_GT1 | product=heat shock protein HSP90 | location=TGGT1_chrIX:2294323-2298742(+) | length=708 | sequence_SO=chromosome | SO=protein_coding	TGGT1_288380,TGME49_288380,TGVEG_288380	81936.1	13	16	23	12	14	0.218	0.27	0.39	0.185	0.256	AELVNNLGTIAR-APFDLFETR-ELISNASDALDK-ELISNASDALDKIR-EVLHDKVEQVVVSNR-GVVDSEDLPLNISR-HSEFISFPIELAVEK-QNNTLTIEDDGIGMTK-QSVASSPFLEALR-SGDDVVSLK-SGDDVVSLKEYVDR-SLTNDWEDPLAVK-VFIMDDcEDLIPEWLNFVR	AEGQFENIVR-AELVNNLGTIAR-APFDLFETR-ELISNASDALDK-ELISNASDALDKIR-EVLHDKVEQVVVSNR-EVVVEYEQLNK-GVVDSEDLPLNISR-HSEFISFPIELAVEK-IVPNKQNNTLTIEDDGIGMTK-KPEDVTWEEYcAFYK-QNNTLTIEDDGIGMTK-QSVASSPFLEALR-SGDDVVSLKEYVDR-SLTNDWEDPLAVK-TMEINPTNPIMEELK	AEGQFENIVR-AELVNNLGTIAR-APFDLFETR-ELISNASDALDK-ELISNASDALDKIR-ESQKDIYYITGESR-EVLHDKVEQVVVSNR-GVVDSEDLPLNISR-GYEVIYMTDPIDEYAVQQLK-HFSVEGQLEFK-HSEFISFPIELAVEK-IILHMKEDQTEYLEDR-ITDSPcVLVTSEYGWSANMER-KGYEVIYMTDPIDEYAVQQLK-KPEDVTWEEYcAFYK-QNNTLTIEDDGIGMTK-QSVASSPFLEALR-QSVASSPFLEALRK-SGDDVVSLK-SGDDVVSLKEYVDR-SLTNDWEDPLAVK-VFImDDcEDLIPEWLNFVR-VKEVVVEYEQLNK	AEGQFENIVR-AELVNNLGTIAR-APFDLFETR-ELISNASDALDK-ELISNASDALDKIR-EVLHDKVEQVVVSNR-HSEFISFPIELAVEK-KPEDVTWEEYcAFYK-QSVASSPFLEALRK-SGDDVVSLK-SGDDVVSLKEYVDR-VKEVVVEYEQLNK	AELVNNLGTIAR-APFDLFETR-ELISNASDALDK-ELISNASDALDKIR-ESQKDIYYITGESR-EVLHDKVEQVVVSNR-GVVDSEDLPLNISR-GYEVIYMTDPIDEYAVQQLK-HSEFISFPIELAVEK-KPEDVTWEEYcAFYK-QSVASSPFLEALR-SGDDVVSLKEYVDR-SLTNDWEDPLAVK-VKEVVVEYEQLNK	0	0	0	0	0	0	0	0	0	0	23	20	47	17	17	heat shock protein HSP90
| organism=Toxoplasma_gondii_GT1 | product=fibrillarin | location=TGGT1_chrXI:2031325-2032910(-) | length=303 | sequence_SO=chromosome | SO=protein_coding	TGGT1_311430,TGME49_311430,TGVEG_311430	31931.3	7	4	9	11	10	0.281	0.168	0.436	0.498	0.531	AGGWFVISIK-IVALNAHHFLK-LGATIVGGVANmPIKPGSK-mLVGMVDVIFADVAQPDQSR-NmVPGESVYGEK-QNIVPIVEDAR-SKLGATIVGGVANmPIKPGSK	AGGWFVISIK-IVALNAHHFLK-LGATIVGGVANmPIKPGSK-QNIVPIVEDAR	ANcVDSTAKPEAVFAAEVDK-LEVAEESGEKIEYR-LGATIVGGVANmPIKPGSK-MLVGMVDVIFADVAQPDQSR-NmVPGESVYGEK-QNIVPIVEDAR-RLEVAEESGEK-SKLGATIVGGVANMPIKPGSK-VLYLGAANGTTVSHVSDIVGPEGVVYAVEFSHR	ANcVDSTAKPEAVFAAEVDK-ANcVDSTAKPEAVFAAEVDKLR-DHAVVIGQYR-GKADSLVTR-IVALNAHHFLK-LEVAEESGEKIEYR-LGATIVGGVANMPIKPGSK-MLVGMVDVIFADVAQPDQSR-QNIVPIVEDAR-SKLGATIVGGVANmPIKPGSK-VLYLGAANGTTVSHVSDIVGPEGVVYAVEFSHR	AGGWFVISIK-ANcVDSTAKPEAVFAAEVDK-DHAVVIGQYR-IVALNAHHFLK-LEVAEESGEKIEYR-LGATIVGGVANmPIKPGSK-mLVGMVDVIFADVAQPDQSR-NMVPGESVYGEKR-QNIVPIVEDAR-VLYLGAANGTTVSHVSDIVGPEGVVYAVEFSHR	0	0	0	0	0	0	0	0	0	0	10	6	16	21	17	fibrillarin
| organism=Toxoplasma_gondii_GT1 | product=ribosomal protein RPL13A | location=TGGT1_chrIX:4373947-4376715(-) | length=286 | sequence_SO=chromosome | SO=protein_coding	TGGT1_292130,TGME49_292130,TGVEG_292130	32749.3	5	8	8	5	7	0.164	0.315	0.315	0.199	0.283	cEDINISGSLHR-DQVAFLQQYGHA-KVVVIDcQGHLLGR-SFAQTTLPKDQVAFLQQYGHA-VVVIDcQGHLLGR	cEDINISGSLHR-DQVAFLQQYGHA-ELLKGQQIIcVR-KVVVIDcQGHLLGR-LGDLSSQVGWSHGDLVAR-LQVFEGVPTMVER-SFAQTTLPKDQVAFLQQYGHA-VVVIDcQGHLLGR	cEDINISGSLHR-DQVAFLQQYGHA-ELLKGQQIIcVR-KVVVIDcQGHLLGR-LGDLSSQVGWSHGDLVAR-LQVFEGVPTMVER-SFAQTTLPKDQVAFLQQYGHA-VVVIDcQGHLLGR	cEDINISGSLHR-KVVVIDcQGHLLGR-LGDLSSQVGWSHGDLVAR-LQVFEGVPTMVER-VVVIDcQGHLLGR	cEDINISGSLHR-DQVAFLQQYGHA-ELLKGQQIIcVR-KVVVIDcQGHLLGR-LGDLSSQVGWSHGDLVAR-LQVFEGVPTMVER-VVVIDcQGHLLGR	0	0	0	0	0	0	0	0	0	0	9	20	17	11	17	ribosomal protein RPL13A
Keratin, type II cuticular Hb4 OS=Homo sapiens GN=KRT84 PE=2 SV=2	sp|Q9NSB2|KRT84_HUMAN	64842.6	5	2	2	2	11	0.0683	0.0233	0.0233	0.0233	0.238	EQIKTLNNK-FASFIDKVR-FLEQQNKLLETK-LGLDIEIATYR-TLNNKFASFIDK	FASFIDKVR-TLNNKFASFIDK	FASFIDKVR-TLNNKFASFIDK	FASFIDKVR-TLNNKFASFIDK	AKLEAAVAEAEQQGEATLSDAK-DLNLDGIIAEVK-FASFIDKVR-GGLVcGPEPLVAGSTLSR-LEAAVAEAEQQGEATLSDAK-SDLEANVDTLTQEIDFLK-SLLTPLNLEIDPNAQR-SNLEPLFESYITNLR-SVITFGSYSPR-TLNNKFASFIDK-VGNFSScSAMTPQNLNR	5	2	2	2	2	sp|P35908|K22E_HUMAN-sp|P78385|KRT83_HUMAN,sp|O43790|KRT86_HUMAN,sp|P25691|K2M3_SHEEP,sp|P15241|K2M2_SHEEP,sp|Q14533|KRT81_HUMAN,sp|P78386|KRT85_HUMAN-sp|P78385|KRT83_HUMAN,sp|O43790|KRT86_HUMAN,sp|Q9NSB4|KRT82_HUMAN,sp|P25691|K2M3_SHEEP,sp|P15241|K2M2_SHEEP,sp|Q14533|KRT81_HUMAN,sp|P78386|KRT85_HUMAN	sp|P35908|K22E_HUMAN	sp|P35908|K22E_HUMAN	sp|P35908|K22E_HUMAN	sp|P35908|K22E_HUMAN	40	102	16	5	17
| organism=Toxoplasma_gondii_GT1 | product=ribosomal protein RPS24 | location=TGGT1_chrX:6863478-6865141(-) | length=267 | sequence_SO=chromosome | SO=protein_coding	TGGT1_215460,TGME49_215460,TGVEG_215460	30376.2	3	5	1	7	7	0.131	0.176	0.0487	0.213	0.213	SSGFAMIYDNPNAAK-VSDSQSIVVFGLK-VSDSQSIVVFGLKTAFGGGR	KQFGVDILHPSR-QFGVDILHPSR-SSGFAmIYDNPNAAK-VSDSQSIVVFGLK-VSDSQSIVVFGLKTAFGGGR	VSDSQSIVVFGLK	KQFGVDILHPSR-LKTNPLLQR-QFGVDILHPSR-SSGFAMIYDNPNAAK-SSGFAMIYDNPNAAKK-VSDSQSIVVFGLK-VSDSQSIVVFGLKTAFGGGR	KQFGVDILHPSR-LKTNPLLQR-QFGVDILHPSR-SSGFAMIYDNPNAAK-SSGFAmIYDNPNAAKK-VSDSQSIVVFGLK-VSDSQSIVVFGLKTAFGGGR	0	0	0	0	0	0	0	0	0	0	5	9	4	10	17	ribosomal protein RPS24
| organism=Toxoplasma_gondii_GT1 | product=Amylo-alpha-1,6-glucosidase | location=TGGT1_chrX:1136138-1153007(-) | length=1882 | sequence_SO=chromosome | SO=protein_coding	TGGT1_226910	207993	24	25	27	4	14	0.174	0.198	0.215	0.0377	0.118	AAPNASGNLSSQASK-AASSDIVGLEELQAIIR-AGQEEFNQLSAEcK-DDPPLPEIVLSGR-DGAAIEIVGLLK-EINDEGQLQNVMR-EVPLVNPLNLVAEK-EVPLVNPLNLVAEKR-FDASTNSTTLR-FGMQNGLGQLSPVAAIDR-FGmQNGLGQLSPVAAIDRR-FISYFDSAGELEAPNK-GLEGDSSGAGQAAPGAVMALR-GSWDGWQADVAGTR-GYDESVPSTLSVVSEDR-HGLIPNLLDSGNNPR-IKEVPLAATLFIPGDAR-IQLEYGPVVASQSGAAANNEDR-RAASSDIVGLEELQAIIR-RPVVAcVVETPLGEEDKLPK-SLPELTNSNGSFcK-TVLANNGWVMGWK-TVTTSSGQEMTYVR-YFTPLNEDEQEVTER	AAPNASGNLSSQASK-AASSDIVGLEELQAIIR-AFDEELLKPFR-AGQEEFNQLSAEcK-cLGINALVR-DGAAIEIVGLLK-EINDEGQLQNVMR-EVPLVNPLNLVAEK-EVPLVNPLNLVAEKR-FDASTNSTTLR-FISYFDSAGELEAPNK-FTPGASLPLSVLLAGAGcAVGSTR-GLEGDSSGAGQAAPGAVMALR-GSALIIcTAPAAAFLDASAVAHAR-GSWDGWQADVAGTR-GVTVDLVVLNGSQR-IKEVPLAATLFIPGDAR-LFAPSEEGR-LIFAEEFDEEPGAGGK-REDAAFDADSTVELNQVDER-SLPELTNSNGSFcK-TDDLVVVVR-TVTTSSGQEMTYVR-YEGNATQAPDLPIKNLADVLHHILLSHAK-YFT…	AAPNASGNLSSQASK-AASSDIVGLEELQAIIR-AFDEELLKPFR-AGQEEFNQLSAEcK-AGQEEFNQLSAEcKTDDLVVVVR-ATEDFAAAGALVYLR-cLGINALVR-DDPPLPEIVLSGR-DGAAIEIVGLLK-EVPLVNPLNLVAEK-FDASTNSTTLR-FGmQNGLGQLSPVAAIDRR-FISYFDSAGELEAPNK-GLEGDSSGAGQAAPGAVMALR-GSALIIcTAPAAAFLDASAVAHAR-GSWDGWQADVAGTR-GYDESVPSTLSVVSEDR-IKEVPLAATLFIPGDAR-ILDFDKQTQHPLLENLR-IQLEYGPVVASQSGAAANNEDR-LIFAEEFDEEPGAGGK-LPESVFPYK-REDAAFDADSTVELNQVDER-TADFGHLVFT…	AAPNASGNLSSQASK-AASSDIVGLEELQAIIR-FTPGASLPLSVLLAGAGcAVGSTR-YFTPLNEDEQEVTER	cLGINALVR-DDPPLPEIVLSGR-DGAAIEIVGLLK-EINDEGQLQNVMR-EVPLAATLFIPGDAR-FISYFDSAGELEAPNK-FTPGASLPLSVLLAGAGcAVGSTR-GLEGDSSGAGQAAPGAVmALR-GSALIIcTAPAAAFLDASAVAHAR-GYDESVPSTLSVVSEDR-LIFAEEFDEEPGAGGK-TVTTSSGQEMTYVR-VIGEKDAEASASR-YFTPLNEDEQEVTER	0	0	0	0	0	0	0	0	0	0	29	27	31	4	16	Amylo-alpha-1,6-glucosidase
| organism=Toxoplasma_gondii_GT1 | product=putative heat shock protein 90 | location=TGGT1_chrVI:3273039-3276701(+) | length=853 | sequence_SO=chromosome | SO=protein_coding	TGGT1_244560,TGME49_244560,TGVEG_244560	97556.3	19	20	23	11	14	0.286	0.305	0.305	0.157	0.227	AFEPLLSWWK-APSDIYSNYFDK-APSDIYSNYFDKQTSVK-EGDNVGSKEIEMAR-ELISNAVDALEK-FSQFmSYPIYVR-GDVQLDQTEEEK-GVVDSDDLPLNVSR-LASGFEVEDPKDVAASLYK-LmDIIINSLYTQR-LPENQPNIYYAAGESAEQLmK-MIQYLLAQVQK-NVEDDQHIWESSADAK-QDLINNLGTVAK-RVLVADQFDDLLPK-SLPIDESEKAAAPLTAEEQEAVQK-SVTLESFVAK-TLSIIDSGIGmTK-VLVADQFDDLLPK	AFEPLLSWWK-EDATEFLNEWK-EGDNVGSKEIEMAR-ELISNAVDALEK-FSQFMSYPIYVR-GDVQLDQTEEEK-GVVDSDDLPLNVSR-LASGFEVEDPKDVAASLYK-LMDIIINSLYTQR-LPENQPNIYYAAGESAEQLMK-MIQYLLAQVQK-NVEDDQHIWESSADAK-QDLINNLGTVAK-RAPSDIYSNYFDK-RVLVADQFDDLLPK-SLPIDESEKAAAPLTAEEQEAVQK-SVTLESFVAK-TLSIIDSGIGMTK-VFEINPHHR-VLVADQFDDLLPK	AAAPLTAEEQEAVQK-AFEPLLSWWK-EDATEFLNEWK-EGDNVGSKEIEMAR-ELISNAVDALEK-GDVQLDQTEEEK-GVVDSDDLPLNVSR-LASGFEVEDPKDVAASLYK-LGcYEDDTNR-LGcYEDDTNRNK-LmDIIINSLYTQR-LPENQPNIYYAAGESAEQLMK-mIQYLLAQVQK-MIQYLLAQVQKEGDNVGSK-NVEDDQHIWESSADAK-QDLINNLGTVAK-RVLVADQFDDLLPK-SLPIDESEKAAAPLTAEEQEAVQK-SQESHQYQTEVSR-SVTLESFVAK-TLSIIDSGIGmTK-VFEINPHHR-VLVADQFDDLLPK	AAAPLTAEEQEAVQK-AFEPLLSWWK-ELISNAVDALEKVR-GVVDSDDLPLNVSR-LASGFEVEDPKDVAASLYK-LmDIIINSLYTQR-QDLINNLGTVAK-RVLVADQFDDLLPK-SVTLESFVAK-TLSIIDSGIGMTK-VLVADQFDDLLPK	AAAPLTAEEQEAVQK-ELISNAVDALEK-GDVQLDQTEEEK-GVVDSDDLPLNVSR-LASGFEVEDPKDVAASLYK-LGcYEDDTNR-LmDIIINSLYTQR-LPENQPNIYYAAGESAEQLMK-NVEDDQHIWESSADAK-QDLINNLGTVAK-RVLVADQFDDLLPK-SQESHQYQTEVSR-SVTLESFVAK-TLSIIDSGIGMTK	0	0	0	0	0	0	0	0	0	0	25	26	46	12	16	putative heat shock protein 90
| organism=Toxoplasma_gondii_GT1 | product=myosin F | location=TGGT1_chrXII:5709485-5725053(+) | length=1953 | sequence_SO=chromosome | SO=protein_coding	TGGT1_278870	216396	21	12	16	7	15	0.158	0.0901	0.118	0.0492	0.105	AALKDAESAcEYER-AAVADSAPTALLR-AGAVHVLEASDTVNIR-ALADGALAAQLSQGTETPEAWR-ANSEGSQVAAScTEYVcK-EAAVQVDTAAVR-FDDTGLFcFAGTK-LGDEVHLEQLR-LVLEDSSASSTHVR-NKDQLSVDLQEAVK-QGGLSANFFDSIR-QmFDQEQVSLVTPAASR-QSQTILISGESGAGK-SLDFSAAGGGAGGAR-SLDQHSVVPVQELQDSDSAITcVVFGK-SQVEAQVLESNPLLEAFGNAR-TGLLEQFLVK-VAAATAIEAR-VDADNELVQLK-VNVLDFPGLSR-YGGVLQAVQVSR	ALADGALAAQLSQGTETPEAWR-DAEAQQQQAEHEALIAELR-EAAVQVDTAAVR-FIELQFQTSK-IYVPDAADVWR-LVLEDSSASSTHVR-QGGLSANFFDSIR-SLDFSAAGGGAGGAR-SLDQHSVVPVQELQDSDSAITcVVFGK-TGLLEQFLVK-VDADNELVQLK-YGGVLQAVQVSR	AAVADSAPTALLR-ALADGALAAQLSQGTETPEAWR-EAAVQVDTAAVR-FIELQFQTSK-GAVTcITFVPSTGPGQYPR-IYVPDAADVWR-LVLEDSSASSTHVR-SDAESHVLQLQAK-SLDQHSVVPVQELQDSDSAITcVVFGK-SQVEAQVLESNPLLEAFGNAR-TGLLEQFLVK-VAAATAIEAR-VDADNELVQLK-VNVLDFPGLSR-VSAQDPLGAcISGR-YGGVLQAVQVSR	AAVADSAPTALLR-IYVPDAADVWR-LVLEDSSASSTHVR-SLDFSAAGGGAGGAR-SQVEAQVLESNPLLEAFGNAR-TGLLEQFLVK-YGGVLQAVQVSR	AAVADSAPTALLR-ALADGALAAQLSQGTETPEAWR-ANSEGSQVAAScTEYVcK-FIELQFQTSK-IYVPDAADVWR-LVLEDSSASSTHVR-NKDQLSVDLQEAVK-QSQTILISGESGAGK-QTVVFLQSHIR-SQVEAQVLESNPLLEAFGNAR-TGLLEQFLVK-VAAATAIEAR-VNVLDFPGLSR-VSAQDPLGAcISGR-YGGVLQAVQVSR	21	12	16	0	15	TGME49_278870	TGME49_278870	TGME49_278870	0	TGME49_278870	24	12	16	8	16	myosin F
| organism=Toxoplasma_gondii_ME49 | product=myosin F | location=TGME49_chrXII:5794929-5810468(+) | length=1953 | sequence_SO=chromosome | SO=protein_coding	TGME49_278870	216399	21	12	16		15	0.158	0.0901	0.118		0.105	AALKDAESAcEYER-AAVADSAPTALLR-AGAVHVLEASDTVNIR-ALADGALAAQLSQGTETPEAWR-ANSEGSQVAAScTEYVcK-EAAVQVDTAAVR-FDDTGLFcFAGTK-LGDEVHLEQLR-LVLEDSSASSTHVR-NKDQLSVDLQEAVK-QGGLSANFFDSIR-QmFDQEQVSLVTPAASR-QSQTILISGESGAGK-SLDFSAAGGGAGGAR-SLDQHSVVPVQELQDSDSAITcVVFGK-SQVEAQVLESNPLLEAFGNAR-TGLLEQFLVK-VAAATAIEAR-VDADNELVQLK-VNVLDFPGLSR-YGGVLQAVQVSR	ALADGALAAQLSQGTETPEAWR-DAEAQQQQAEHEALIAELR-EAAVQVDTAAVR-FIELQFQTSK-IYVPDAADVWR-LVLEDSSASSTHVR-QGGLSANFFDSIR-SLDFSAAGGGAGGAR-SLDQHSVVPVQELQDSDSAITcVVFGK-TGLLEQFLVK-VDADNELVQLK-YGGVLQAVQVSR	AAVADSAPTALLR-ALADGALAAQLSQGTETPEAWR-EAAVQVDTAAVR-FIELQFQTSK-GAVTcITFVPSTGPGQYPR-IYVPDAADVWR-LVLEDSSASSTHVR-SDAESHVLQLQAK-SLDQHSVVPVQELQDSDSAITcVVFGK-SQVEAQVLESNPLLEAFGNAR-TGLLEQFLVK-VAAATAIEAR-VDADNELVQLK-VNVLDFPGLSR-VSAQDPLGAcISGR-YGGVLQAVQVSR		AAVADSAPTALLR-ALADGALAAQLSQGTETPEAWR-ANSEGSQVAAScTEYVcK-FIELQFQTSK-IYVPDAADVWR-LVLEDSSASSTHVR-NKDQLSVDLQEAVK-QSQTILISGESGAGK-QTVVFLQSHIR-SQVEAQVLESNPLLEAFGNAR-TGLLEQFLVK-VAAATAIEAR-VNVLDFPGLSR-VSAQDPLGAcISGR-YGGVLQAVQVSR	21	12	16		15	TGGT1_278870	TGGT1_278870	TGGT1_278870		TGGT1_278870	24	12	16		16	myosin F
| organism=Toxoplasma_gondii_ME49 | product=acid phosphatase GAP50 (GAP50) | location=TGME49_chrXII:969240-972134(-) | length=431 | sequence_SO=chromosome | SO=protein_coding	TGME49_219320,TGVEG_219320	46607.6	9		12	8	11	0.278		0.325	0.244	0.316	FVGLGNWGSGSYGQK-GDSMLQYYLQPLLK-GDSmLQYYLQPLLKK-ILDYIIVVADR-KSIDAFNFVSQLPEVR-LAPADATEAAAAENHGYPK-LVSGTTGETLYTHK-MPFFTVLGVDDWSR-TELTYAVTSEQIKDGK		FVGLGNWGSGSYGQK-GDSMLQYYLQPLLK-ILDYIIVVADR-KSIDAFNFVSQLPEVR-LAPADATEAAAAENHGYPK-LVSGTTGETLYTHK-LVSGTTGETLYTHKQPLK-MPFFTVLGVDDWSR-SIDAFNFVSQLPEVR-TELTYAVTSEQIK-TELTYAVTSEQIKDGK-WQSEFENVYSDANGALK	GDSMLQYYLQPLLK-ILDYIIVVADR-LAPADATEAAAAENHGYPK-LVSGTTGETLYTHK-MPFFTVLGVDDWSR-TELTYAVTSEQIK-TELTYAVTSEQIKDGK-WQSEFENVYSDANGALK	FVGLGNWGSGSYGQK-GDSMLQYYLQPLLK-ILDYIIVVADR-KSIDAFNFVSQLPEVR-LAPADATEAAAAENHGYPK-LVSGTTGETLYTHK-mPFFTVLGVDDWSR-SIDAFNFVSQLPEVR-TELTYAVTSEQIK-TELTYAVTSEQIKDGK-WQSEFENVYSDANGALK	0		0	0	0	0		0	0	0	13		19	11	16	acid phosphatase GAP50 (GAP50)
| organism=Toxoplasma_gondii_GT1 | product=ribosomal protein RPL18A | location=TGGT1_chrVIIb:1067095-1069205(+) | length=183 | sequence_SO=chromosome | SO=protein_coding	TGGT1_262670,TGME49_262670,TGVEG_262670	21330.8	4	12	7	8	10	0.268	0.53	0.404	0.415	0.53	ALPSNIQIIR-DISQNGAVSQLYAEmAGR-ISQYQVVGR-STGEILAVNEIR	AHmQQLFDSK-ALPSNIQIIR-ALPSNIQIIRVAEIK-DISQNGAVSQLYAEMAGR-EVRDISQNGAVSQLYAEMAGR-HRALPSNIQIIR-ISQYQVVGR-KQPTEAEPNPSLFR-KSTGEILAVNEIR-QPTEAEPNPSLFR-RPTFVKNFGVWLR-STGEILAVNEIR	AHMQQLFDSK-ALPSNIQIIR-DISQNGAVSQLYAEMAGR-ISQYQVVGR-KQPTEAEPNPSLFR-KSTGEILAVNEIR-STGEILAVNEIR	AHMQQLFDSK-ALPSNIQIIR-DISQNGAVSQLYAEmAGR-ISQYQVVGR-KQPTEAEPNPSLFR-KSTGEILAVNEIR-STGEILAVNEIR-STGEILAVNEIREK	AHmQQLFDSK-DISQNGAVSQLYAEMAGR-EVRDISQNGAVSQLYAEMAGR-ISQYQVVGR-KQPTEAEPNPSLFR-KSTGEILAVNEIR-MKADPTLQQK-STGEILAVNEIR-TGTHNMYKEVR-VLAVSKFWYLLK	0	0	0	0	0	0	0	0	0	0	5	19	10	13	15	ribosomal protein RPL18A
| organism=Toxoplasma_gondii_GT1 | product=ribosomal protein RPL10 | location=TGGT1_chrIX:2518172-2520490(-) | length=221 | sequence_SO=chromosome | SO=protein_coding	TGGT1_288720,TGME49_288720,TGVEG_288720	24801.3	5	9	7	5	6	0.249	0.466	0.416	0.33	0.385	ESNVATAVTALR-GAFGKPmGLVAR-GPLANTFPSAADITLPVA-TRESNVATAVTALR-VDIGQILMSIR	ADVDEFPGVAHLVSDEYEQISSEALEAAR-ESNVATAVTALR-GAFGKPMGLVAR-GPLANTFPSAADITLPVA-IVSDGVGAK-mLScAGADR-RADVDEFPGVAHLVSDEYEQISSEALEAAR-TRESNVATAVTALR-VDIGQILMSIR	ESNVATAVTALR-GPLANTFPSAADITLPVA-mLScAGADR-NcGKDNFHLR-RADVDEFPGVAHLVSDEYEQISSEALEAAR-TRESNVATAVTALR-VDIGQILMSIR	ESNVATAVTALR-GPLANTFPSAADITLPVA-RADVDEFPGVAHLVSDEYEQISSEALEAAR-TRESNVATAVTALR-VDIGQILMSIR	ESNVATAVTALR-GAFGKPMGLVAR-GPLANTFPSAADITLPVA-RADVDEFPGVAHLVSDEYEQISSEALEAAR-TRESNVATAVTALR-VDIGQILMSIR	0	0	0	0	0	0	0	0	0	0	14	17	14	14	15	ribosomal protein RPL10
| organism=Toxoplasma_gondii_ME49 | product=serine proteinase inhibitor PI-2, putative | location=TGME49_chrIb:703525-708203(-) | length=252 | sequence_SO=chromosome | SO=protein_coding	TGME49_208430,TGVEG_208430	27260.8				6	8				0.302	0.405				KPAHPGPcTPAEVEVAAAPVGWR-SFTPMcGVDGK-TKTVTVTLASGQK-TVTVTLASGQK-TYQNLcYLQcFGVR-VcANVDLAHTGPcDK	GPSLDQLTK-KPAHPGPcTPAEVEVAAAPVGWR-SFTPMcGVDGK-TcEcPVVAAFVcGmDGK-TKTVTVTLASGQK-TVTVTLASGQK-TYQNLcYLQcFGVR-VcANVDLAHTGPcDK				6	8				TGGT1_208430	TGGT1_208430				12	15	serine proteinase inhibitor PI-2, putative
| organism=Toxoplasma_gondii_GT1 | product=zinc finger (CCCH type) motif-containing protein | location=TGGT1_chrVIIa:2849287-2853372(+) | length=1298 | sequence_SO=chromosome | SO=protein_coding	TGGT1_202900,TGVEG_202900	137145	27	20	23	7	9	0.324	0.21	0.273	0.0901	0.121	cEFDYFGIDWPSR-cEVLFDPSR-cTcEAADASAWDR-cYYHPGELIEIDLSSSEcGDTGAR-DGAFNSAcLSLVSLR-EAGAPEPQNSWPSGAK-EALALGNPSGGSGDFSGNVHYR-EDAIGcQAGAHLSEEEALAR-EHGAcFSPEDGANcGSGHADGQWR-FSFVLDYLR-GScAmNPLFK-IcSAGGLESPLASR-LPASNDALETSANSTSQLRP-mEDPVSVESSVSASQVAESSRPVSFR-RDGAFNSAcLSLVSLR-REDAIGcQAGAHLSEEEALAR-RLPASNDALETSANSTSQLRP-RPLSSmDSSEEmGSESPAGAGGGAAK-RTPDcAVFGSWQSTDIEDTPTLDcGAAAAGDAPDK-SAGESHGLSLTQGGASPGAGGLGGES…	APSYcAELVK-cEFDYFGIDWPSR-cEVLFDPSR-cYYHPGELIEIDLSSSEcGDTGAR-DGAFNSAcLSLVSLR-EALALGNPSGGSGDFSGNVHYR-FSFVLDYLR-GScAmNPLFK-IcSAGGLESPLASR-KLLYYTccNR-LLYYTccNR-RLPASNDALETSANSTSQLRP-SAGESHGLSLTQGGASPGAGGLGGESR-SEVVEQLGDSPR-SLTVEVFQNQHER-SSPSNPESSLcR-SVLETETVEcGGESETAK-TAAASTGDLGcDK-TAAASTGDLGcDKSVLETETVEcGGESETAK-TSPGANNSASMTLYSQPAAPR	cEFDYFGIDWPSR-cEVLFDPSR-DGAFNSAcLSLVSLR-EAGAPEPQNSWPSGAK-EALALGNPSGGSGDFSGNVHYR-EDAIGcQAGAHLSEEEALAR-FSFVLDYLR-IcSAGGLESPLASR-KLLYYTccNR-LLYYTccNR-LPASNDALETSANSTSQLRP-mEDPVSVESSVSASQVAESSRPVSFR-REDAIGcQAGAHLSEEEALAR-RTPDcAVFGSWQSTDIEDTPTLDcGAAAAGDAPDK-SAGESHGLSLTQGGASPGAGGLGGESR-SEVVEQLGDSPR-SKTLQQLLQK-SLTVEVFQNQHER-SNGPAVATGTGNEPDGSR-SSPSNPESSLcR-SVLETETVEcGGESETAK-TAAASTGDLGcDK-TSPGANNSASMTLYS…	FSFVLDYLR-IcSAGGLESPLASR-RLPASNDALETSANSTSQLRP-SAGESHGLSLTQGGASPGAGGLGGESR-SLTVEVFQNQHER-TSPGANNSASmTLYSQPAAPR-TSQATPPEAAAR	EAGAPEPQNSWPSGAK-EALALGNPSGGSGDFSGNVHYR-FSFVLDYLR-SAGESHGLSLTQGGASPGAGGLGGESR-SLTVEVFQNQHER-SNGPAVATGTGNEPDGSR-SVLETETVEcGGESETAK-TAAASTGDLGcDK-TSPGANNSASmTLYSQPAAPR	24	17	20	5	8	TGME49_202900	TGME49_202900	TGME49_202900	TGME49_202900	TGME49_202900	65	31	54	9	14	zinc finger (CCCH type) motif-containing protein
| organism=Toxoplasma_gondii_GT1 | product=putative clathrin heavy chain | location=TGGT1_chrIX:3770246-3782423(-) | length=1731 | sequence_SO=chromosome | SO=protein_coding	TGGT1_290950,TGVEG_290950	194480	16	17	18	3	12	0.143	0.134	0.168	0.0266	0.0976	ALELYTDIADIKR-aQQFPIQLHSVVNLADQGVSASSFR-AWGAcDEQLVELTNK-DQVIDSELVYAYAK-DSGNTQLVGDLLR-EGKLEcTEELGDVVR-FGLFGEAADTLLK-ILQDAVFLATDSPQTGGILTVNKR-LADAVQIISYAVDKDLK-LEDFAASVDAAR-NLQNLLILTAMK-QYQDAIDAAR-SAEEGSEADLER-TDRLEEMDAFLSGTNTANVQAVGDR-TNAYYDSLVVGK-VAEGNQEPAVHNALAK	ALELYTDIADIKR-AWGAcDEQLVELTNK-DQVIDSELVYAYAK-DSGNTQLVGDLLR-ESILEYDNFDQLALAQTLENHPR-FGLFGEAADTLLK-LEDFAASVDAAR-LLLQWLEAR-LLYASLPNYAK-QQIATSLAK-QYQDAIDAAR-SAEEGSEADLER-TDRLEEMDAFLSGTNTANVQAVGDR-THVGLYTELGVLYATYESSK-TNAYYDSLVVGK-VSNSDVFYR-VSPSSPGFSFTK	ALELYTDIADIKR-aQQFPIQLHSVVNLADQGVSASSFR-AWGAcDEQLVELTNK-DQVIDSELVYAYAK-ESILEYDNFDQLALAQTLENHPR-FGLFGEAADTLLK-ILQDAVFLATDSPQTGGILTVNKR-LADAVQIISYAVDKDLK-LEDFAASVDAAR-QAPELWAYVLR-QYQDAIDAAR-SAEEGSEADLER-TDRLEEMDAFLSGTNTANVQAVGDR-VLQTLTELGNFDEIIAFAK-VNSANAPLVIGTLIDQDAAEDFIR-VSNSDVFYR-VSPSSPGFSFTK-WVAPTLLALVTDR	aQQFPIQLHSVVNLADQGVSASSFR-LLLQWLEAR-VSPSSPGFSFTK	ALELYTDIADIKR-DQVIDSELVYAYAK-FGLFGEAADTLLK-LADAVQIISYAVDKDLK-LEDFAASVDAAR-LLLQWLEAR-NLQNLLILTAMK-SAEEGSEADLER-TNAYYDSLVVGK-VLQTLTELGNFDEIIAFAK-VNSANAPLVIGTLIDQDAAEDFIR-VSPSSPGFSFTK	0	0	0	0	0	0	0	0	0	0	16	17	19	3	14	putative clathrin heavy chain
| organism=Toxoplasma_gondii_GT1 | product=rhoptry neck protein RON5 | location=TGGT1_chrXI:2047692-2067010(-) | length=1699 | sequence_SO=chromosome | SO=protein_coding	TGGT1_311470	186970	13	5	15	10	12	0.127	0.0489	0.145	0.0954	0.12	GGPDVDASAVILGSR-GGVDPTEIHEIVQSR-GSSAAGQAAQTDAQPLPK-IAIPDYKDLWDFSLR-LNESMNASAIGAVFAK-NLVSGVHSTGDSVEVR-RGSSAAGQAAQTDAQPLPK-SVTSSTGEVVEAGSNILK-TIYQGPPTGVVQTQGGVVTLGSIR-TVGPADYDEERPEQTPDYLSPTDVVTLQR-TVPIIVGTTPTAPLR-VTASGPQLTSVADLDTQFK-YGYLDLcDVAcYQK	ATGESTTFTIR-LNESMNASAIGAVFAK-SVTSSTGEVVEAGSNILK-TVPIIVGTTPTAPLR-YATLQAPAAPAPSFYGITSSGcR	FVSSANASNSPLLEDPVQVcLSR-GGPDVDASAVILGSR-GGVDPTEIHEIVQSR-GSSAAGQAAQTDAQPLPK-IAIPDYKDLWDFSLR-LNESMNASAIGAVFAK-QNHFTTFASSSTNAER-RGSSAAGQAAQTDAQPLPK-SVTSSTGEVVEAGSNILK-TIYQGPPTGVVQTQGGVVTLGSIR-TVGPADYDEERPEQTPDYLSPTDVVTLQR-TVPIIVGTTPTAPLR-VFSAVSSIK-VTASGPQLTSVADLDTQFK-YGYLDLcDVAcYQK	AKDVLLFASETWK-GSSAAGQAAQTDAQPLPK-IAIPDYKDLWDFSLR-QNHFTTFASSSTNAER-RGSSAAGQAAQTDAQPLPK-SVTSSTGEVVEAGSNILK-TIYQGPPTGVVQTQGGVVTLGSIR-TVPIIVGTTPTAPLR-VTASGPQLTSVADLDTQFK-YATLQAPAAPAPSFYGITSSGcR	ATGESTTFTIR-GSSAAGQAAQTDAQPLPK-IAIPDYKDLWDFSLR-LNESMNASAIGAVFAK-LVEAVAANPPGPGTVIPLEELR-NLVSGVHSTGDSVEVR-QNHFTTFASSSTNAER-SVTSSTGEVVEAGSNILK-TIYQGPPTGVVQTQGGVVTLGSIR-TVPIIVGTTPTAPLR-VTASGPQLTSVADLDTQFK-YGYLDLcDVAcYQK	10	3	12	6	10	TGME49_311470,TGVEG_311470	TGME49_311470,TGVEG_311470	TGME49_311470,TGVEG_311470	TGME49_311470,TGVEG_311470	TGME49_311470,TGVEG_311470	13	5	18	10	14	rhoptry neck protein RON5
| organism=Toxoplasma_gondii_GT1 | product=NTPase II | location=AAQM03000418:1-4939(+) | length=862 | sequence_SO=contig | SO=protein_coding	TGGT1_277270	95783.9	13	5	15	13	10	0.273	0.0847	0.303	0.261	0.158	ALGIPVmLcSTAGVR-cVSQVESILVAPK-ELcSNDEFLQGGIcSNPcLFK-ENSIDPTKPLAER-GFQQScSAGEVEVRPDGSASVNEDVRK-HLINNPSPAHGYK-LmQLLEEDTVAILDSQLNEK-LNSLNFDLcK-LPLPANIEAASSGFESVDQVFR-NDLAGVVEVGGASAQIVFPLQEGTVLPSSVR-SDFSGDVEELAEAAR-TDGPVIQLPNAR-VVLEEWLDTYAGKDWESRPVDAR	cVSQVESILVAPK-ENSIDPTKPLAER-LNSLNFDLcK-LPLPANIEAASSGFESVDQVFR-SDFSGDVEELAEAAR	ALGIPVmLcSTAGVR-cVSQVESILVAPK-ELcSNDEFLQGGIcSNPcLFK-FASSTAPMIVTGGGMLAAINTLK-GFQQScSAGEVEVRPDGSASVNEDVRK-KLMQLLEEDTVAILDSQLNEK-LKPLATYcSVNNPEISFK-LmQLLEEDTVAILDSQLNEK-LNSLNFDLcK-LPLPANIEAASSGFESVDQVFR-NDLAGVVEVGGASAQIVFPLQEGTVLPSSVR-SDFSGDVEELAEAAR-TDGPVIQLPNAR-TMALTVSLLR-VVLEEWLDTYAGKDWESRPVDAR	cVSQVESILVAPK-EFcSSEVIIR-FASSTAPMIVTGGGMLAAINTLK-GFQQScSAGEVEVRPDGSASVNEDVRK-KLMQLLEEDTVAILDSQLNEK-LKPLATYcSVNNPEISFK-LMQLLEEDTVAILDSQLNEK-LPLPANIEAASSGFESVDQVFR-NDLAGVVEVGGASAQIVFPLQEGTVLPSSVR-SDFSGDVEELAEAAR-TDGPVIQLPNAR-TMALTVSLLR-VVLEEWLDTYAGKDWESRPVDAR	cVSQVESILVAPK-EFcSSEVIIR-ENSIDPTKPLAER-HLINNPSPAHGYK-LKPLATYcSVNNPEISFK-LNSLNFDLcK-LPLPANIEAASSGFESVDQVFR-SDFSGDVEELAEAAR-TDGPVIQLPNAR-TMALTVSLLR	13	5	13	11	9	TGVEG_440110-TGGT1_360830,TGVEG_360830-TGVEG_440110,TGGT1_360830,TGVEG_360830-TGVEG_440110,TGGT1_408800	TGGT1_360830,TGVEG_360830	TGVEG_440110-TGGT1_360830,TGVEG_360830-TGGT1_360830,TGVEG_360830,TGVEG_440110-TGGT1_408800,TGVEG_440110	TGGT1_360830,TGVEG_360830-TGVEG_440110-TGVEG_440110,TGGT1_360830,TGVEG_360830-TGVEG_440110,TGGT1_408800	TGVEG_360830,TGGT1_360830-TGVEG_440110	19	9	25	18	14	NTPase II
| organism=Toxoplasma_gondii_GT1 | product=ribosomal protein RPL5 | location=TGGT1_chrIV:494655-497683(+) | length=310 | sequence_SO=chromosome | SO=protein_coding	TGGT1_320050,TGME49_320050,TGVEG_320050	35341.9	11	8	10	6	9	0.426	0.345	0.419	0.284	0.413	GAADGGLHVPHGIK-IAmIAEQMAEA-IGLTNYAAAYcTGLLLAR-IIcQVVYSTIEGDR-IIcQVVYSTIEGDRVLATAESTELPR-NKIEADDIEAmYK-QLGmSETFEGVEATGEEYHIEENFGER-VLATAESTELPR-VLLDVGIVR-YGVKIGLTNYAAAYcTGLLLAR-YSAQFSQYIK	GAADGGLHVPHGIK-IGLTNYAAAYcTGLLLAR-IIcQVVYSTIEGDR-IIcQVVYSTIEGDRVLATAESTELPR-NKIEADDIEAmYK-QLGmSETFEGVEATGEEYHIEENFGER-VLATAESTELPR-VLLDVGIVR	IGLTNYAAAYcTGLLLAR-IIcQVVYSTIEGDR-IIcQVVYSTIEGDRVLATAESTELPR-ILGLHVADYMR-KFPGYSKPEGEGEGSYDPEAHR-NKIEADDIEAmYK-QLGMSETFEGVEATGEEYHIEENFGER-VLATAESTELPR-VLLDVGIVR-YGVKIGLTNYAAAYcTGLLLAR	IGLTNYAAAYcTGLLLAR-IIcQVVYSTIEGDR-NKIEADDIEAmYK-QLGmSETFEGVEATGEEYHIEENFGER-VLATAESTELPR-YGVKIGLTNYAAAYcTGLLLAR	FPGYSKPEGEGEGSYDPEAHR-GAADGGLHVPHGIK-IGLTNYAAAYcTGLLLAR-IIcQVVYSTIEGDR-IIcQVVYSTIEGDRVLATAESTELPR-NKIEADDIEAMYK-QLGmSETFEGVEATGEEYHIEENFGER-VLATAESTELPR-VLLDVGIVR	0	0	0	0	0	0	0	0	0	0	15	11	15	10	14	ribosomal protein RPL5
| organism=Toxoplasma_gondii_GT1 | product=ribosomal protein RPL10A | location=TGGT1_chrX:6865357-6867300(+) | length=217 | sequence_SO=chromosome | SO=protein_coding	TGGT1_215470,TGME49_215470,TGVEG_215470	24604.1	8	6	9	11	7	0.429	0.318	0.438	0.479	0.406	ELGLEFMDVEAMK-ELGLEFMDVEAMKK-FPTLITHNDKLEDK-FVETVELQIGLKDYDTQR-KYDAFLASQVLIPQIPR-VcVmGDAVHcEQAK-VNLTLAINFLVSLLKK-YDAFLASQVLIPQIPR	AGKFPTLITHNDK-ELGLEFMDVEAMKK-KAIGEILEGSR-KYDAFLASQVLIPQIPR-VcVMGDAVHcEQAK-YDAFLASQVLIPQIPR	AGKFPTLITHNDK-ELGLEFmDVEAMK-ELGLEFMDVEAmKK-FVETVELQIGLK-FVETVELQIGLKDYDTQR-KYDAFLASQVLIPQIPR-VcVmGDAVHcEQAK-VLcmGVAVGNVEMTEEQLR-YDAFLASQVLIPQIPR	AGKFPTLITHNDK-ELGLEFMDVEAMK-ELGLEFMDVEAmKK-FVETVELQIGLK-FVETVELQIGLKDYDTQR-KAIGEILEGSR-KFVETVELQIGLK-KYDAFLASQVLIPQIPR-VcVMGDAVHcEQAK-VNLTLAINFLVSLLKK-YDAFLASQVLIPQIPR	AGKFPTLITHNDK-AIGEILEGSR-ELGLEFmDVEAMKK-FPTLITHNDKLEDK-KYDAFLASQVLIPQIPR-VcVMGDAVHcEQAK-VNLTLAINFLVSLLKK	0	0	0	0	0	0	0	0	0	0	18	16	33	26	14	ribosomal protein RPL10A
| organism=Toxoplasma_gondii_GT1 | product=putative Acetyl-coenzyme A synthetase 2 | location=TGGT1_chrIX:887254-895827(+) | length=714 | sequence_SO=chromosome | SO=protein_coding	TGGT1_266640,TGME49_266640,TGVEG_266640	79991.7	9	2	7	5	9	0.172	0.049	0.134	0.0938	0.171	DADGYYWITGR-DIADEAMAIcPQVR-IGAVHNVIFAGFAASSLAER-KYIGPIATPDYIVIAR-LNVcDNcVDR-QGNNVcGVLcIR-VALIcEGDDPDQSR-VDDTLNVSGHR-VLGTVGEPINPEAWR	IGAVHNVIFAGFAASSLAER-VLGTVGEPINPEAWR	DADGYYWITGR-DIADEAMAIcPQVR-GSGIFcFVILK-GYFFTGDGVFR-IGAVHNVIFAGFAASSLAER-VALIcEGDDPDQSR-VLGTVGEPINPEAWR	GYFFTGDGVFR-IGAVHNVIFAGFAASSLAER-ISSSLPVNER-VDDTLNVSGHR-VLGTVGEPINPEAWR	DIADEAMAIcPQVR-GSGIFcFVILK-GYFFTGDGVFR-IGAVHNVIFAGFAASSLAER-ISSSLPVNER-KYIGPIATPDYIVIAR-VALIcEGDDPDQSR-VDDTLNVSGHR-VLGTVGEPINPEAWR	0	0	0	0	0	0	0	0	0	0	11	2	11	9	14	putative Acetyl-coenzyme A synthetase 2
| organism=Toxoplasma_gondii_GT1 | product=fructose-bisphospatase II | location=TGGT1_chrXII:3317257-3321142(+) | length=381 | sequence_SO=chromosome | SO=protein_coding	TGGT1_247510,TGME49_247510,TGVEG_247510	42398.4	7	5	5	5	7	0.27	0.21	0.186	0.181	0.299	EVVcGIcTEEDDDFIEVNR-FLEEcHDDKTGPFSLR-ImDIQPSELHQR-IYSVNEGNYK-LLYEANPmAFLAEQAGGK-LVDRVDALMVEHSPEcR-YIGSLVSDFHR	AGLADILGAAGNQNVQGEEQQKLDVFANHK-IYSVNEGNYK-LLYEANPMAFLAEQAGGK-VSPLGSPPELR-YIGSLVSDFHR	EVVcGIcTEEDDDFIEVNR-ImDIQPSELHQR-LLYEANPMAFLAEQAGGK-VSPLGSPPELR-YIGSLVSDFHR	EVVcGIcTEEDDDFIEVNR-IYSVNEGNYK-LLYEANPMAFLAEQAGGK-VSPLGSPPELR-YIGSLVSDFHR	AGLADILGAAGNQNVQGEEQQKLDVFANHK-EVVcGIcTEEDDDFIEVNR-ImDIQPSELHQR-IYSVNEGNYK-LLYEANPMAFLAEQAGGK-NLLQGGIYMYPPTK-YIGSLVSDFHR	0	0	0	0	0	0	0	0	0	0	13	8	14	10	14	fructose-bisphospatase II
| organism=Toxoplasma_gondii_GT1 | product=rhoptry metalloprotease toxolysin TLN1 | location=TGGT1_chrVIII:5561686-5568242(+) | length=1291 | sequence_SO=chromosome | SO=protein_coding	TGGT1_269885A	142304	4	3	4	23	13	0.0627	0.0395	0.0565	0.303	0.177	AGmSLGLGSGVAVGSTTLPTVK-AVEGLNYYTPEEVIAGDR-QLGFTFADmPDPYALTVR-TPLAQANDAVLELIMHPHVPVHK	AVEGLNYYTPEEVIAGDR-VLTLSAAGFSDKLDYVLR-VTAPSNVLASVQSSR	AGmSLGLGSGVAVGSTTLPTVK-QLGFTFADMPDPYALTVR-SAFPEPLVFAGDHIcANK-VTAPSNVLASVQSSR	AGmSLGLGSGVAVGSTTLPTVK-AGmSLGLGSGVAVGSTTLPTVKR-ALLVSDPEcDEAAASMR-ASFPmESTTGPAPYSVELSTGR-AVEGLNYYTPEEVIAGDR-AVVELQIYYTGSHEDGVR-EATPVVAGGGKPLLEKR-ESLDVLESHVR-EVNAVHSEYIIDLTDDGR-GGPFSNFTVGNLESLMER-ILTALYVQSLR-LADLFSAPLLK-MPYSPFQYSSTWFHPSSNSR-NIVAANTIAKPTISSFSSLR-QLGFTFADMPDPYALTVR-SAFPEPLVFAGDHIcANK-SLAATEGASDEKPIPSPMELGVTMSHGVR-STPYPDDLPTSSTPYPDDLPTSSTPYSDDLPTR-TLTHDQITTMHR-TPYPDDLPIR-VLTLSAAGFSDKL…	AGmSLGLGSGVAVGSTTLPTVK-ALLVSDPEcDEAAASMR-ASFPmESTTGPAPYSVELSTGR-AVEGLNYYTPEEVIAGDR-EVNAVHSEYIIDLTDDGR-FSTVFSFSIGPGFLEPGLDR-GGPFSNFTVGNLESLmER-LADLFSAPLLK-NIVAANTIAKPTISSFSSLR-QLGFTFADmPDPYALTVR-TLTHDQITTMHR-VLTLSAAGFSDKLDYVLR-VTAPSNVLASVQSSR	3	0	3	20	12	TGME49_269885	0	TGME49_269885	TGME49_269885-TGME49_269885,TGGT1_269885B	TGME49_269885	4	3	4	38	14	rhoptry metalloprotease toxolysin TLN1
| organism=Toxoplasma_gondii_GT1 | product=SAG-related sequence SRS34A | location=TGGT1_chrVIII:4754604-4755164(+) | length=186 | sequence_SO=chromosome | SO=protein_coding	TGGT1_271050,TGVEG_271050	18980.8	1	6	2	5	6	0.0753	0.339	0.0753	0.306	0.425	KLTTVLPGAVLTAK	KLTTVLPGAVLTAK-LTISPSGEGDVFYGK-LTISPSGEGDVFYGKEcTDSR-LTTVLPGAVLTAK-NNDGSSAPTPK-TVDAPSSGSVVFQcGDK	KLTTVLPGAVLTAK-LTTVLPGAVLTAK	cVAEAGAPAGR-KLTTVLPGAVLTAK-LTISPSGEGDVFYGK-LTTVLPGAVLTAK-TVDAPSSGSVVFQcGDK	GPATYTLSYDGTPEKPQVLcYK-KLTTVLPGAVLTAK-LTISPSGEGDVFYGK-LTTVLPGAVLTAK-NNDGSSAPTPK-TVDAPSSGSVVFQcGDK	0	0	0	0	0	0	0	0	0	0	2	8	3	8	14	SAG-related sequence SRS34A
| organism=Toxoplasma_gondii_VEG | product=hypothetical protein | location=TGVEG_chrX:2017423-2022873(+) | length=1816 | sequence_SO=chromosome | SO=protein_coding	TGVEG_225690	194120	19	13	16	9	12	0.178	0.113	0.14	0.0887	0.122	AGTTANEQQVPSPAVSSEELDVLQQVPAHLR-DGSISVFFR-DKPEPVFLFR-GPPTWAVVPTPTHR-GTVAQEVSSSGAATAYTLVADGGAQHSPQSMASFSR-ISAGISPAQNLPGSSAAGASK-LAGEGVFVNKVPR-LASASSVSAAAATKPEDELmSLLSAATIYK-LTDNPPATISPScTSVR-RGTVAQEVSSSGAATAYTLVADGGAQHSPQSMASFSR-SASVQSDDSIVTR-SDILSEPGVVDSEGKVR-SETVLSQGTAQYSSLSSSR-SLPVGDASmGAEAAR-SSALWTGPEASQAVPPAR-SWLVNSLSWSAcR-TESYVSAPPVSScTWTR-TTTAPTEYQVPVGADASDR-VISFAPASYLK	ASLAQTNPTSSAAGAVTSSMPVNQTESR-DGSISVFFR-ISAGISPAQNLPGSSAAGASK-KDGSISVFFR-LTDNPPATISPScTSVR-RGTVAQEVSSSGAATAYTLVADGGAQHSPQSMASFSR-SASVQSDDSIVTR-SDILSEPGVVDSEGK-SDILSEPGVVDSEGKVR-SLPVGDASmGAEAAR-SSALWTGPEASQAVPPAR-TTTAPTEYQVPVGADASDR-VISFAPASYLK	ASLAQTNPTSSAAGAVTSSmPVNQTESR-DGSISVFFR-GTVAQEVSSSGAATAYTLVADGGAQHSPQSMASFSR-ISAGISPAQNLPGSSAAGASK-KDGSISVFFR-LTDNPPATISPScTSVR-NPAGKPELAGVSAK-SASVQSDDSIVTR-SDILSEPGVVDSEGK-SDILSEPGVVDSEGKVR-SETVLSQGTAQYSSLSSSR-SLPVGDASmGAEAAR-SSALWTGPEASQAVPPAR-TESYVSAPPVSScTWTR-VISFAPASYLK-VSSTSASPGGASTSSPAR	AGTTANEQQVPSPAVSSEELDVLQQVPAHLR-DGSISVFFR-ISAGISPAQNLPGSSAAGASK-SASVQSDDSIVTR-SDILSEPGVVDSEGKVR-SETVLSQGTAQYSSLSSSR-SLPVGDASmGAEAAR-SSALWTGPEASQAVPPAR-VSSTSASPGGASTSSPAR	AGTTANEQQVPSPAVSSEELDVLQQVPAHLR-ASLAQTNPTSSAAGAVTSSmPVNQTESR-DGSISVFFR-ISAGISPAQNLPGSSAAGASK-NPAGKPELAGVSAK-SASVQSDDSIVTR-SETVLSQGTAQYSSLSSSR-SLPVGDASmGAEAAR-SSALWTGPEASQAVPPAR-TESYVSAPPVSScTWTR-TTTAPTEYQVPVGADASDR-VSSTSASPGGASTSSPAR	16	10	13	7	9	TGME49_225690	TGME49_225690	TGME49_225690	TGME49_225690	TGME49_225690	22	14	21	10	13	hypothetical protein
| organism=Toxoplasma_gondii_GT1 | product=prolyl-tRNA synthetase (ProRS) | location=TGGT1_chrXII:529404-538395(-) | length=830 | sequence_SO=chromosome | SO=protein_coding	TGGT1_219850,TGME49_219850,TGVEG_219850	93446.7	13	6	16	11	9	0.23	0.105	0.26	0.187	0.147	DKGVIAANLFLK-DLPLKLNQWcSVVR-DTGEAYQISWADLAPK-FFLLTVTHDLPIPLK-GIQAATSHLLGTNFAK-HAPVATVDAmVK-IAIRPTSETImYPAYAK-KDENFSEWYTQAIVR-LEELGIGYQLHR-LSEIQAIEAGDSEQVMTGAMK-mGVENSYFPMFVSR-TTTVEAFIPENGR-VASVQVVIIPILFK	ALQKLEELGIGYQLHR-DKGVIAANLFLK-DTGEAYQISWADLAPK-EAVTDSSMLGVTAK-GIQAATSHLLGTNFAK-TTTVEAFIPENGR	ALQKLEELGIGYQLHR-DLPLKLNQWcSVVR-DTGEAYQISWADLAPK-EAVTDSSMLGVTAK-GIQAATSHLLGTNFAK-HAPVATVDAmVK-IAIRPTSETIMYPAYAK-ISTFDEVmPALNR-KDENFSEWYTQAIVR-LAAAPAGGANKPNAPAGK-LADEELLGPmLDVSK-LEELGIGYQLHR-mGVENSYFPMFVSR-TTTVEAFIPENGR-WEFKQPTPFLR-WYEEcLAVPVIK	DLPLKLNQWcSVVR-DTGEAYQISWADLAPK-GIQAATSHLLGTNFAK-ISTFDEVmPALNR-KDENFSEWYTQAIVR-LAAAPAGGANKPNAPAGK-LADEELLGPmLDVSK-LEELGIGYQLHR-LLELmEGIQR-mGVENSYFPMFVSR-WYEEcLAVPVIK	DTGEAYQISWADLAPK-GIQAATSHLLGTNFAK-ISTFDEVmPALNR-KDENFSEWYTQAIVR-LEELGIGYQLHR-LLELMEGIQR-mGVENSYFPMFVSR-VASVQVVIIPILFK-WYEEcLAVPVIK	0	0	0	0	0	0	0	0	0	0	15	6	23	13	13	prolyl-tRNA synthetase (ProRS)
| organism=Toxoplasma_gondii_GT1 | product=deoxyhypusine synthase | location=TGGT1_chrX:4877700-4879073(+) | length=457 | sequence_SO=chromosome | SO=protein_coding	TGGT1_235620,TGME49_235620,TGVEG_235620	50340.1	15	5	15	9	11	0.372	0.138	0.484	0.263	0.35	ANMANSDFcVADAVWTPSSIIK-ANmANSDFcVADAVWTPSSIIKR-cLAPTVVGDFYLK-cLAPTVVGDFYLKGQDLR-cRDLDSLLDSFER-DLDSLLDSFER-GLIVDIVQDVR-HKGLIVDIVQDVR-LGEEINDER-LIDVLVTSAGGVEEDFVK-NNIPVFcPGLTDGSLGDNLYFHSYR-SGFQATQLGR-TNScVSQEcPASSETAR-VHGDATVLFPLVVAATFAK-VHGDATVLFPLVVAATFAKEFHEK	cLAPTVVGDFYLK-DLDSLLDSFER-GLIVDIVQDVR-LGEEINDER-VHGDATVLFPLVVAATFAK	ANMANSDFcVADAVWTPSSIIK-cLAPTVVGDFYLK-DLDSLLDSFER-GLIVDIVQDVR-HKGLIVDIVQDVR-LGEEINDER-LIDVLVTSAGGVEEDFVK-LSDEPIDEDDIGTEWEDLEK-LSDEPIDEDDIGTEWEDLEKR-NGADFAVYINSGSEFDGSDSGARPDEAVSWGK-NNIPVFcPGLTDGSLGDNLYFHSYR-QNPTAAcLGGR-SGFQATQLGR-TNScVSQEcPASSETAR-VHGDATVLFPLVVAATFAK	cLAPTVVGDFYLK-cRDLDSLLDSFER-DLDSLLDSFER-GLIVDIVQDVR-LGEEINDER-LIDVLVTSAGGVEEDFVK-LSDEPIDEDDIGTEWEDLEK-TNScVSQEcPASSETAR-VHGDATVLFPLVVAATFAK	ANMANSDFcVADAVWTPSSIIK-cLAPTVVGDFYLK-cRDLDSLLDSFER-DLDSLLDSFER-GLIVDIVQDVR-HKGLIVDIVQDVR-LIDVLVTSAGGVEEDFVK-LSDEPIDEDDIGTEWEDLEK-NGADFAVYINSGSEFDGSDSGARPDEAVSWGK-SGFQATQLGR-VHGDATVLFPLVVAATFAK	0	0	0	0	0	0	0	0	0	0	34	9	29	12	13	deoxyhypusine synthase
| organism=Toxoplasma_gondii_GT1 | product=putative beta-1 tubulin | location=TGGT1_chrX:3870160-3872634(-) | length=449 | sequence_SO=chromosome | SO=protein_coding	TGGT1_212240,TGME49_212240,TGVEG_212240	50052.2	10	4	14	12	10	0.298	0.114	0.465	0.367	0.325	AGPFGQLFRPDNFVFGQTGAGNNWAK-AILMDLEPGTMDSVR-ALTVPELTQQMFDAK-IMETFSVFPSPK-LAVNLIPFPR-LHFFLIGFAPLTSR-MSVTFVGNSTAIQEMFK-MSVTFVGNSTAIQEMFKR-NSSYFVEWIPNNmK-VSEQFTAMFR	ALTVPELTQQMFDAK-EVDEQMLNVQNK-LAVNLIPFPR-LHFFLIGFAPLTSR	AGPFGQLFRPDNFVFGQTGAGNNWAK-AILmDLEPGTMDSVR-ALTVPELTQQMFDAK-EAEGcDcLQGFQITHSLGGGTGSGMGTLLISK-EVDEQmLNVQNK-IMETFSVFPSPK-KEAEGcDcLQGFQITHSLGGGTGSGMGTLLISK-LAVNLIPFPR-LHFFLIGFAPLTSR-LTTPTYGDLNHLVSAAmSGVTcSLR-MREIVHIQGGQcGNQIGAK-mSVTFVGNSTAIQEMFK-MSVTFVGNSTAIQEMFKR-VSEQFTAMFR	AGPFGQLFRPDNFVFGQTGAGNNWAK-AILMDLEPGTMDSVR-ALTVPELTQQmFDAK-EAEGcDcLQGFQITHSLGGGTGSGmGTLLISK-EVDEQmLNVQNK-IMETFSVFPSPK-KEAEGcDcLQGFQITHSLGGGTGSGMGTLLISK-LAVNLIPFPR-LHFFLIGFAPLTSR-mSVTFVGNSTAIQEMFK-mSVTFVGNSTAIQEMFKR-VSEQFTAMFR	AGPFGQLFRPDNFVFGQTGAGNNWAK-AILmDLEPGTmDSVR-ALTVPELTQQMFDAK-EVDEQmLNVQNK-ImETFSVFPSPK-LAVNLIPFPR-LHFFLIGFAPLTSR-MSVTFVGNSTAIQEMFKR-NSSYFVEWIPNNmK-VSEQFTAMFR	10	4	13	12	10	TGGT1_221620,TGME49_221620,TGVEG_221620,TGGT1_266960,TGME49_266960,TGVEG_266960-TGGT1_221620,TGME49_221620,TGVEG_221620	TGGT1_221620,TGME49_221620,TGVEG_221620-TGGT1_221620,TGME49_221620,TGVEG_221620,TGGT1_266960,TGME49_266960,TGVEG_266960	TGGT1_221620,TGME49_221620,TGVEG_221620,TGGT1_266960,TGME49_266960,TGVEG_266960-TGGT1_221620,TGME49_221620,TGVEG_221620	TGGT1_266960,TGME49_266960,TGVEG_266960,TGGT1_221620,TGME49_221620,TGVEG_221620-TGGT1_221620,TGME49_221620,TGVEG_221620	TGGT1_221620,TGME49_221620,TGVEG_221620,TGGT1_266960,TGME49_266960,TGVEG_266960-TGGT1_221620,TGME49_221620,TGVEG_221620	21	5	33	22	13	putative beta-1 tubulin
| organism=Toxoplasma_gondii_GT1 | product=serine/threonine specific protein phosphatase | location=TGGT1_chrVIIa:1402225-1405309(-) | length=523 | sequence_SO=chromosome | SO=protein_coding	TGGT1_205290,TGME49_205290	57914.4	12	1	13	10	7	0.34	0.0287	0.361	0.296	0.228	AGGVGEYDLTTR-APEVQAVLESHPLR-cPAPPGPSESIVWEGFGPDSNR-cPAPPGPSESIVWEGFGPDSNRK-cVWDAAAYR-FSVTAFVPPNAQLGVVGSAPFLGEWK-GDcPFAVELmSTSQHVLSEFSK-HNSPVYSAGEQR-KVNFLIcAR-SAEAVSQLYDGSGLR-SLPSSASFSScTSSGSAVAATK-YVWLPTADMcDSAR	SAEAVSQLYDGSGLR	AGGVGEYDLTTR-APEVQAVLESHPLR-cPAPPGPSESIVWEGFGPDSNR-cVWDAAAYR-GDcPFAVELMSTSQHVLSEFSK-HNSPVYSAGEQR-QSPHcFPSAR-RSLPSSASFSScTSSGSAVAATK-SAEAVSQLYDGSGLR-SASPYmVEVSR-SLPSSASFSScTSSGSAVAATK-VTcVVNLQTEQDLcNNYPDPIASSR-YVWLPTADMcDSAR	AGGVGEYDLTTR-APEVQAVLESHPLR-cVWDAAAYR-GDcPFAVELMSTSQHVLSEFSK-HNSPVYSAGEQR-QSPHcFPSAR-SAEAVSQLYDGSGLR-SLPSSASFSScTSSGSAVAATK-VTcVVNLQTEQDLcNNYPDPIASSR-YVWLPTADMcDSAR	AGGVGEYDLTTR-cVWDAAAYR-GDcPFAVELMSTSQHVLSEFSK-SAEAVSQLYDGSGLR-SLPSSASFSScTSSGSAVAATK-VTcVVNLQTEQDLcNNYPDPIASSR-YVWLPTADMcDSAR	0	0	0	0	0	0	0	0	0	0	19	2	25	15	13	serine/threonine specific protein phosphatase
| organism=Toxoplasma_gondii_GT1 | product=ATP synthase beta subunit ATP-B | location=TGGT1_chrVIIb:1457013-1460114(-) | length=560 | sequence_SO=chromosome | SO=protein_coding	TGGT1_261950,TGME49_261950,TGVEG_261950	59917.2	9	2	11	8	9	0.25	0.0679	0.359	0.248	0.27	AAPLFADQSTEPGLLQTGIK-FLSQPFTVAEVFTGKPGR-FTQAGSEVSALLGR-LVLEVAQHLGENTVR-QIAELGIYPAVDPLDSTSR-TIAMDATEGLVR-VALTALSVAEYFR-VVDLLAPYAK-VVDTGAPIQVPVGVETLGR	AAPLFADQSTEPGLLQTGIK-FLSQPFTVAEVFTGKPGR	AALVYGQMNEPPGAR-AAPLFADQSTEPGLLQTGIK-FLSQPFTVAEVFTGKPGR-FTQAGSEVSALLGR-IPSAVGYQPTLATDLGQLQER-KGSITSVQAVYVPADDLTDPAPATTFAHLDATTVLSR-LVLEVAQHLGENTVR-QIAELGIYPAVDPLDSTSR-VALTALSVAEYFR-VVDLLAPYAK-VVDTGAPIQVPVGVETLGR	AAPLFADQSTEPGLLQTGIK-FLSQPFTVAEVFTGKPGR-FTQAGSEVSALLGR-IPSAVGYQPTLATDLGQLQER-LVLEVAQHLGENTVR-QIAELGIYPAVDPLDSTSR-VALTALSVAEYFR-VVDTGAPIQVPVGVETLGR	AAPLFADQSTEPGLLQTGIK-FLSQPFTVAEVFTGKPGR-FTQAGSEVSALLGR-IPSAVGYQPTLATDLGQLQER-LVLEVAQHLGENTVR-QIAELGIYPAVDPLDSTSR-TIAMDATEGLVR-VALTALSVAEYFR-VVDTGAPIQVPVGVETLGR	0	0	0	0	0	0	0	0	0	0	11	2	16	10	13	ATP synthase beta subunit ATP-B
| organism=Toxoplasma_gondii_GT1 | product=hypothetical protein | location=TGGT1_chrX:5659103-5659870(-) | length=255 | sequence_SO=chromosome | SO=protein_coding	TGGT1_237180,TGME49_237180,TGVEG_237180	29184.1	10	11	10	7	6	0.475	0.522	0.522	0.29	0.286	AELTSLKEMK-ASAAFVDmWR-ELVQQLVNR-KASAAFVDMWR-LLELIELNEAPADLASALR-QEEVTLHLK-QQQLEAMVEQHR-SAFNYMYEYK-SLEYQANSPIHEmFVAQSAAMGNFFDPDAPLSIHmSVGK-YRELVQQLVNR	AELTSLKEMK-ASAAFVDmWR-ELVQQLVNR-IYNRLDLAVR-KASAAFVDMWR-LLELIELNEAPADLASALR-QEEVTLHLK-QQLAFEYHQLER-QQQLEAmVEQHR-SLEYQANSPIHEMFVAQSAAMGNFFDPDAPLSIHmSVGK-YRELVQQLVNR	AELTSLKEMK-ASAAFVDMWR-KASAAFVDMWR-LLELIELNEAPADLASALR-QEEVTLHLK-QQLAFEYHQLER-QQQLEAmVEQHR-SAFNYMYEYKK-SLEYQANSPIHEMFVAQSAAMGNFFDPDAPLSIHmSVGK-YRELVQQLVNR	AELTSLKEmK-ASAAFVDMWR-KASAAFVDMWR-LLELIELNEAPADLASALR-QQLAFEYHQLER-QQQLEAMVEQHR-SAFNYMYEYKK	ASAAFVDMWR-LLELIELNEAPADLASALR-QEEVTLHLK-QQLAFEYHQLER-QQQLEAMVEQHR-SAFNYMYEYKK	0	0	0	0	0	0	0	0	0	0	25	26	32	19	13	hypothetical protein
| organism=Toxoplasma_gondii_GT1 | product=ribosomal protein RPL9 | location=TGGT1_chrV:2561959-2564374(+) | length=190 | sequence_SO=chromosome | SO=protein_coding	TGGT1_284560,TGME49_284560,TGVEG_284560	21424	2	6	5	5	5	0.168	0.468	0.379	0.374	0.479	ATNVKDEIALTGTDVELVSR-SAALIHQSTLVR	ATNVKDEIALTGTDVELVSR-DEIALTGTDVELVSR-FVYAHFPINVNISGNGTVVEIR-KFLDGIYVSETSTVEQDA-LKVEmWYGTcTDLScIR-SAALIHQSTLVR	ATNVKDEIALTGTDVELVSR-DEIALTGTDVELVSR-FVYAHFPINVNISGNGTVVEIR-KFLDGIYVSETSTVEQDA-SAALIHQSTLVR	ATNVKDEIALTGTDVELVSR-DEIALTGTDVELVSR-FVYAHFPINVNISGNGTVVEIR-LKVEMWYGTcTDLScIR-SAALIHQSTLVR	ATNVKDEIALTGTDVELVSR-FVYAHFPINVNISGNGTVVEIR-KFLDGIYVSETSTVEQDA-SAALIHQSTLVR-SVYAcETITIPAGVTVDVK	0	0	0	0	0	0	0	0	0	0	5	16	11	12	13	ribosomal protein RPL9
| organism=Toxoplasma_gondii_GT1 | product=hypothetical protein | location=TGGT1_chrVIII:1112065-1119747(+) | length=1523 | sequence_SO=chromosome | SO=protein_coding	TGGT1_230940	155216	10	6	3	11	10	0.124	0.063	0.0328	0.109	0.12	ANYPVGPAGAESSQSAHESVR-DQSASFASVSSR-EAESASAGAPTGQTAPATPVLR-ENASLEENLLTFGTVELR-HAQGVFLADGAGR-LENAALTSGSGASAR-LLGLGHQAATAGGSQPSSFSSYSHSQQR-NENSGNLGVLASTNQSGGGYGK-SQGALSSAQGQHFAQGGR-TQSPSALGQAPHGVVVVGAR	DQSASFASVSSR-ENASLEENLLTFGTVELR-GVAAPVTTVEKPK-LENAALTSGSGASAR-SQGALSSAQGQHFAQGGR-TQSPSALGQAPHGVVVVGAR	GVAAPVTTVEKPK-LENAALTSGSGASAR-NENSGNLGVLASTNQSGGGYGK	AAQAETLPLSGR-AEYDQDRVQQAVAEIVEEK-DFVGTGVKLENAALTSGSGASAR-DQSASFASVSSR-EAESASAGAPTGQTAPATPVLR-FGPLDAQPAHASVR-GAYGAGAPSQPAGTSR-LENAALTSGSGASAR-QQGQFPAGAR-SQGALSSAQGQHFAQGGR-TQSPSALGQAPHGVVVVGAR	ANYPVGPAGAESSQSAHESVR-DQSASFASVSSR-EAESASAGAPTGQTAPATPVLR-ENASLEENLLTFGTVELR-GVAAPVTTVEKPK-NENSGNLGVLASTNQSGGGYGK-SGEVEGTSSGSPVAQQTAAPPAQK-SQGALSSAQGQHFAQGGR-TQSPSALGQAPHGVVVVGAR-VQQAVAEIVEEK	0	0	0	0	0	0	0	0	0	0	11	6	3	12	13	hypothetical protein
| organism=Toxoplasma_gondii_GT1 | product=ribosomal protein RPS23 | location=TGGT1_chrVIII:368147-371053(+) | length=143 | sequence_SO=chromosome | SO=protein_coding	TGGT1_229670,TGME49_229670,TGVEG_229670	15801.9	3	7	2	5	4	0.231	0.51	0.217	0.336	0.322	DGSLNYIDENDEVLVAGFGR-VAGASLLALFK-VAGASLLALFKEK	DGSLNYIDENDEVLVAGFGR-GIVVEKLGIEAK-SGHAVGDIPGVR-VAGASLLALFK-VAGASLLALFKEK-VVKVAGASLLALFK-WKANPFGGSSHAK	DGSLNYIDENDEVLVAGFGR-VAGASLLALFK	DGSLNYIDENDEVLVAGFGR-GIVVEKLGIEAK-VAGASLLALFK-VAGASLLALFKEK-VVKVAGASLLALFK	DGSLNYIDENDEVLVAGFGR-VAGASLLALFK-VAGASLLALFKEK-WKANPFGGSSHAK	0	0	0	0	0	0	0	0	0	0	3	11	2	8	13	ribosomal protein RPS23
| organism=Toxoplasma_gondii_VEG | product=putative microneme protein | location=TGVEG_chrVIII:6775321-6776376(-) | length=351 | sequence_SO=chromosome | SO=protein_coding	TGVEG_439620	38773.3				6					0.182					ANSAAEcQQmcLNDER-cDFFTWQQAGK-cPLcLVDNYDFR-SEVGTFEScQMK-TKYAGETVATFPK-YAGETVATFPK					6					TGME49_200230,TGME49_200250,TGGT1_200250,TGVEG_200250,TGGT1_200240,TGVEG_200240-TGME49_200250,TGGT1_200250,TGVEG_200250,TGGT1_200240,TGVEG_200240-TGME49_200230,TGME49_200250,TGME49_200270,TGGT1_200270,TGVEG_200270,TGGT1_200250,TGVEG_200250,TGGT1_200240,TGVEG_200240-TGME49_200230,TGME49_200250,TGME49_200270,TGGT1_200250,TGVEG_200250,TGGT1_200240,TGVEG_200240					8		ribosomal protein RPS14
| organism=Toxoplasma_gondii_GT1 | product=FUSE-binding protein 2 / KH-type splicing regulatory protein | location=TGGT1_chrXI:5891708-5895741(-) | length=941 | sequence_SO=chromosome | SO=protein_coding	TGGT1_216670	100048	20	19	29	8	11	0.322	0.271	0.423	0.158	0.19	AGTVAVVGLQAANVDR-EAAAGAIVHASDNGDEETR-EFADEKDEGVLER-EMTAALLAER-EQLILTQQQNELR-EVVASPVASASGAGSPGGATSLVFPVPIAR-GENELTVVGPSEEIDAAVK-GGEAAVQAcVAALR-GGSEGLLLVQQATPENAAAAAK-GVALLNSLDEGmQPEKR-IQTQSGVESIR-KLSQDVEAVLR-LGALKAEGEGLLK-LIEEALKEAAAGAIVHASDNGDEETR-QLKEVVASPVASASGAGSPGGATSLVFPVPIAR-QQEAAVLAVVRPEAK-RTPQNPLSVDASDEAAFPSLDATLTEAR-SIGSVIGAGGANLR-SPAQSSGDLVLSFLGTK-VTVQQLQQQIR	AAEEGLLLLDR-AGTVAVVGLQAANVDR-ELETAFHcSVR-EMTAALLAER-EQLILTQQQNELR-EVAALQKPLSK-GENELTVVGPSEEIDAAVK-GGEAAVQAcVAALR-GGSEGLLLVQQATPENAAAAAK-GVALLNSLDEGmQPEKR-IQTQSGVESIR-KIQTQSGVESIR-KLSQDVEAVLR-LGALKAEGEGLLK-LSQDVEAVLR-QLKEVVASPVASASGAGSPGGATSLVFPVPIAR-SIGSVIGAGGANLR-SPAQSSGDLVLSFLGTK-VTVQQLQQQIR	AAEEGLLLLDR-AGTVAVVGLQAANVDR-ELETAFHcSVR-EQLILTQQQNELR-EVAALQKPLSK-EVSTQDLLAATALVARPQVDTSNLSASQK-EVVASPVASASGAGSPGGATSLVFPVPIAR-GENELTVVGPSEEIDAAVK-GGEAAVQAcVAALR-GGSEGLLLVQQATPENAAAAAK-GNAPGFTASSR-GVALLNSLDEGmQPEKR-IQTQSGVESIR-KIQTQSGVESIR-KLSQDVEAVLR-LGALKAEGEGLLK-LIEEALKEAAAGAIVHASDNGDEETR-LLKGNAPGFTASSR-LSQDVEAVLR-LVVRGGEAAVQAcVAALR-QAHQGEGESAEIR-QLKEVVASPVASASGAGSPGGATSLVFPVPIAR-QQEAAVLAVVRP…	AAEEGLLLLDR-GGEAAVQAcVAALR-GGSEGLLLVQQATPENAAAAAK-GSAATPEEGETPPAGQVAQK-IQTQSGVESIR-LIEEALKEAAAGAIVHASDNGDEETR-RTPQNPLSVDASDEAAFPSLDATLTEAR-SPAQSSGDLVLSFLGTK	AAEEGLLLLDR-EQLILTQQQNELR-GENELTVVGPSEEIDAAVK-GGEAAVQAcVAALR-GGSEGLLLVQQATPENAAAAAK-GVALLNSLDEGmQPEKR-IQTQSGVESIR-LGALKAEGEGLLK-RTPQNPLSVDASDEAAFPSLDATLTEAR-SIGSVIGAGGANLR-SPAQSSGDLVLSFLGTK	19	18	28	8	10	TGME49_216670,TGVEG_216670	TGME49_216670,TGVEG_216670	TGME49_216670,TGVEG_216670	TGME49_216670,TGVEG_216670	TGME49_216670,TGVEG_216670	22	22	36	8	12	FUSE-binding protein 2 / KH-type splicing regulatory protein
| organism=Toxoplasma_gondii_GT1 | product=rhoptry neck protein RON1 | location=TGGT1_chrXI:969238-974493(+) | length=1158 | sequence_SO=chromosome | SO=protein_coding	TGGT1_310010	127540	13	5	17	14	7	0.123	0.0691	0.197	0.166	0.0941	AAANGSEGGVAQSEQER-ELYTQQAEVFGVEQLK-ELYTQQAEVFGVEQLKMDDVIR-EVELEMQALAEQHNFMK-HDEFLADAVIDK-HDEFLADAVIDKLDSMR-IEELDKPIDIIDAIDK-IEELDKPIDIIDAIDKR-KLFGHIQANVEAK-LFGHIQANVEAK-SGSDVLHcLK-SPTPSPAPTPAVSTSTTPAK-SVQVSGALLR	ELYTQQAEVFGVEQLK-HDEFLADAVIDKLDSMR-IEELDKPIDIIDAIDKR-SPTPSPAPTPAVSTSTTPAK-SVQVSGALLR	AAANGSEGGVAQSEQER-DAcVNQGYQSVSLTK-ELYTQQAEVFGVEQLK-ELYTQQAEVFGVEQLKmDDVIR-EVELEmQALAEQHNFMK-HDEFLADAVIDKLDSMR-IEELDKPIDIIDAIDK-IEELDKPIDIIDAIDKR-IRETLGFVmDPLSGPLSSmDYESLSWIPSK-KLFGHIQANVEAK-LDAERPSGEAER-LFGHIQANVEAK-NDSEAHDSVASSESSDAER-SGSDVLHcLK-SPTPSPAPTPAVSTSTTPAK-STSETPEAK-SVQVSGALLR	AAANGSEGGVAQSEQER-ELYTQQAEVFGVEQLK-ELYTQQAEVFGVEQLKmDDVIR-EVELEMQALAEQHNFMK-HDEFLADAVIDKLDSmR-IEELDKPIDIIDAIDK-IEELDKPIDIIDAIDKR-IRETLGFVmDPLSGPLSSmDYESLSWIPSK-KLFGHIQANVEAK-LFGHIQANVEAK-NDSEAHDSVASSESSDAER-SGSDVLHcLK-SPTPSPAPTPAVSTSTTPAK-SVQVSGALLR	ELYTQQAEVFGVEQLK-EVELEMQALAEQHNFMK-HDEFLADAVIDKLDSmR-IEELDKPIDIIDAIDKR-LFGHIQANVEAK-SPTPSPAPTPAVSTSTTPAK-SVQVSGALLR	0	0	0	0	0	0	0	0	0	0	28	10	49	20	12	rhoptry neck protein RON1
| organism=Toxoplasma_gondii_GT1 | product=DEAD (Asp-Glu-Ala-Asp) box polypeptide DDX3X | location=TGGT1_chrX:1667417-1670378(+) | length=734 | sequence_SO=chromosome | SO=protein_coding	TGGT1_226250,TGME49_226250,TGVEG_226250	78594.5	8	3	15	10	8	0.147	0.049	0.313	0.251	0.169	AAAMQQGGYGSSR-AGNLGLATSFVNESNKPILR-cPILVATDVAAR-ELAMQIYEEAR-LGLVQFFVLDEADR-QGGAGYGSmGGVGGR-QTVMFSATFPR-TVAVYGGSDVKR	LGLVQFFVLDEADR-QTVMFSATFPR-TAAFLYPIIAR	AAAMQQGGYGSSR-AGNLGLATSFVNESNKPILR-cPILVATDVAAR-DLmAcAQTGSGK-ELAMQIYEEAR-FDSYDKVPVELK-GLDISNVTHVINFDLPTNIDDYVHR-IMAIESFQTPGMQIHPLLLQNVSR-LGLVQFFVLDEADR-MLQDGPPPLPQAAAGGGSGYR-QGGAGYGSmGGVGGR-QLIDLDGGcDIcVATPGR-QTVmFSATFPR-TAAFLYPIIAR-VNYTKPTPIQK	AGNLGLATSFVNESNKPILR-cPILVATDVAAR-ELAMQIYEEAR-FDSYDKVPVELK-GLDISNVTHVINFDLPTNIDDYVHR-mLQDGPPPLPQAAAGGGSGYR-NRPPAQDNFSGAGGYPEYPSSSNALSSQAHGQTYSPTDR-QGGAGYGSmGGVGGR-QLIDLDGGcDIcVATPGR-TAAFLYPIIAR	AGNLGLATSFVNESNKPILR-cPILVATDVAAR-DLLNLLEEAK-ELAMQIYEEAR-GLDISNVTHVINFDLPTNIDDYVHR-LGLVQFFVLDEADR-MLQDGPPPLPQAAAGGGSGYR-QTVMFSATFPR	0	0	0	0	0	0	0	0	0	0	11	3	23	13	12	DEAD (Asp-Glu-Ala-Asp) box polypeptide DDX3X
| organism=Toxoplasma_gondii_GT1 | product=putative chorismate synthase | location=TGGT1_chrVIIa:3812592-3817565(+) | length=536 | sequence_SO=chromosome | SO=protein_coding	TGGT1_201380	58130	8	6	14	8	9	0.257	0.215	0.397	0.269	0.295	APPLVESMAALVIGDLcLR-AScSFSESAASTIKHER-GFEIGQGFASVTLR-LLFGVDNPTPGETVIETR-LPLSVEDVQPQLNR-LSGNAASGGAPVcR-VAFKPVSSIGLEQETADFAGEmNQLAVK-VSPDGTTFLDANNR	APPLVESmAALVIGDLcLR-cGSNNAGGTLAGITSGENIFFR-LLFGVDNPTPGETVIETR-LPLSVEDVQPQLNR-VAFKPVSSIGLEQETADFAGEMNQLAVK-VSPDGTTFLDANNR	APPLVESmAALVIGDLcLR-AScSFSESAASTIK-AScSFSESAASTIKHER-cGSNNAGGTLAGITSGENIFFR-DTLHVTGVDQQNGNSEDSVR-GEELVEEEDKAR-GFEIGQGFASVTLR-GRHDPcVLPR-LLFGVDNPTPGETVIETR-LPLSVEDVQPQLNR-LSGNAASGGAPVcR-RPGQGPLSTQR-VAFKPVSSIGLEQETADFAGEMNQLAVK-VSPDGTTFLDANNR	cGSNNAGGTLAGITSGENIFFR-DTLHVTGVDQQNGNSEDSVR-GFEIGQGFASVTLR-LLFGVDNPTPGETVIETR-LPLSVEDVQPQLNR-LSGNAASGGAPVcR-VAFKPVSSIGLEQETADFAGEMNQLAVK-VSPDGTTFLDANNR	AScSFSESAASTIK-cGSNNAGGTLAGITSGENIFFR-DTLHVTGVDQQNGNSEDSVR-GFEIGQGFASVTLR-LLFGVDNPTPGETVIETR-LPLSVEDVQPQLNR-LSGNAASGGAPVcR-VAFKPVSSIGLEQETADFAGEMNQLAVK-VSPDGTTFLDANNR	0	0	0	0	0	0	0	0	0	0	13	9	25	11	12	putative chorismate synthase
| organism=Toxoplasma_gondii_GT1 | product=nucleoside-triphosphatase | location=AAQM03000066:41-1153(+) | length=370 | sequence_SO=contig | SO=protein_coding	TGGT1_360830	40518.1	11	5	13	9	8	0.514	0.197	0.565	0.414	0.284	cVSQVESILVAPK-ELcSNDEFLQGGIcSNPcLFK-EMLASIDTLKDHR-ENSIDPTKPLAER-FASSTAPMFITGR-GFQQScSAGEVEVRPDGSASVNEDVRK-LNSLNFDLcK-LPLPANIEAASSGFESVDQVFR-NDLAGVVEVGGASAQIVFPLQEGTVLPSSVR-SDFSGDVEELAEAAR-TDGPVIQLPNAR	cVSQVESILVAPK-ENSIDPTKPLAER-LNSLNFDLcK-LPLPANIEAASSGFESVDQVFR-SDFSGDVEELAEAAR	cVSQVESILVAPK-ELcSNDEFLQGGIcSNPcLFK-FASSTAPmFITGR-GFQQScSAGEVEVRPDGSASVNEDVRK-IENcSIIEGTGNFDK-LKPLATYcSVHNPEISFK-LNSLNFDLcK-LPLPANIEAASSGFESVDQVFR-mKIENcSIIEGTGNFDK-NDLAGVVEVGGASAQIVFPLQEGTVLPSSVR-SDFSGDVEELAEAAR-TDGPVIQLPNAR-TMALTVSLLR	cVSQVESILVAPK-EFcSSEVIIR-FASSTAPmFITGR-GFQQScSAGEVEVRPDGSASVNEDVRK-LPLPANIEAASSGFESVDQVFR-NDLAGVVEVGGASAQIVFPLQEGTVLPSSVR-SDFSGDVEELAEAAR-TDGPVIQLPNAR-TMALTVSLLR	cVSQVESILVAPK-EFcSSEVIIR-ENSIDPTKPLAER-LNSLNFDLcK-LPLPANIEAASSGFESVDQVFR-SDFSGDVEELAEAAR-TDGPVIQLPNAR-TMALTVSLLR	11	5	13	9	8	TGVEG_360830,TGGT1_277270-TGVEG_440110,TGVEG_360830,TGGT1_277270-TGVEG_360830	TGGT1_277270,TGVEG_360830	TGGT1_277270,TGVEG_360830-TGGT1_277270,TGVEG_360830,TGVEG_440110-TGVEG_360830	TGGT1_277270,TGVEG_360830-TGVEG_360830-TGVEG_440110,TGGT1_277270,TGVEG_360830	TGVEG_360830,TGGT1_277270	16	9	24	13	12	nucleoside-triphosphatase
| organism=Toxoplasma_gondii_VEG | product=nucleoside-triphosphatase | location=KI545800:208-1320(+) | length=370 | sequence_SO=supercontig | SO=protein_coding	TGVEG_360830	40505.1	12	5	13	9	8	0.543	0.197	0.565	0.414	0.284	cVSQVESILVAPK-ELcSNDEFLQGGIcSNPcLFK-EMLASIDTLKDHR-ENSIDPTKPLAER-FASSTAPMFITGR-GFQQScSAGEVEVRPDGSASVNEDVRK-LNSLNFDLcK-LPLPANIEAASSGFESVDQVFR-NDLAGVVEVGGASAQIVFPLQEGTVLPSSVR-SDFSGDVEELAEAAR-TAYEAGYSHNL-TDGPVIQLPNAR	cVSQVESILVAPK-ENSIDPTKPLAER-LNSLNFDLcK-LPLPANIEAASSGFESVDQVFR-SDFSGDVEELAEAAR	cVSQVESILVAPK-ELcSNDEFLQGGIcSNPcLFK-FASSTAPmFITGR-GFQQScSAGEVEVRPDGSASVNEDVRK-IENcSIIEGTGNFDK-LKPLATYcSVHNPEISFK-LNSLNFDLcK-LPLPANIEAASSGFESVDQVFR-mKIENcSIIEGTGNFDK-NDLAGVVEVGGASAQIVFPLQEGTVLPSSVR-SDFSGDVEELAEAAR-TDGPVIQLPNAR-TMALTVSLLR	cVSQVESILVAPK-EFcSSEVIIR-FASSTAPmFITGR-GFQQScSAGEVEVRPDGSASVNEDVRK-LPLPANIEAASSGFESVDQVFR-NDLAGVVEVGGASAQIVFPLQEGTVLPSSVR-SDFSGDVEELAEAAR-TDGPVIQLPNAR-TMALTVSLLR	cVSQVESILVAPK-EFcSSEVIIR-ENSIDPTKPLAER-LNSLNFDLcK-LPLPANIEAASSGFESVDQVFR-SDFSGDVEELAEAAR-TDGPVIQLPNAR-TMALTVSLLR	11	5	13	9	8	TGGT1_360830,TGGT1_277270-TGVEG_440110,TGGT1_360830,TGGT1_277270-TGGT1_360830	TGGT1_277270,TGGT1_360830	TGGT1_360830,TGGT1_277270-TGGT1_360830,TGGT1_277270,TGVEG_440110-TGGT1_360830	TGGT1_277270,TGGT1_360830-TGGT1_360830-TGVEG_440110,TGGT1_277270,TGGT1_360830	TGGT1_360830,TGGT1_277270	17	9	24	13	12	nucleoside-triphosphatase
| organism=Toxoplasma_gondii_GT1 | product=ribosomal protein RPL3 | location=TGGT1_chrX:901297-903989(-) | length=389 | sequence_SO=chromosome | SO=protein_coding	TGGT1_227360,TGME49_227360,TGVEG_227360	44056.5	6	4	13	11	6	0.19	0.134	0.321	0.296	0.216	ALVTVWAGHLSDEcK-AVFTEGEMIDVIGVTK-HGSLGFLPR-mFETAVPVK-NATTESDLTEKR-YGDNNKMEAELTR	ALVTVWAGHLSDEcK-AVFTEGEmIDVIGVTK-HGSLGFLPR-NATTESDLTEKR	AHVmEIQVNGGSIAEK-AIcHTQPSK-AIcHTQPSKTPIGSK-ALVTVWAGHLSDEcK-AVFTEGEmIDVIGVTK-DDPSKPPHLTAFMGYK-HGSLGFLPR-IAcIGAWHPAR-KAHVMEIQVNGGSIAEK-KIAcIGAWHPAR-NATTESDLTEK-NATTESDLTEKR-YGDNNKMEAELTR	AHVmEIQVNGGSIAEK-ALVTVWAGHLSDEcK-AVFTEGEmIDVIGVTK-IAcIGAWHPAR-ITPmGGFPHYGTVNNDFLLLK-KAHVmEIQVNGGSIAEK-KIAcIGAWHPAR-mFETAVPVK-NATTESDLTEK-NATTESDLTEKR-YGDNNKMEAELTR	AHVmEIQVNGGSIAEK-ALVTVWAGHLSDEcK-AVFTEGEmIDVIGVTK-KIAcIGAWHPAR-NATTESDLTEKR-YGDNNKMEAELTR	0	0	0	0	0	0	0	0	0	0	14	11	36	20	12	ribosomal protein RPL3
| organism=Toxoplasma_gondii_ME49 | product=rhoptry neck protein RON5 (RON5) | location=TGME49_chrXI:2084486-2104219(-) | length=1702 | sequence_SO=chromosome | SO=protein_coding	TGME49_311470,TGVEG_311470	187412	10	3	12	6	10	0.105	0.0247	0.123	0.0599	0.0987	GGPDVDASAVILGSR-GGVDPTEIHEIVQSR-IAIPDYKDLWDFSLR-LNESMNASAIGAVFAK-NLVSGVHSTGDSVEVR-TIYQGPPTGVVQTQGGVVTLGSIR-TVGPADYDEERPEQTPDYLSPTDVVTLQR-TVPIIVGTTPTAPLR-VTASGPQLTSVADLDTQFK-YGYLDLcDVAcYQK	ATGESTTFTIR-LNESMNASAIGAVFAK-TVPIIVGTTPTAPLR	FVSSANASNSPLLEDPVQVcLSR-GGPDVDASAVILGSR-GGVDPTEIHEIVQSR-IAIPDYKDLWDFSLR-LNESMNASAIGAVFAK-QNHFTTFASSSTNAER-TIYQGPPTGVVQTQGGVVTLGSIR-TVGPADYDEERPEQTPDYLSPTDVVTLQR-TVPIIVGTTPTAPLR-VFSAVSSIK-VTASGPQLTSVADLDTQFK-YGYLDLcDVAcYQK	AKDVLLFASETWK-IAIPDYKDLWDFSLR-QNHFTTFASSSTNAER-TIYQGPPTGVVQTQGGVVTLGSIR-TVPIIVGTTPTAPLR-VTASGPQLTSVADLDTQFK	ATGESTTFTIR-IAIPDYKDLWDFSLR-LNESMNASAIGAVFAK-LVEAVAANPPGPGTVIPLEELR-NLVSGVHSTGDSVEVR-QNHFTTFASSSTNAER-TIYQGPPTGVVQTQGGVVTLGSIR-TVPIIVGTTPTAPLR-VTASGPQLTSVADLDTQFK-YGYLDLcDVAcYQK	10	3	12	6	10	TGGT1_311470	TGGT1_311470	TGGT1_311470	TGGT1_311470	TGGT1_311470	10	3	14	6	12	rhoptry neck protein RON5 (RON5)
| organism=Toxoplasma_gondii_GT1 | product=ribosomal protein RPL7A | location=TGGT1_chrVIIb:1628077-1630958(+) | length=276 | sequence_SO=chromosome | SO=protein_coding	TGGT1_261570,TGME49_261570,TGVEG_261570	31032.7	8	9	12	11	8	0.301	0.337	0.471	0.402	0.272	AMFNDNSEVR-KEDQAELEAQcK-LVVIAHDVTPVELVcFIPQLcR-NcPVLAIDNVR-NcPVLAIDNVRK-VPPAINQFTHTLDK-YGINHVTDLIEIK-YGINHVTDLIEIKK	AMFNDNSEVR-EKLINIELK-KEDQAELEAQcK-KLPAAPLAGK-LKVPPAINQFTHTLDK-LVVIAHDVTPVELVcFIPQLcR-VPPAINQFTHTLDK-YGINHVTDLIEIK-YGINHVTDLIEIKK	AMFNDNSEVR-EKLINIELK-KEDQAELEAQcK-KLPAAPLAGK-LKVPPAINQFTHTLDK-LVVIAHDVTPVELVcFIPQLcR-NcPVLAIDNVR-NcPVLAIDNVRK-QSAGGAAGGKKPVMIK-RWGGGINGIK-YGINHVTDLIEIK-YGINHVTDLIEIKK	AMFNDNSEVR-KEDQAELEAQcK-KLPAAPLAGK-LKVPPAINQFTHTLDK-LVVIAHDVTPVELVcFIPQLcR-NcPVLAIDNVRK-QSAGGAAGGK-QSAGGAAGGKKPVMIK-VPPAINQFTHTLDK-YGINHVTDLIEIK-YGINHVTDLIEIKK	KEDQAELEAQcK-LKVPPAINQFTHTLDK-LVVIAHDVTPVELVcFIPQLcR-NcPVLAIDNVR-NcPVLAIDNVRK-VPPAINQFTHTLDK-YGINHVTDLIEIK-YGINHVTDLIEIKK	0	0	0	0	0	0	0	0	0	0	12	13	19	19	12	ribosomal protein RPL7A
| organism=Toxoplasma_gondii_GT1 | product=sarco/endoplasmic reticulum Ca2+-ATPase | location=TGGT1_chrVIII:760295-772731(+) | length=1093 | sequence_SO=chromosome | SO=protein_coding	TGGT1_230420,TGME49_230420,TGVEG_230420	118926	8	7	8	4	9	0.115	0.0823	0.106	0.054	0.133	ELGETTAMTGDGVNDAPALK-EVLSQDGVVFSR-IQNDVDTMAADALR-IQSAVQEAGADDEDQTPLQQK-LGcTDSTLNAR-LLPSANLVPGDIIDVR-QADIGVAmGIAGTEVAK-VEQSQLTGESVTVNK	EVLSQDGVVFSR-IQNDVDTMAADALR-LGcTDSTLNAR-LGEPTEAALLVLVEK-NSSQNTLFVK-TGTLTTNEMTcVR-VEQSQLTGESVTVNK	ALEALKELQPAQGR-EVLSQDGVVFSR-IQSAVQEAGADDEDQTPLQQK-LGcTDSTLNAR-LGEPTEAALLVLVEK-LLPSANLVPGDIIDVR-NSSQNTLFVK-QADIGVAmGIAGTEVAK	ALEALKELQPAQGR-IQNDVDTMAADALR-IQSAVQEAGADDEDQTPLQQK-NSSQNTLFVK	EAADmVLADDNFSTIVAAVEEGR-IQNDVDTMAADALR-IQSAVQEAGADDEDQTPLQQK-LGcTDSTLNAR-LGEPTEAALLVLVEK-LLPSANLVPGDIIDVR-QADIGVAmGIAGTEVAK-TGTLTTNEMTcVR-VEQSQLTGESVTVNK	0	0	0	0	0	0	0	0	0	0	8	7	8	4	12	sarco/endoplasmic reticulum Ca2+-ATPase
| organism=Toxoplasma_gondii_GT1 | product=domain K- type RNA binding proteins family protein | location=TGGT1_chrX:5075263-5081044(+) | length=570 | sequence_SO=chromosome | SO=protein_coding	TGGT1_235930,TGME49_235930,TGVEG_235930	64267	7	1	7	8	10	0.147	0.0193	0.137	0.174	0.212	AEEETGTFIFLDGSR-ASGAILEYVGR-EAFILNIADEDASFILGSGGR-LYIGFVMQQR-QYLQWLcAQR-RAEEETGTFIFLDGSR-SVEEEWNTLMFFTDLR	LLIFGWNAEAR	AEEETGTFIFLDGSR-ASGAILEYVGR-GGYGGGYGGGYGGR-LLIFGWNAEAR-LYIGFVmQQR-RAEEETGTFIFLDGSR-SVEEEWNTLMFFTDLR	AEEETGTFIFLDGSR-ASGAILEYVGR-EAFILNIADEDASFILGSGGR-LLIFGWNAEAR-LSHVcGADLNILER-LYIGFVMQQR-RAEEETGTFIFLDGSR-SVEEEWNTLMFFTDLR	AEEETGTFIFLDGSR-ASGAILEYVGR-EAFILNIADEDASFILGSGGR-HAYIAGTLAER-LEDYSYALGQR-LLIFGWNAEAR-LSHVcGADLNILER-LYIGFVmQQR-RAEEETGTFIFLDGSR-SVEEEWNTLmFFTDLR	0	0	0	0	0	0	0	0	0	0	10	1	10	8	12	domain K- type RNA binding proteins family protein
| organism=Toxoplasma_gondii_GT1 | product=ribosomal protein RPL30 | location=TGGT1_chrVIII:1959965-1961788(-) | length=108 | sequence_SO=chromosome | SO=protein_coding	TGGT1_232230,TGME49_232230,TGVEG_232230	11662	3	9	3	7	6	0.37	0.611	0.37	0.444	0.565	KSEIEYYAMLSK-LIIISNNcPALR-VScLAVTDPGDSDIIR	AKLIIISNNcPALR-KSEIEYYAMLSK-LFRVScLAVTDPGDSDIIR-LIIISNNcPALR-LIIISNNcPALRK-SGKVNLGcK-SGSEGINSR-VScLAVTDPGDSDIIR-VScLAVTDPGDSDIIRSVE	KSEIEYYAMLSK-LIIISNNcPALR-VScLAVTDPGDSDIIR	AKLIIISNNcPALR-KSEIEYYAMLSK-LFRVScLAVTDPGDSDIIR-LIIISNNcPALR-LIIISNNcPALRK-VScLAVTDPGDSDIIR-VScLAVTDPGDSDIIRSVE	AKLIIISNNcPALR-cGVHHYHGDNNELGTAcGK-KSEIEYYAMLSK-LIIISNNcPALR-SEIEYYAMLSK-VScLAVTDPGDSDIIR	0	0	0	0	0	0	0	0	0	0	3	12	3	10	12	ribosomal protein RPL30
| organism=Toxoplasma_gondii_GT1 | product=dense granule protein GRA3 | location=TGGT1_chrX:956231-956899(-) | length=222 | sequence_SO=chromosome | SO=protein_coding	TGGT1_227280,TGVEG_227280	24242.4	1	1	2	2	3	0.0676	0.0676	0.108	0.108	0.113	AVILSLATSAAIGGR	AVILSLATSAAIGGR	AVILSLATSAAIGGR-VEEELSLLR	AVILSLATSAAIGGR-VEEELSLLR	AVILSLATSAAIGGR-KVEEELSLLR-VEEELSLLR	0	0	0	0	0	0	0	0	0	0	1	2	7	6	12	dense granule protein GRA3
| organism=Toxoplasma_gondii_GT1 | product=ribosomal protein RPS14 | location=TGGT1_chrVIIb:359504-361231(+) | length=156 | sequence_SO=chromosome | SO=protein_coding	TGGT1_263700,TGME49_263700,TGVEG_263700	16301.8		7	1	5	7		0.442	0.0705	0.423	0.442		AATGEEGEAQGSGLGPATR-ADRDESSPYAAMmAAADVAAR-DESSPYAAmmAAADVAAR-IEDVTPIPTDSTR-IGRIEDVTPIPTDSTR-SKTPGPGAQSALR-TPGPGAQSALR	TPGPGAQSALR	AATGEEGEAQGSGLGPATR-ADRDESSPYAAMmAAADVAAR-IEDVTPIPTDSTR-SKTPGPGAQSALR-TPGPGAQSALR	AATGEEGEAQGSGLGPATR-ADRDESSPYAAMMAAADVAAR-DESSPYAAmmAAADVAAR-IEDVTPIPTDSTR-IGRIEDVTPIPTDSTR-SKTPGPGAQSALR-TPGPGAQSALR		0	0	0	0		0	0	0	0		9	1	9	13	hypothetical protein
| organism=Toxoplasma_gondii_ME49 | product=FUSE-binding protein 2 / KH-type splicing regulatory protein (FUBP2) | location=TGME49_chrXI:5969861-5973900(-) | length=941 | sequence_SO=chromosome | SO=protein_coding	TGME49_216670,TGVEG_216670	100092	19	18	28	8	10	0.304	0.253	0.405	0.158	0.172	AGTVAVVGLQAANVDR-EAAAGAIVHASDNGDEETR-EFADEKDEGVLER-EMTAALLAER-EQLILTQQQNELR-EVVASPVASASGAGSPGGATSLVFPVPIAR-GENELTVVGPSEEIDAAVK-GGEAAVQAcVAALR-GGSEGLLLVQQATPENAAAAAK-IQTQSGVESIR-KLSQDVEAVLR-LGALKAEGEGLLK-LIEEALKEAAAGAIVHASDNGDEETR-QLKEVVASPVASASGAGSPGGATSLVFPVPIAR-QQEAAVLAVVRPEAK-RTPQNPLSVDASDEAAFPSLDATLTEAR-SIGSVIGAGGANLR-SPAQSSGDLVLSFLGTK-VTVQQLQQQIR	AAEEGLLLLDR-AGTVAVVGLQAANVDR-ELETAFHcSVR-EMTAALLAER-EQLILTQQQNELR-EVAALQKPLSK-GENELTVVGPSEEIDAAVK-GGEAAVQAcVAALR-GGSEGLLLVQQATPENAAAAAK-IQTQSGVESIR-KIQTQSGVESIR-KLSQDVEAVLR-LGALKAEGEGLLK-LSQDVEAVLR-QLKEVVASPVASASGAGSPGGATSLVFPVPIAR-SIGSVIGAGGANLR-SPAQSSGDLVLSFLGTK-VTVQQLQQQIR	AAEEGLLLLDR-AGTVAVVGLQAANVDR-ELETAFHcSVR-EQLILTQQQNELR-EVAALQKPLSK-EVSTQDLLAATALVARPQVDTSNLSASQK-EVVASPVASASGAGSPGGATSLVFPVPIAR-GENELTVVGPSEEIDAAVK-GGEAAVQAcVAALR-GGSEGLLLVQQATPENAAAAAK-GNAPGFTASSR-IQTQSGVESIR-KIQTQSGVESIR-KLSQDVEAVLR-LGALKAEGEGLLK-LIEEALKEAAAGAIVHASDNGDEETR-LLKGNAPGFTASSR-LSQDVEAVLR-LVVRGGEAAVQAcVAALR-QAHQGEGESAEIR-QLKEVVASPVASASGAGSPGGATSLVFPVPIAR-QQEAAVLAVVRPEAK-RTPQNPLSVDASDE…	AAEEGLLLLDR-GGEAAVQAcVAALR-GGSEGLLLVQQATPENAAAAAK-GSAATPEEGETPPAGQVAQK-IQTQSGVESIR-LIEEALKEAAAGAIVHASDNGDEETR-RTPQNPLSVDASDEAAFPSLDATLTEAR-SPAQSSGDLVLSFLGTK	AAEEGLLLLDR-EQLILTQQQNELR-GENELTVVGPSEEIDAAVK-GGEAAVQAcVAALR-GGSEGLLLVQQATPENAAAAAK-IQTQSGVESIR-LGALKAEGEGLLK-RTPQNPLSVDASDEAAFPSLDATLTEAR-SIGSVIGAGGANLR-SPAQSSGDLVLSFLGTK	19	18	28	8	10	TGGT1_216670	TGGT1_216670	TGGT1_216670	TGGT1_216670	TGGT1_216670	20	20	33	8	11	FUSE-binding protein 2 / KH-type splicing regulatory protein (FUBP2)
| organism=Toxoplasma_gondii_ME49 | product=zinc finger (CCCH type) motif-containing protein | location=TGME49_chrVIIa:2950755-2954840(+) | length=1298 | sequence_SO=chromosome | SO=protein_coding	TGME49_202900	137327	24	17	20	5	8	0.266	0.171	0.214	0.0586	0.1	cEFDYFGIDWPSR-cEVLFDPSR-cTcEAADASAWDR-cYYHPGELIEIDLSSSEcGDTGAR-DGAFNSAcLSLVSLR-EAGAPEPQNSWPSGAK-EALALGNPSGGSGDFSGNVHYR-EDAIGcQAGAHLSEEEALAR-EHGAcFSPEDGANcGSGHADGQWR-FSFVLDYLR-GScAmNPLFK-LPASNDALETSANSTSQLRP-mEDPVSVESSVSASQVAESSRPVSFR-RDGAFNSAcLSLVSLR-REDAIGcQAGAHLSEEEALAR-RLPASNDALETSANSTSQLRP-RPLSSmDSSEEmGSESPAGAGGGAAK-SLTVEVFQNQHER-SNGPAVATGTGNEPDGSR-SSPSNPESSLcR-SVLETETVEcGGESETAK-TAAASTGDLGcD…	cEFDYFGIDWPSR-cEVLFDPSR-cYYHPGELIEIDLSSSEcGDTGAR-DGAFNSAcLSLVSLR-EALALGNPSGGSGDFSGNVHYR-FSFVLDYLR-GScAmNPLFK-KLLYYTccNR-LLYYTccNR-RLPASNDALETSANSTSQLRP-SEVVEQLGDSPR-SLTVEVFQNQHER-SSPSNPESSLcR-SVLETETVEcGGESETAK-TAAASTGDLGcDK-TAAASTGDLGcDKSVLETETVEcGGESETAK-TSPGANNSASMTLYSQPAAPR	cEFDYFGIDWPSR-cEVLFDPSR-DGAFNSAcLSLVSLR-EAGAPEPQNSWPSGAK-EALALGNPSGGSGDFSGNVHYR-EDAIGcQAGAHLSEEEALAR-FSFVLDYLR-KLLYYTccNR-LLYYTccNR-LPASNDALETSANSTSQLRP-mEDPVSVESSVSASQVAESSRPVSFR-REDAIGcQAGAHLSEEEALAR-SEVVEQLGDSPR-SKTLQQLLQK-SLTVEVFQNQHER-SNGPAVATGTGNEPDGSR-SSPSNPESSLcR-SVLETETVEcGGESETAK-TAAASTGDLGcDK-TSPGANNSASMTLYSQPAAPR	FSFVLDYLR-RLPASNDALETSANSTSQLRP-SLTVEVFQNQHER-TSPGANNSASmTLYSQPAAPR-TSQATPPEAAAR	EAGAPEPQNSWPSGAK-EALALGNPSGGSGDFSGNVHYR-FSFVLDYLR-SLTVEVFQNQHER-SNGPAVATGTGNEPDGSR-SVLETETVEcGGESETAK-TAAASTGDLGcDK-TSPGANNSASmTLYSQPAAPR	24	17	20	5	8	TGGT1_202900,TGVEG_202900	TGGT1_202900,TGVEG_202900	TGGT1_202900,TGVEG_202900	TGGT1_202900,TGVEG_202900	TGGT1_202900,TGVEG_202900	58	27	47	7	11	zinc finger (CCCH type) motif-containing protein
| organism=Toxoplasma_gondii_GT1 | product=WD domain, G-beta repeat-containing protein | location=TGGT1_chrV:694020-707306(+) | length=3089 | sequence_SO=chromosome | SO=protein_coding	TGGT1_213060	328306	9	5	10	9	9	0.0385	0.0214	0.0502	0.0346	0.0379	AASTNLTGScASAAAK-EAVLVDTQDR-GGGQGVAVTALLLVGR-LPAVYSQWYK-NLSLLESFAETR-SAAYFPLVHTLR-SQSFSSPFVAAPSK-TLDLLAQLQR-YLQDFPDASVAFGSPAVDR	AASTNLTGScASAAAK-EAVLVDTQDR-SPSFSSSSSSFAGLEK-SQSFSSPFVAAPSK-TLDLLAQLQR	AASTNLTGScASAAAK-EAVLVDTQDR-GGGQGVAVTALLLVGR-LPAVYSQWYK-LRPHQGDVLSVSGYPASAQSNELLEVDEGLGSR-NLSLLESFAETR-SNASSLFATEHTDAR-SQSFSSPFVAAPSK-TLDLLAQLQR-YLQDFPDASVAFGSPAVDR	AASTNLTGScASAAAK-LVSScAAGSGLAR-NLSLLESFAETR-SAAYFPLVHTLR-SNASSLFATEHTDAR-SQSFSSPFVAAPSK-TLDLLAQLQR-TSTKPLAEAFAAR-YRNLSLLESFAETR	AASTNLTGScASAAAK-IFALAAALLR-LPAVYSQWYK-NLSLLESFAETR-QDGSITVVETPSAcLSR-SNASSLFATEHTDAR-SQSFSSPFVAAPSK-VGVISIPSLLR-VLSSEEENLHGR	8	3	9	8	8	TGME49_213060,TGVEG_213060-TGVEG_213060	TGME49_213060,TGVEG_213060	TGME49_213060,TGVEG_213060-TGVEG_213060	TGME49_213060,TGVEG_213060	TGVEG_213060,TGME49_213060-TGVEG_213060	10	6	12	12	11	WD domain, G-beta repeat-containing protein
| organism=Toxoplasma_gondii_GT1 | product=putative adenine nucleotide translocator | location=TGGT1_chrXII:4873424-4874380(+) | length=318 | sequence_SO=chromosome | SO=protein_coding	TGGT1_249900,TGME49_249900,TGVEG_249900	35256.8	5	5	7	7	8	0.23	0.248	0.358	0.311	0.358	AmLFGPNNDANLFYK-GAYFGLFDTAK-MLIQTQDSIPEIK-VSAEQGVASLWR-WAVAQTVTAAAGVASYPFDTVR	AMLFGPNNDANLFYK-DFLAGGISAGVSK-GAGGALVLVFYDELKK-MLIQTQDSIPEIK-WAVAQTVTAAAGVASYPFDTVR	AmLFGPNNDANLFYK-GAGGALVLVFYDELKK-GAYFGLFDTAK-GNADSQLmNTAKDFLAGGISAGVSK-MLIQTQDSIPEIK-VSAEQGVASLWR-WAVAQTVTAAAGVASYPFDTVR	aAPTVSAGGK-AMLFGPNNDANLFYK-GAGGALVLVFYDELKK-GAYFGLFDTAK-MLIQTQDSIPEIK-VSAEQGVASLWR-WAVAQTVTAAAGVASYPFDTVR	AMLFGPNNDANLFYK-DFLAGGISAGVSK-GAGGALVLVFYDELKK-GAYFGLFDTAK-GNADSQLmNTAK-MLIQTQDSIPEIK-VSAEQGVASLWR-WAVAQTVTAAAGVASYPFDTVR	0	0	0	0	0	0	0	0	0	0	6	6	9	8	11	putative adenine nucleotide translocator
| organism=Toxoplasma_gondii_GT1 | product=microneme protein MIC17B | location=AAQM03000392:4651-5706(+) | length=351 | sequence_SO=contig | SO=protein_coding	TGGT1_200240,TGVEG_200240	38804.1	6	4	7	7	7	0.211	0.103	0.219	0.219	0.211	ALDPDTTYIAGPK-ANSAAEcQQMcLNDER-cPLcLVDNYDFR-HcGLPTTcVK-SEVGTFEScQMK-YAGETVATFPK	cDFFTWQQAGK-SEVGTFEScQMK-TKYAGETVATFPK-YAGETVATFPK	ALDPDTTYIAGPK-ANSAAEcQQmcLNDER-cDFFTWQQAGK-cPLcLVDNYDFR-SEVGTFEScQMK-TKYAGETVATFPK-YAGETVATFPK	ALDPDTTYIAGPK-ANSAAEcQQmcLNDER-cDFFTWQQAGK-cPLcLVDNYDFR-SEVGTFEScQMK-TKYAGETVATFPK-YAGETVATFPK	ANSAAEcQQmcLNDER-cDFFTWQQAGK-cPLcLVDNYDFR-HcGLPTTcVK-SEVGTFEScQMK-TKYAGETVATFPK-YAGETVATFPK	5	4	6	6	7	TGGT1_200250,TGVEG_200250,TGME49_200250,TGME49_200230-TGGT1_200250,TGVEG_200250,TGME49_200250-TGGT1_200270,TGVEG_200270,TGGT1_200250,TGVEG_200250,TGME49_200250,TGME49_200230	TGME49_200230,TGGT1_200250,TGVEG_200250,TGME49_200250-TGME49_200230,TGGT1_200250,TGVEG_200250,TGME49_200250,TGME49_200270	TGME49_200230,TGME49_200250,TGGT1_200250,TGVEG_200250-TGME49_200250,TGGT1_200250,TGVEG_200250-TGME49_200230,TGME49_200270,TGME49_200250,TGGT1_200250,TGVEG_200250,TGGT1_200270,TGVEG_200270-TGME49_200230,TGME49_200270,TGME49_200250,TGGT1_200250,TGVEG_200250	TGME49_200230,TGME49_200250,TGGT1_200250,TGVEG_200250,TGVEG_439620-TGME49_200250,TGGT1_200250,TGVEG_200250,TGVEG_439620-TGME49_200230,TGME49_200250,TGME49_200270,TGGT1_200270,TGVEG_200270,TGGT1_200250,TGVEG_200250,TGVEG_439620-TGME49_200230,TGME49_200250,TGME49_200270,TGGT1_200250,TGVEG_200250,TGVEG_439620	TGME49_200250,TGGT1_200250,TGVEG_200250,TGME49_200230-TGME49_200250,TGGT1_200250,TGVEG_200250-TGME49_200250,TGGT1_200250,TGVEG_200250,TGME49_200270,TGGT1_200270,TGVEG_200270,TGME49_200230-TGME49_200250,TGGT1_200250,TGVEG_200250,TGME49_200270,TGME49_200230	8	4	7	9	11	microneme protein MIC17B
| organism=Toxoplasma_gondii_ME49 | product=microneme protein MIC17A (MIC17A) | location=TGME49_chrVIII:6760515-6762026(-) | length=351 | sequence_SO=chromosome | SO=protein_coding	TGME49_200250	38753.4	5	5	7	8	7	0.174	0.14	0.219	0.271	0.211	ANSAAEcQQMcLNDER-cPLcLVDNYDFR-HcGLPTTcVK-SEVGTFEScQMK-YAGETVATFPK	cDFFTWQQAGK-SEVGTFEScQMK-SFHPDTSYIAGPK-TKYAGETVATFPK-YAGETVATFPK	ANSAAEcQQmcLNDER-cDFFTWQQAGK-cPLcLVDNYDFR-SEVGTFEScQMK-SFHPDTSYIAGPK-TKYAGETVATFPK-YAGETVATFPK	ANSAAEcQQmcLNDER-cDFFTWQQAGK-cNQHPQcGFFTFYSNENR-cPLcLVDNYDFR-SEVGTFEScQMK-SFHPDTSYIAGPK-TKYAGETVATFPK-YAGETVATFPK	ANSAAEcQQmcLNDER-cDFFTWQQAGK-cPLcLVDNYDFR-HcGLPTTcVK-SEVGTFEScQMK-TKYAGETVATFPK-YAGETVATFPK	5	5	7	8	7	TGGT1_200250,TGVEG_200250,TGGT1_200240,TGVEG_200240,TGME49_200230-TGGT1_200250,TGVEG_200250,TGGT1_200240,TGVEG_200240-TGGT1_200270,TGVEG_200270,TGGT1_200250,TGVEG_200250,TGGT1_200240,TGVEG_200240,TGME49_200230	TGME49_200230,TGGT1_200240,TGVEG_200240,TGGT1_200250,TGVEG_200250-TGME49_200230,TGGT1_200240,TGVEG_200240,TGGT1_200250,TGVEG_200250,TGME49_200270-TGGT1_200250,TGVEG_200250	TGME49_200230,TGGT1_200240,TGVEG_200240,TGGT1_200250,TGVEG_200250-TGGT1_200240,TGVEG_200240,TGGT1_200250,TGVEG_200250-TGME49_200230,TGME49_200270,TGGT1_200240,TGVEG_200240,TGGT1_200250,TGVEG_200250,TGGT1_200270,TGVEG_200270-TGGT1_200250,TGVEG_200250-TGME49_200230,TGME49_200270,TGGT1_200240,TGVEG_200240,TGGT1_200250,TGVEG_200250	TGME49_200230,TGGT1_200250,TGVEG_200250,TGGT1_200240,TGVEG_200240,TGVEG_439620-TGGT1_200250,TGVEG_200250-TGGT1_200250,TGVEG_200250,TGGT1_200240,TGVEG_200240,TGVEG_439620-TGME49_200230,TGME49_200270,TGGT1_200270,TGVEG_200270,TGGT1_200250,TGVEG_200250,TGGT1_200240,TGVEG_200240,TGVEG_439620-TGME49_200230,TGME49_200270,TGGT1_200250,TGVEG_200250,TGGT1_200240,TGVEG_200240,TGVEG_439620	TGGT1_200250,TGVEG_200250,TGGT1_200240,TGVEG_200240,TGME49_200230-TGGT1_200250,TGVEG_200250,TGGT1_200240,TGVEG_200240-TGGT1_200250,TGVEG_200250,TGME49_200270,TGGT1_200240,TGVEG_200240,TGGT1_200270,TGVEG_200270,TGME49_200230-TGGT1_200250,TGVEG_200250,TGME49_200270,TGGT1_200240,TGVEG_200240,TGME49_200230	7	6	7	10	11	microneme protein MIC17A (MIC17A)
| organism=Toxoplasma_gondii_GT1 | product=eukaryotic porin protein | location=TGGT1_chrVIIb:618828-622551(-) | length=290 | sequence_SO=chromosome | SO=protein_coding	TGGT1_263300,TGME49_263300,TGVEG_263300	31352.9	1		6	9	8	0.0793		0.248	0.424	0.3	SKNPEIVNTASVSPAGAFDASSK		LKGLTLGAK-NPEIVNTASVSPAGAFDASSK-SAELAAEVDcNLLDGR-SKNPEIVNTASVSPAGAFDASSK-YAVGASYTGVASK-YcVSDVTTEVK	AGEFTLSLK-LKGLTLGAK-LKYcVSDVTTEVK-NPEIVNTASVSPAGAFDASSK-SAELAAEVDcNLLDGR-SKNPEIVNTASVSPAGAFDASSK-TNIQFGGLWYLNDKK-VcDYVSATIGSQIDVSKPSNPDAVK-YAVGASYTGVASK	AGEFTLSLK-NPEIVNTASVSPAGAFDASSK-SAELAAEVDcNLLDGR-SKNPEIVNTASVSPAGAFDASSK-TNIQFGGLWYLNDK-TNIQFGGLWYLNDKK-YAVGASYTGVASK-YcVSDVTTEVK	0		0	0	0	0		0	0	0	1		6	10	11	eukaryotic porin protein
| organism=Toxoplasma_gondii_GT1 | product=dense granule protein GRA12 | location=TGGT1_chrIX:2467879-2469672(-) | length=436 | sequence_SO=chromosome | SO=protein_coding	TGGT1_288650,TGME49_288650,TGVEG_288650	47912.7	4	6	6	6	8	0.117	0.213	0.216	0.216	0.278	AATVAAGNELFK-AATVAAGNELFKEALGHQR-ASETGSGLAASFLNTVEVR-LmLSTSAFSFQAK	AATVAAGNELFK-ASETGSGLAASFLNTVEVR-ATYIPVSmYLSTDPTLTHEYEAAK-LMLSTSAFSFQAK-VTGmDFFNHAAPVFK-WDQVGTSVcR	ASETGSGLAASFLNTVEVR-ATYIPVSmYLSTDPTLTHEYEAAK-HVGGFSGPFPMTLR-LMLSTSAFSFQAK-VDEVLSmVPADPFR-WDQVGTSVcR	ASETGSGLAASFLNTVEVR-ATYIPVSmYLSTDPTLTHEYEAAK-HVGGFSGPFPMTLR-LmLSTSAFSFQAK-VDEVLSmVPADPFR-WDQVGTSVcR	AATVAAGNELFK-ASETGSGLAASFLNTVEVR-ATYIPVSmYLSTDPTLTHEYEAAK-HVGGFSGPFPMTLR-LmLSTSAFSFQAK-VDEVLSMVPADPFR-VTGMDFFNHAAPVFK-WDQVGTSVcR	0	0	0	0	0	0	0	0	0	0	6	9	13	9	11	dense granule protein GRA12
Ubiquitin-40S ribosomal protein S27a OS=Homo sapiens GN=RPS27A PE=1 SV=2	sp|P62979|RS27A_HUMAN	17965.6	4	4	5	4	4	0.231	0.231	0.314	0.301	0.301	ESTLHLVLR-TITLEVEPSDTIENVK-TITLEVEPSDTIENVKAK-TLSDYNIQKESTLHLVLR	ESTLHLVLR-TITLEVEPSDTIENVK-TITLEVEPSDTIENVKAK-TLSDYNIQKESTLHLVLR	ESTLHLVLR-IQDKEGIPPDQQR-TITLEVEPSDTIENVK-TITLEVEPSDTIENVKAK-TLSDYNIQKESTLHLVLR	ESTLHLVLR-IQDKEGIPPDQQR-TITLEVEPSDTIENVK-TLSDYNIQKESTLHLVLR	ESTLHLVLR-IQDKEGIPPDQQR-TITLEVEPSDTIENVK-TLSDYNIQKESTLHLVLR	2	2	3	3	3	TGGT1_289750,TGME49_289750,TGVEG_289750	TGGT1_289750,TGME49_289750,TGVEG_289750	TGGT1_289750,TGME49_289750,TGVEG_289750	TGGT1_289750,TGME49_289750,TGVEG_289750	TGGT1_289750,TGME49_289750,TGVEG_289750	10	14	13	11	11
| organism=Toxoplasma_gondii_GT1 | product=helicase associated domain (ha2) protein | location=TGGT1_chrIV:1264045-1277404(-) | length=2234 | sequence_SO=chromosome | SO=protein_coding	TGGT1_318440,TGME49_318440	236961	6	5	4	3	10	0.0466	0.0327	0.0376	0.026	0.0806	EAEALQRPGALPADGAGSFFPGTVPGAGR-FVHSTALTYSSSAAAAAVQER-IFVLHSAISR-LLTPADLSGAGLLMEGR-SLLVAAFAPTFIVGKPR-VEEGGVQLYR	FVHSTALTYSSSAAAAAVQER-GAGADEDFGFR-LLTPADLSGAGLLMEGR-TANLQEVGAPAYR-VAQELEEPLGR	FVHSTALTYSSSAAAAAVQER-IPAFEETQSDLLSPFNLSGVVGK-LLTPADLSGAGLLmEGR-LPNSTVVSSPADGAAGAPHSGTR	NAAAQALPATPQSSR-RFPVQSLFLDDLLAATTRPESLR-TmKLPFYEEGPTVTLADLWR	FVHSTALTYSSSAAAAAVQER-IPAFEETQSDLLSPFNLSGVVGK-LDSSTVWTGAASSSLVDFER-LLTPADLSGAGLLmEGR-LPFYEEGPTVTLADLWR-LPNSTVVSSPADGAAGAPHSGTR-LTVQPPDVSALDSAR-TANLQEVGAPAYR-VAQELEEPLGR-VSLALPEIVETPQAAEETLR	6	5	3	3	9	TGVEG_318440	TGVEG_318440	TGVEG_318440	TGVEG_318440	TGVEG_318440	6	5	4	3	11	helicase associated domain (ha2) protein
| organism=Toxoplasma_gondii_GT1 | product=hypothetical protein | location=TGGT1_chrIX:3071681-3076774(+) | length=986 | sequence_SO=chromosome | SO=protein_coding	TGGT1_289510	101208	4	4	4	8	7	0.0791	0.0751	0.0751	0.128	0.112	GTAAVSSVPPWAR-QQSSPASPASPASSLR-SGYQGPAGGDAVGGAR-TALSASTASASSGPQGPHAENATHAEASAGEPR	GGAGSTGmHAQASSVPPPPSGPEAmGAVR-GTAAVSSVPPWAR-QQSSPASPASPASSLR-SGYQGPAGGDAVGGAR	GGAGSTGmHAQASSVPPPPSGPEAMGAVR-GTAAVSSVPPWAR-QQSSPASPASPASSLR-SGYQGPAGGDAVGGAR	GASLSEAADGETAR-GGAGSTGmHAQASSVPPPPSGPEAmGAVR-GLLALIGKEPEEDEIDEEEEDEGNAK-GTAAVSSVPPWAR-mSALQEALQR-QKQQSSPASPASPASSLR-QQSSPASPASPASSLR-SGYQGPAGGDAVGGAR	GASLSEAADGETAR-GTAAVSSVPPWAR-LLPHPESTPTVAEALR-QKQQSSPASPASPASSLR-QQSSPASPASPASSLR-SGYQGPAGGDAVGGAR-TALSASTASASSGPQGPHAENATHAEASAGEPR	0	0	0	0	0	0	0	0	0	0	5	6	8	12	11	hypothetical protein
| organism=Toxoplasma_gondii_GT1 | product=mRNA export protein | location=TGGT1_chrVIII:4054234-4060874(-) | length=375 | sequence_SO=chromosome | SO=protein_coding	TGGT1_272350,TGME49_272350,TGVEG_272350	41476.6	2		2	6	5	0.107		0.107	0.248	0.219	NVNVSNLNTLFTGNAPQQPTK-TAASPAGGAVNNQmSYYNK		NVNVSNLNTLFTGNAPQQPTK-TAASPAGGAVNNQmSYYNK	AFDNmGNSVTDVK-ASATNLPNGPR-NVNVSNLNTLFTGNAPQQPTK-QGIQIYAVNTIDFHPK-QQQPVWQQSVGGK-TAASPAGGAVNNQmSYYNK	AFDNmGNSVTDVK-NVNVSNLNTLFTGNAPQQPTK-QGIQIYAVNTIDFHPK-QQQPVWQQSVGGK-TAASPAGGAVNNQMSYYNK	0		0	0	0	0		0	0	0	2		2	6	11	mRNA export protein
| organism=Toxoplasma_gondii_GT1 | product=ribosomal protein RPL23A | location=TGGT1_chrVI:8631-10722(+) | length=167 | sequence_SO=chromosome | SO=protein_coding	TGGT1_238010,TGME49_238010,TGVEG_238010	18562.2	3	7	1	4	7	0.24	0.395	0.0778	0.192	0.395	KIEETNTLVFLVDPR-LTSDYDALDVANK-VNTLIRPDGLKK	cYEAATcTFPK-IEETNTLVFLVDPR-KIEETNTLVFLVDPR-LTSDYDALDVANK-LTSDYDALDVANKIGII-QAVKELYDVDTQR-QPLTTESAMK	LTSDYDALDVANK	IEETNTLVFLVDPR-KIEETNTLVFLVDPR-LTSDYDALDVANK-LTSDYDALDVANKIGII	cYEAATcTFPK-IEETNTLVFLVDPR-KIEETNTLVFLVDPR-LTSDYDALDVANK-LTSDYDALDVANKIGII-QAVKELYDVDTQR-QPLTTESAmKK	0	0	0	0	0	0	0	0	0	0	3	9	1	5	11	ribosomal protein RPL23A
| organism=Toxoplasma_gondii_GT1 | product=ribosomal protein RPS5 | location=TGGT1_chrVI:1882939-1884008(-) | length=192 | sequence_SO=chromosome | SO=protein_coding	TGGT1_242330,TGME49_242330,TGVEG_242330	21613.3	1	5		5	7	0.0677	0.276		0.245	0.448	VNQAIYLIcTGAR	DKAcVFVPHTAGR-ESSNAYAIK-NIKTIAEcLADEImNcAK-TIAEcLADEIMNcAK-VNQAIYLIcTGAR		aTEAKLFGR-QAVDVSPLR-RVNQAIYLIcTGAR-TIAEcLADEImNcAK-VNQAIYLIcTGAR	DKAcVFVPHTAGR-ESSNAYAIK-NPIQVFVNAVENGGPR-TIAEcLADEIMNcAK-VNQAIYLIcTGAR-WSYDDVNVSDLSLVDYIAVK-WSYDDVNVSDLSLVDYIAVKDK	0	0		0	0	0	0		0	0	1	7		5	11	ribosomal protein RPS5
| organism=Toxoplasma_gondii_GT1 | product=heat shock protein HSP60 | location=TGGT1_chrXII:3342084-3346052(-) | length=575 | sequence_SO=chromosome | SO=protein_coding	TGGT1_247550,TGME49_247550,TGVEG_247550	60913.7	9		18	11	7	0.214		0.41	0.266	0.202	AVDAGMNPMDLLR-GYISPYFITNSK-LADAVGVTLGPK-QVASTTNDIAGDGTTTATLLAR-TIADNAGHEGAVVVGNLLR-TLTHELELVEGLK-TLTHELELVEGLKFDR-VELEKPFVLLYDKR-VGGASEVEVGEAKDR		AAVEEGIVPGGGTALLYASETLK-AVDAGMNPMDLLR-GYISPYFITNSK-LADAVGVTLGPK-MMNLGAQLVK-NVTTSEEIFNVATISANGDK-NVTTSEEIFNVATISANGDKVIGK-NVVIEQPYGSPK-QVASTTNDIAGDGTTTATLLAR-TALSDAASVASLMTTTEAAVVEAK-TIADNAGHEGAVVVGNLLR-TIETTNYDQK-TLTHELELVEGLK-TLTHELELVEGLKFDR-VELEKPFVLLYDKR-VGGASEVEVGEAK-VGGASEVEVGEAKDR-VLAHLNSVTK	AVDAGMNPMDLLR-LADAVGVTLGPK-NVTTSEEIFNVATISANGDK-NVVIEQPYGSPK-QVASTTNDIAGDGTTTATLLAR-TIADNAGHEGAVVVGNLLR-TLTHELELVEGLK-TLTHELELVEGLKFDR-VELEKPFVLLYDKR-VGGASEVEVGEAKDR-VLAHLNSVTK	AAVEEGIVPGGGTALLYASETLK-AVDAGMNPMDLLR-LADAVGVTLGPK-QVASTTNDIAGDGTTTATLLAR-TIADNAGHEGAVVVGNLLR-VELEKPFVLLYDKR-VGGASEVEVGEAK	0		0	0	0	0		0	0	0	11		24	15	10	heat shock protein HSP60
| organism=Toxoplasma_gondii_ME49 | product=hypothetical protein | location=TGME49_chrX:2117359-2122809(+) | length=1816 | sequence_SO=chromosome | SO=protein_coding	TGME49_225690	194247	17	11	14	8	9	0.161	0.0876	0.114	0.0782	0.0887	AGTTANEQQVPSPAVSSEELDVLQQVPAHLR-DGSISVFFR-DKPEPVFLFR-GPPTWAVVPTPTHR-GTVAQEVSSSGAATAYTLVADGGAQHSPQSMASFSR-ISAGISPAQNLPGSSAAGASK-LAGEGVFVNKVPR-LASASSVSAAAATKPEDELmSLLSAATIYK-LTDNPPATISPScTSVR-RGTVAQEVSSSGAATAYTLVADGGAQHSPQSMASFSR-SASVQSDDSIVTR-SDILSEPGVVDSEGKVR-SETVLSQGTAQYSSLSSSR-SLmQPMLTTGITPR-TESYVSAPPVSScTWTR-TTTAPTEYQVPVGADASDR-VISFAPASYLK	DGSISVFFR-ISAGISPAQNLPGSSAAGASK-KDGSISVFFR-LTDNPPATISPScTSVR-RGTVAQEVSSSGAATAYTLVADGGAQHSPQSMASFSR-SASVQSDDSIVTR-SDILSEPGVVDSEGK-SDILSEPGVVDSEGKVR-SLmQPmLTTGITPR-TTTAPTEYQVPVGADASDR-VISFAPASYLK	DGSISVFFR-GTVAQEVSSSGAATAYTLVADGGAQHSPQSMASFSR-ISAGISPAQNLPGSSAAGASK-KDGSISVFFR-LTDNPPATISPScTSVR-NPAGKPELAGVSAK-SASVQSDDSIVTR-SDILSEPGVVDSEGK-SDILSEPGVVDSEGKVR-SETVLSQGTAQYSSLSSSR-SLmQPmLTTGITPR-TESYVSAPPVSScTWTR-VISFAPASYLK-VSSTSASPGGASTSSPAR	AGTTANEQQVPSPAVSSEELDVLQQVPAHLR-DGSISVFFR-ISAGISPAQNLPGSSAAGASK-SASVQSDDSIVTR-SDILSEPGVVDSEGKVR-SETVLSQGTAQYSSLSSSR-SLmQPmLTTGITPR-VSSTSASPGGASTSSPAR	AGTTANEQQVPSPAVSSEELDVLQQVPAHLR-DGSISVFFR-ISAGISPAQNLPGSSAAGASK-NPAGKPELAGVSAK-SASVQSDDSIVTR-SETVLSQGTAQYSSLSSSR-TESYVSAPPVSScTWTR-TTTAPTEYQVPVGADASDR-VSSTSASPGGASTSSPAR	16	10	13	7	9	TGVEG_225690	TGVEG_225690	TGVEG_225690	TGVEG_225690	TGVEG_225690	20	11	17	9	10	hypothetical protein
| organism=Toxoplasma_gondii_GT1 | product=leucyl aminopeptidase LAP | location=TGGT1_chrIX:3637150-3642271(+) | length=781 | sequence_SO=chromosome | SO=protein_coding	TGGT1_290670,TGVEG_290670	83190.3	15		11	8	8	0.254		0.213	0.163	0.136	AAAAFASmLLR-ADTIVDVATLTGAVIVALGYK-EAGLEAEVLQQDDIEK-EAGLEAEVLQQDDIEKLK-FDMGGAAAVLGAAR-GIcFDAGGYNLK-HLAALGFGSIAEVTPSAVTK-LTLADALVYAEK-LTLFTDDVEAVNR-SYRPGDVITASNGK-TGGAQIELMK-TLVEYIMDISAQTK-TSmATGFGVR-TVAVVLPTcQK-VVTSFLETLLVELQPDLR		EAGLEAEVLQQDDIEK-EAGLEAEVLQQDDIEKLK-GKGGSIIAAVFLNK-HLAALGFGSIAEVTPSAVTK-LTLADALVYAEK-mEAVDISEAEK-SYRPGDVITASNGK-TGGAQIELmKFDmGGAAAVLGAAR-TLVEYImDISAQTK-TVEVGNTDAEGR-VVAPGVYFAQELVNAPANYcNPVTLAR	EAGLEAEVLQQDDIEKLK-FDMGGAAAVLGAAR-HLAALGFGSIAEVTPSAVTK-LTLADALVYAEK-TGGAQIELMK-TLVEYIMDISAQTK-TVEVGNTDAEGR-VVAPGVYFAQELVNAPANYcNPVTLAR	EAGLEAEVLQQDDIEK-EAGLEAEVLQQDDIEKLK-HLAALGFGSIAEVTPSAVTK-LTLADALVYAEK-SYRPGDVITASNGK-TLVEYImDISAQTK-TSmATGFGVR-VVTSFLETLLVELQPDLR	13		9	6	6	TGME49_290670		TGME49_290670	TGME49_290670	TGME49_290670	17		12	11	10	leucyl aminopeptidase LAP
| organism=Toxoplasma_gondii_GT1 | product=zinc finger (CCCH type) motif-containing protein | location=TGGT1_chrXII:1061429-1066155(+) | length=1086 | sequence_SO=chromosome | SO=protein_coding	TGGT1_219120,TGVEG_219120	115877	11	4	10	3	8	0.156	0.0534	0.151	0.0442	0.121	ALDISDVSWEGDPDAQYLR-ASSGASTIDTTPR-ASVVQcVTGAPK-DSDVLcGQSAAVFQLNSLR-DTFDASGESVVSGALNK-EGQALSIGVTR-QLHDIDAALGYGLITPIALTLSGVR-REPADTPVGNAVK-SGcIYTPYDmGScPSGR-SQQENLEETGR-TSAPVTFFQATR	AKDEIVSGANLGFLAQER-DTFDASGESVVSGALNK-EGQALSIGVTR-TSAPVTFFQATR	AKDEIVSGANLGFLAQER-ALDISDVSWEGDPDAQYLR-ASVVQcVTGAPK-DTFDASGESVVSGALNK-HGALPESASLcK-QLHDIDAALGYGLITPIALTLSGVR-SLPLEQScGSAAALALENLTVPR-SQQENLEETGR-TccDSGASVSTccSR-TSGPTPTLPGSR	AKDEIVSGANLGFLAQER-ALDISDVSWEGDPDAQYLR-SQQENLEETGR	AKDEIVSGANLGFLAQER-ALDISDVSWEGDPDAQYLR-ASSGASTIDTTPR-ASVVQcVTGAPK-DTFDASGESVVSGALNK-SGcIYTPYDMGScPSGR-SLPLEQScGSAAALALENLTVPR-TSAPVTFFQATR	0	0	0	0	0	0	0	0	0	0	17	4	15	3	10	zinc finger (CCCH type) motif-containing protein
| organism=Toxoplasma_gondii_GT1 | product=AP2 domain transcription factor AP2VIIa-5 | location=TGGT1_chrVIIa:2222773-2231953(-) | length=2597 | sequence_SO=chromosome | SO=protein_coding	TGGT1_203690	266393	10	7	10	7	5	0.0566	0.042	0.0605	0.0458	0.0308	ALETVYEALDR-ALSGSTVLVAEGILSQSGR-DQQASSPVSGPQR-LSSFFPQPYGK-SETASDVSAcScTPDSLLR-SGGTPAALSHPDHGLR-SPFPLFQLFR-STPQALSGSPTDGSVLR-SVSGDGVFGEGR-TLTAVSTSQSSPASSATAR	ALETVYEALDR-ALSGSTVLVAEGILSQSGR-DQQASSPVSGPQR-LSSFFPQPYGK-SVSGDGVFGEGR-SVTLEQPSGGVRPGSVSEVASDTR-TLTAVSTSQSSPASSATAR	ALSGSTVLVAEGILSQSGR-DQQASSPVSGPQR-LGFPFSVDK-LSSFFPQPYGK-SGGTPAALSHPDHGLR-STPQALSGSPTDGSVLR-SVTLEQPSGGVRPGSVSEVASDTR-TDSDLGPYREIFEPLFSR-TLSSSAFAAER-TLTAVSTSQSSPASSATAR	ALSGSTVLVAEGILSQSGR-DQQASSPVSGPQR-LSSFFPQPYGK-SGGTPAALSHPDHGLR-STPQALSGSPTDGSVLR-SVTLEQPSGGVRPGSVSEVASDTR-TLTAVSTSQSSPASSATAR	ALSGSTVLVAEGILSQSGR-DQQASSPVSGPQR-GAAAAIQAGINR-STPQALSGSPTDGSVLR-TLTAVSTSQSSPASSATAR	10	6	9	6	5	TGVEG_203690	TGVEG_203690	TGVEG_203690	TGVEG_203690	TGVEG_203690	16	8	18	12	10	AP2 domain transcription factor AP2VIIa-5
| organism=Toxoplasma_gondii_VEG | product=AP2 domain transcription factor AP2VIIa-5 | location=TGVEG_chrVIIa:2404765-2413945(-) | length=2597 | sequence_SO=chromosome | SO=protein_coding	TGVEG_203690	266397	10	6	9	6	5	0.0566	0.0327	0.0512	0.0366	0.0308	ALETVYEALDR-ALSGSTVLVAEGILSQSGR-DQQASSPVSGPQR-LSSFFPQPYGK-SETASDVSAcScTPDSLLR-SGGTPAALSHPDHGLR-SPFPLFQLFR-STPQALSGSPTDGSVLR-SVSGDGVFGEGR-TLTAVSTSQSSPASSATAR	ALETVYEALDR-ALSGSTVLVAEGILSQSGR-DQQASSPVSGPQR-LSSFFPQPYGK-SVSGDGVFGEGR-TLTAVSTSQSSPASSATAR	ALSGSTVLVAEGILSQSGR-DQQASSPVSGPQR-LGFPFSVDK-LSSFFPQPYGK-SGGTPAALSHPDHGLR-STPQALSGSPTDGSVLR-TDSDLGPYREIFEPLFSR-TLSSSAFAAER-TLTAVSTSQSSPASSATAR	ALSGSTVLVAEGILSQSGR-DQQASSPVSGPQR-LSSFFPQPYGK-SGGTPAALSHPDHGLR-STPQALSGSPTDGSVLR-TLTAVSTSQSSPASSATAR	ALSGSTVLVAEGILSQSGR-DQQASSPVSGPQR-GAAAAIQAGINR-STPQALSGSPTDGSVLR-TLTAVSTSQSSPASSATAR	10	6	9	6	5	TGGT1_203690	TGGT1_203690	TGGT1_203690	TGGT1_203690	TGGT1_203690	16	7	17	11	10	AP2 domain transcription factor AP2VIIa-5
| organism=Toxoplasma_gondii_GT1 | product=actin | location=AAQM03000536:57-991(+) | length=287 | sequence_SO=contig | SO=protein_coding	TGGT1_411760	32058.9	6	10	9	8	3	0.22	0.449	0.463	0.362	0.125	AGFAGDDAPR-AVFPSIVGRPR-GYSFTTTAER-HQGVMVGMGQK-ILTERGYSFTTTAER-SYELPDGQVITIGNER	AGFAGDDAPR-DSYVGDEAQSK-DSYVGDEAQSKR-GYSFTTTAER-HQGVMVGMGQK-IWHHTFYNELR-LDLAGRDLTDYLMK-MTQIMFETFNCPAMYVAIQAVLSLYASGR-SYELPDGQVITIGNER-YPIEHGIITNWDDMEKIWHHTFYNELR	AGFAGDDAPR-DSYVGDEAQSKR-GYSFTTTAER-HQGVMVGMGQK-IWHHTFYNELR-MTQIMFETFNCPAMYVAIQAVLSLYASGR-SYELPDGQVITIGNER-VAPEEHPILLTEAPLNPK-YPIEHGIITNWDDMEKIWHHTFYNELR	AGFAGDDAPR-DSYVGDEAQSKR-GYSFTTTAER-HQGVMVGMGQK-IWHHTFYNELR-SYELPDGQVITIGNER-VAPEEHPILLTEAPLNPK-YPIEHGIITNWDDMEK	AGFAGDDAPR-GYSFTTTAER-SYELPDGQVITIGNER	0	1	1	1	0	0	TGGT1_209030,TGME49_209030,TGVEG_209030	TGGT1_209030,TGME49_209030,TGVEG_209030	TGGT1_209030,TGME49_209030,TGVEG_209030	0	19	28	30	22	10	actin
| organism=Toxoplasma_gondii_GT1 | product=MIC2-associated protein M2AP | location=TGGT1_chrX:6494811-6496996(+) | length=330 | sequence_SO=chromosome | SO=protein_coding	TGGT1_214940,TGME49_214940,TGVEG_214940	34572.3	5	5	7	6	5	0.182	0.255	0.288	0.255	0.182	KLYASSGLTAINDDPSLGcK-LYASSGLTAINDDPSLGcK-NFSGEDSSEIDEK-NFSGEDSSEIDEKEVSLPIK-VTGAGWDNGVLEFYVTRPTK	KLYASSGLTAINDDPSLGcK-LYASSGLTAINDDPSLGcK-NFSGEDSSEIDEKEVSLPIK-VNTVDLGVSVSPDLAFGLTADGVK-VTGAGWDNGVLEFYVTRPTK	KLYASSGLTAINDDPSLGcK-LYASSGLTAINDDPSLGcK-NFSGEDSSEIDEK-NFSGEDSSEIDEKEVSLPIK-SHLASIMcYSK-VNTVDLGVSVSPDLAFGLTADGVK-VTGAGWDNGVLEFYVTRPTK	KLYASSGLTAINDDPSLGcK-LYASSGLTAINDDPSLGcK-NFSGEDSSEIDEK-NFSGEDSSEIDEKEVSLPIK-VNTVDLGVSVSPDLAFGLTADGVK-VTGAGWDNGVLEFYVTRPTK	KLYASSGLTAINDDPSLGcK-LYASSGLTAINDDPSLGcK-NFSGEDSSEIDEK-NFSGEDSSEIDEKEVSLPIK-VTGAGWDNGVLEFYVTRPTK	0	0	0	0	0	0	0	0	0	0	10	8	17	12	10	MIC2-associated protein M2AP
| organism=Toxoplasma_gondii_GT1 | product=RNA recognition motif-containing protein | location=TGGT1_chrX:5301444-5305442(+) | length=508 | sequence_SO=chromosome | SO=protein_coding	TGGT1_236540,TGME49_236540,TGVEG_236540	53018	9		5	6	7	0.264		0.163	0.181	0.205	AEGGFDIHSDDVVLGVTGDGR-ASEEEFQKADDR-GGFDGFYHGGFNSGPmR-GLPWScSENEIVR-LSGIAFVELPSPDVAEK-LSKPSFVVR-QEmEFAAQGGDPR-TTGEAYVQLPDPGLR-TVMAAISGNTDSLDASR		AEGGFDIHSDDVVLGVTGDGR-LSGIAFVELPSPDVAEK-QEMEFAAQGGDPR-TTGEAYVQLPDPGLR-TVMAAISGNTDSLDASR	AEGGFDIHSDDVVLGVTGDGR-LSGIAFVELPSPDVAEK-MIELFPSSK-QEmEFAAQGGDPR-TTGEAYVQLPDPGLR-TVmAAISGNTDSLDASR	AEGGFDIHSDDVVLGVTGDGR-ASEEEFQKADDR-LSGIAFVELPSPDVAEK-LSKPSFVVR-QEmEFAAQGGDPR-TTGEAYVQLPDPGLR-TVMAAISGNTDSLDASR	0		0	0	0	0		0	0	0	11		8	9	10	RNA recognition motif-containing protein
| organism=Toxoplasma_gondii_ME49 | product=microneme protein MIC17C (MIC17C) | location=TGME49_chrVIII:6753611-6755422(-) | length=603 | sequence_SO=chromosome | SO=protein_coding	TGME49_200230	67085.8	4	4	5	5	6	0.0813	0.0597	0.0862	0.0862	0.103	ANSAAEcQQMcLNDER-HcGLPTTcVK-SEVGTFEScQMK-YAGETVATFPK	cDFFTWQQAGK-SEVGTFEScQMK-TKYAGETVATFPK-YAGETVATFPK	ANSAAEcQQmcLNDER-cDFFTWQQAGK-SEVGTFEScQMK-TKYAGETVATFPK-YAGETVATFPK	ANSAAEcQQmcLNDER-cDFFTWQQAGK-SEVGTFEScQMK-TKYAGETVATFPK-YAGETVATFPK	ANSAAEcQQmcLNDER-cDFFTWQQAGK-HcGLPTTcVK-SEVGTFEScQMK-TKYAGETVATFPK-YAGETVATFPK	4	4	5	5	6	TGGT1_200250,TGVEG_200250,TGGT1_200240,TGVEG_200240,TGME49_200250-TGGT1_200270,TGVEG_200270,TGGT1_200250,TGVEG_200250,TGGT1_200240,TGVEG_200240,TGME49_200250	TGGT1_200240,TGVEG_200240,TGGT1_200250,TGVEG_200250,TGME49_200250-TGGT1_200240,TGVEG_200240,TGGT1_200250,TGVEG_200250,TGME49_200250,TGME49_200270	TGME49_200250,TGGT1_200240,TGVEG_200240,TGGT1_200250,TGVEG_200250-TGME49_200270,TGME49_200250,TGGT1_200240,TGVEG_200240,TGGT1_200250,TGVEG_200250,TGGT1_200270,TGVEG_200270-TGME49_200270,TGME49_200250,TGGT1_200240,TGVEG_200240,TGGT1_200250,TGVEG_200250	TGME49_200250,TGGT1_200250,TGVEG_200250,TGGT1_200240,TGVEG_200240,TGVEG_439620-TGME49_200250,TGME49_200270,TGGT1_200270,TGVEG_200270,TGGT1_200250,TGVEG_200250,TGGT1_200240,TGVEG_200240,TGVEG_439620-TGME49_200250,TGME49_200270,TGGT1_200250,TGVEG_200250,TGGT1_200240,TGVEG_200240,TGVEG_439620	TGME49_200250,TGGT1_200250,TGVEG_200250,TGGT1_200240,TGVEG_200240-TGME49_200250,TGGT1_200250,TGVEG_200250,TGME49_200270,TGGT1_200240,TGVEG_200240,TGGT1_200270,TGVEG_200270-TGME49_200250,TGGT1_200250,TGVEG_200250,TGME49_200270,TGGT1_200240,TGVEG_200240	6	4	5	7	10	microneme protein MIC17C (MIC17C)
| organism=Toxoplasma_gondii_GT1 | product=ribosomal protein RPL17 | location=TGGT1_chrIII:2205438-2207707(-) | length=195 | sequence_SO=chromosome | SO=protein_coding	TGGT1_299050,TGME49_299050,TGVEG_299050	22269	5	6	5	5	5	0.308	0.349	0.344	0.344	0.338	INPYMSQPcHIEVILR-KFLEDVMEK-NAESNAEmK-NLDVDNLVIEHIQVNR-NTHATVQAIK	EQEQAVEKPSVEGVK-INPYmSQPcHIEVILR-KFLEDVmEK-NAESNAEMK-NLDVDNLVIEHIQVNR-NLDVDNLVIEHIQVNRAPK	EQEQAVEKPSVEGVK-INPYMSQPcHIEVILR-NAESNAEmKNLDVDNLVIEHIQVNR-NLDVDNLVIEHIQVNR-NTHATVQAIKK	EQEQAVEKPSVEGVK-INPYMSQPcHIEVILR-KFLEDVMEK-NLDVDNLVIEHIQVNR-NTHATVQAIKK	EQEQAVEKPSVEGVK-INPYmSQPcHIEVILR-KFLEDVMEK-NLDVDNLVIEHIQVNR-NTHATVQAIK	0	0	0	0	0	0	0	0	0	0	8	16	12	8	10	ribosomal protein RPL17
| organism=Toxoplasma_gondii_GT1 | product=fructose-bisphospatase I | location=TGGT1_chrVIIa:1342975-1346118(+) | length=388 | sequence_SO=chromosome | SO=protein_coding	TGGT1_205380	42233.5	4	1	4	3	8	0.144	0.0284	0.137	0.111	0.296	GVSVHEISQIFTSIK-QGSFGLDDGAVKK-QTTSEDIGGLASVANKR-YIGSLVADFHR	YIGSLVADFHR	GVSVHEISQIFTSIK-ILLIQPVSLR-QTTSEDIGGLASVANKR-YIGSLVADFHR	GVSVHEISQIFTSIK-QTTSEDIGGLASVANKR-YIGSLVADFHR	GVSVHEISQIFTSIK-ILLIQPVSLR-NLVALIHPmDGTK-QGSFGLDDGAVKK-QTTSEDIGGLASVANKR-QVDVNVSSGTIFSVYKR-TSIQLELGEYVVQQAPLLR-YIGSLVADFHR	0	0	0	0	0	0	0	0	0	0	6	1	5	4	10	fructose-bisphospatase I
| organism=Toxoplasma_gondii_GT1 | product=putative eukaryotic initiation factor-2 gamma | location=TGGT1_chrX:5097473-5103737(+) | length=465 | sequence_SO=chromosome | SO=protein_coding	TGGT1_235970,TGME49_235970,TGVEG_235970	50509.3	4		4	5	8	0.161		0.153	0.185	0.277	DFTSPPQMIIIR-SFDVNKPGEEATNLQGGVAGGSISQGVLK-VGDDIEVRPGIISK-YAVPGGLIGVGTNIDPTLTR		ESQAQQQQEEIR-LQHIIILQNK-SFDVNKPGEEATNLQGGVAGGSISQGVLK-YAVPGGLIGVGTNIDPTLTR	ESQAQQQQEEIR-LELTGPVcTR-LQHIIILQNKVELIK-SFDVNKPGEEATNLQGGVAGGSISQGVLK-YAVPGGLIGVGTNIDPTLTR	AFVAGTAADKAPIIPVSAVLK-AVSGVQTVR-DFTSPPQMIIIR-ESQAQQQQEEIR-LQHIIILQNKVELIK-LTPLSPDVISR-SFDVNKPGEEATNLQGGVAGGSISQGVLK-YAVPGGLIGVGTNIDPTLTR	0		0	0	0	0		0	0	0	5		6	8	10	putative eukaryotic initiation factor-2 gamma
| organism=Toxoplasma_gondii_VEG | product=helicase associated domain (ha2) protein | location=TGVEG_chrIV:1332034-1345431(-) | length=2234 | sequence_SO=chromosome | SO=protein_coding	TGVEG_318440	236900	6	5	3	3	9	0.0466	0.0327	0.0273	0.026	0.0703	EAEALQRPGALPADGAGSFFPGTVPGAGR-FVHSTALTYSSSAAAAAVQER-IFVLHSAISR-LLTPADLSGAGLLMEGR-SLLVAAFAPTFIVGKPR-VEEGGVQLYR	FVHSTALTYSSSAAAAAVQER-GAGADEDFGFR-LLTPADLSGAGLLMEGR-TANLQEVGAPAYR-VAQELEEPLGR	FVHSTALTYSSSAAAAAVQER-IPAFEETQSDLLSPFNLSGVVGK-LLTPADLSGAGLLmEGR	NAAAQALPATPQSSR-RFPVQSLFLDDLLAATTRPESLR-TmKLPFYEEGPTVTLADLWR	FVHSTALTYSSSAAAAAVQER-IPAFEETQSDLLSPFNLSGVVGK-LDSSTVWTGAASSSLVDFER-LLTPADLSGAGLLmEGR-LPFYEEGPTVTLADLWR-LTVQPPDVSALDSAR-TANLQEVGAPAYR-VAQELEEPLGR-VSLALPEIVETPQAAEETLR	6	5	3	3	9	TGGT1_318440,TGME49_318440	TGGT1_318440,TGME49_318440	TGGT1_318440,TGME49_318440	TGGT1_318440,TGME49_318440	TGGT1_318440,TGME49_318440	6	5	3	3	10	helicase associated domain (ha2) protein
| organism=Toxoplasma_gondii_GT1 | product=ribosomal protein RPL32 | location=TGGT1_chrIX:508439-508944(-) | length=134 | sequence_SO=chromosome | SO=protein_coding	TGGT1_267400,TGME49_267400,TGVEG_267400	15617.9	2	7	2	4	5	0.119	0.522	0.172	0.284	0.343	ADQLNVLVLNR-EILERADQLNVLVLNR	ADQLNVLVLNR-DIELLLMHNTK-EILERADQLNVLVLNR-FAAEIAHNISSR-GTNTmPNIGYGSNK-GTNTmPNIGYGSNKK-HmLPNGFFKFLVSSPK	ADQLNVLVLNR-FAAEIAHNISSR	ADQLNVLVLNR-EILERADQLNVLVLNR-FAAEIAHNISSR-SARLDTAEDE	ADQLNVLVLNR-DIELLLMHNTK-EILERADQLNVLVLNR-FAAEIAHNISSR-FLVSSPKDIELLLMHNTK	0	0	0	0	0	0	0	0	0	0	2	12	2	5	10	ribosomal protein RPL32
| organism=Toxoplasma_gondii_ME49 | product=ribosomal protein RPL24 (RPL24) | location=TGME49_chrVI:3188303-3191038(+) | length=291 | sequence_SO=chromosome | SO=protein_coding	TGME49_244320	32694.4	1	3	2	3	3	0.0412	0.0893	0.0756	0.0893	0.0893	AIVGLSLEDIKR	AIVGLSLEDIKR-TDmcSFSEYR-TTIKTDMcSFSEYR	AIVGLSLEDIKR-TDmcSFSEYR	AIVGLSLEDIKR-TDmcSFSEYR-TTIKTDMcSFSEYR	AIVGLSLEDIKR-TDmcSFSEYR-TTIKTDMcSFSEYR	0	0	0	0	0	0	0	0	0	0	6	8	4	7	10	ribosomal protein RPL24 (RPL24)
| organism=Toxoplasma_gondii_GT1 | product=ribosomal protein RPL23 | location=TGGT1_chrXI:2381590-2383685(-) | length=139 | sequence_SO=chromosome | SO=protein_coding	TGGT1_312090,TGME49_312090,TGVEG_312090	14818.7	1	6	1	5	6	0.108	0.54	0.108	0.532	0.532	LPAcSLGDLVLATVK	AEGYFIYFEDNAGVVANNK-AEGYFIYFEDNAGVVANNKGEmK-LPAcSLGDLVLATVK-NLYIIAVKGWGScLNR-RAEGYFIYFEDNAGVVANNK-VTLGLPVGALINccDNSGAK	LPAcSLGDLVLATVK	AEGYFIYFEDNAGVVANNK-AEGYFIYFEDNAGVVANNKGEmK-LPAcSLGDLVLATVK-NLYIIAVKGWGScLNR-VTLGLPVGALINccDNSGAK	AEGYFIYFEDNAGVVANNK-GSAVTGPVGKEcAELWPK-LPAcSLGDLVLATVK-LPAcSLGDLVLATVKK-RAEGYFIYFEDNAGVVANNK-VTLGLPVGALINccDNSGAK	0	0	0	0	0	0	0	0	0	0	1	10	1	6	10	ribosomal protein RPL23
| organism=Toxoplasma_gondii_GT1 | product=ADP ribosylation factor ARF1 | location=TGGT1_chrIII:108590-111506(-) | length=551 | sequence_SO=chromosome | SO=protein_coding	TGGT1_276140,TGME49_276140	61745.2		2		5	6		0.0454		0.138	0.132		ILMVGLDAAGK-NISFTVWDVGGQDK		DAVLLIFANK-HYFSNTHGLIFVIDSNDRDR-ILmVGLDAAGK-LGEVVTTIPTIGFNVETVEYK-NISFTVWDVGGQDK	DAVLLIFANK-ILMVGLDAAGK-LGEVVTTIPTIGFNVETVEYK-LKLGEVVTTIPTIGFNVETVEYK-NISFTVWDVGGQDK-QDLPNAmTAAEVTDK		0		0	0		0		0	0		3		6	9	ribosomal protein RPL27
| organism=Toxoplasma_gondii_VEG | product=malate dehydrogenase MDH | location=TGVEG_chrIV:1350527-1354359(-) | length=511 | sequence_SO=chromosome | SO=protein_coding	TGVEG_318430	54703.5	4	4	11	2	9	0.0998	0.151	0.303	0.0548	0.252	DADVIIVTAGVPR-mGMISQQEVDDIVQR-NGGGEIVSLLK-VcGMAGVLDSAR	cLDLYQLTPISGVDVR-FEGSNDYSVLKDADVIIVTAGVPR-FTTVGGIPLPELVK-TGSAFFAPAAAGVLMAEAYLKDR	cLDLYQLTPISGVDVR-DADVIIVTAGVPR-ELGDVVmFDVVQDLPQGK-FEGSNDYSVLKDADVIIVTAGVPR-FTTVGGIPLPELVK-IGLIGGGNIGATLALLSAVK-IMGQVGEAIK-mGMISQQEVDDIVQR-NGGGEIVSLLK-VcGmAGVLDSAR-VLPcAAYLNGEYGVK	DADVIIVTAGVPR-mGmISQQEVDDIVQR	DADVIIVTAGVPR-DMYVGVPcVIGAGGVEK-ELGDVVMFDVVQDLPQGK-IGLIGGGNIGATLALLSAVK-mGmISQQEVDDIVQR-NGGGEIVSLLK-TGSAFFAPAAAGVLMAEAYLK-TGSAFFAPAAAGVLMAEAYLKDR-VcGMAGVLDSAR	0	0	0	0	0	0	0	0	0	0	4	4	13	2	9	malate dehydrogenase MDH
| organism=Toxoplasma_gondii_GT1 | product=putative eukaryotic initiation factor-3 subunit 10 | location=TGGT1_chrVIIa:3754116-3762345(+) | length=1031 | sequence_SO=chromosome | SO=protein_coding	TGGT1_201680,TGME49_201680,TGVEG_201680	118859	6	8	10	9	8	0.0795	0.103	0.135	0.121	0.107	HVQLcVDENKLR-IISQHANIQSLGK-LDYASSAILFETPDAAAANTLR-LTMLLGHSTLPSR-mQSFQKPENALK-TGQDLFHNSR	AAFEAALEEK-ADELLSVGQQDAALK-HVQLcVDENKLR-IISQHANIQSLGK-LDYASSAILFETPDAAAANTLR-mQSFQKPENALK-QKDFEQQAQEQR-TGQDLFHNSR	EcYATAEDLYSLGLHDYFLK-HVQLcVDENKLR-IISQHANIQSLGK-LDYASSAILFETPDAAAANTLR-LTMLLGHSTLPSR-mQSFQKPENALK-QKDFEQQAQEQR-QLDLEASAALR-SQGWDSVQETImIR-TGQDLFHNSR	ADELLSVGQQDAALK-HVQLcVDENKLR-IISQHANIQSLGK-LDYASSAILFETPDAAAANTLR-LTMLLGHSTLPSR-mQSFQKPENALK-QKDFEQQAQEQR-SQGWDSVQETIMIR-VIFHKLIFQLSR	AAFEAALEEK-IISQHANIQSLGK-LDYASSAILFETPDAAAANTLR-LTMLLGHSTLPSR-mQSFQKPENALK-QKDFEQQAQEQR-SQGWDSVQETIMIR-VAAAALSEHLSAGK	0	0	0	0	0	0	0	0	0	0	9	9	11	11	9	putative eukaryotic initiation factor-3 subunit 10
| organism=Toxoplasma_gondii_GT1 | product=putative ethylene inducible protein | location=TGGT1_chrX:5625979-5630291(+) | length=307 | sequence_SO=chromosome | SO=protein_coding	TGGT1_237140	32684.3	8	6	10	5	6	0.309	0.27	0.378	0.241	0.241	AIVEAVTHFDDAGHLAQVSR-ALDEEEVFSFAK-GEAGTGNIVEAVR-GGVIMDVMNVEQAR-mSDPAmIEEIMK-QIQAPLALVEETR-TKGEAGTGNIVEAVR-VAEGASMIR	AGAcAVMALEK-AIVEAVTHFDDAGHLAQVSR-ALDEEEVFSFAK-mDQAATSAAASQR-mSDPAmIEEImK-TKGEAGTGNIVEAVR	AGAcAVmALEK-AGAcAVMALEKIPADIR-AIVEAVTHFDDAGHLAQVSR-ALDEEEVFSFAK-GEAGTGNIVEAVR-GGVImDVmNVEQAR-mDQAATSAAASQR-mSDPAmIEEIMK-QIQAPLALVEETR-TKGEAGTGNIVEAVR	AIVEAVTHFDDAGHLAQVSR-GGVImDVmNVEQAR-mDQAATSAAASQR-mSDPAmIEEIMK-TKGEAGTGNIVEAVR	AIVEAVTHFDDAGHLAQVSR-ALDEEEVFSFAK-GEAGTGNIVEAVR-GGVIMDVMNVEQAR-QIQAPLALVEETR-TKGEAGTGNIVEAVR	0	0	0	0	0	0	0	0	0	0	12	8	18	8	9	putative ethylene inducible protein
| organism=Toxoplasma_gondii_VEG | product=WD domain, G-beta repeat-containing protein | location=TGVEG_chrV:788035-801292(+) | length=3086 | sequence_SO=chromosome | SO=protein_coding	TGVEG_213060	328032	8	3	9	8	8	0.034	0.0117	0.0457	0.0301	0.0334	AASTNLTGScASAAAK-EAVLVDTQDR-GGGQGVAVTALLLVGR-LPAVYSQWYK-NLSLLESFAETR-SAAYFPLVHTLR-TLDLLAQLQR-YLQDFPDASVAFGSPAVDR	AASTNLTGScASAAAK-EAVLVDTQDR-TLDLLAQLQR	AASTNLTGScASAAAK-EAVLVDTQDR-GGGQGVAVTALLLVGR-LPAVYSQWYK-LRPHQGDVLSVSGYPASAQSNELLEVDEGLGSR-NLSLLESFAETR-SNASSLFATEHTDAR-TLDLLAQLQR-YLQDFPDASVAFGSPAVDR	AASTNLTGScASAAAK-LVSScAAGSGLAR-NLSLLESFAETR-SAAYFPLVHTLR-SNASSLFATEHTDAR-TLDLLAQLQR-TSTKPLAEAFAAR-YRNLSLLESFAETR	AASTNLTGScASAAAK-IFALAAALLR-LPAVYSQWYK-NLSLLESFAETR-QDGSITVVETPSAcLSR-SNASSLFATEHTDAR-VGVISIPSLLR-VLSSEEENLHGR	8	3	9	8	8	TGME49_213060,TGGT1_213060-TGGT1_213060	TGME49_213060,TGGT1_213060	TGGT1_213060,TGME49_213060-TGGT1_213060	TGME49_213060,TGGT1_213060	TGGT1_213060,TGME49_213060-TGGT1_213060	9	4	11	11	9	WD domain, G-beta repeat-containing protein
| organism=Toxoplasma_gondii_GT1 | product=putative DnaJ family chaperone | location=TGGT1_chrXI:1865804-1870827(-) | length=426 | sequence_SO=chromosome | SO=protein_coding	TGGT1_311240,TGME49_311240,TGVEG_311240	47449	3	1	9	8	6	0.0986	0.0493	0.279	0.279	0.19	AYEVLSDPEKR-KGEDIVSAMK-QLLIQSPPGTVTKPDAVQIIK	QLLIQSPPGTVTKPDAVQIIK	AYEVLSDPEKR-GDADERPNEIPGDVIFILEQQEHAVFK-ISLLESLcGFK-KGEDIVSAMK-KISLLESLcGFK-QIGPMIQQTQSVcPAcK-QLLIQSPPGTVTKPDAVQIIK-TASVADIKK-VTLEQMYSGATK	AYEVLSDPEKR-FVLTHLDGR-GDADERPNEIPGDVIFILEQQEHAVFK-ISLLESLcGFK-IYDDHGEEGLENGGAGADPTDIFDLFFGGGR-KISLLESLcGFK-QIGPmIQQTQSVcPAcK-VTLEQmYSGATK	AYEVLSDPEKR-FVLTHLDGR-ISLLESLcGFK-QIGPmIQQTQSVcPAcK-QLLIQSPPGTVTKPDAVQIIK-VTLEQMYSGATK	0	0	0	0	0	0	0	0	0	0	3	1	12	10	9	putative DnaJ family chaperone
| organism=Toxoplasma_gondii_GT1 | product=putative alkyl hydroperoxide reductase/ Thiol specific antioxidant/ Mal allergen | location=TGGT1_chrXII:2143499-2144089(-) | length=196 | sequence_SO=chromosome | SO=protein_coding	TGGT1_217890,TGME49_217890,TGVEG_217890	21722.4	2	3	8	4	7	0.143	0.281	0.485	0.24	0.52	EGVLQHcVINNLPLGR-ISFPLLADVSHK	GLFLIDKEGVLQHcVINNLPLGR-ISFPLLADVSHK-MLDALQHVEQYGEVcPANWK	EGVLQHcVINNLPLGR-GcQLLGVSVDSK-GLFLIDKEGVLQHcVINNLPLGR-ISFPLLADVSHK-mAEDYGVLHPEGMAFR-mLDALQHVEQYGEVcPANWK-NVELKDGGIGK-RGcQLLGVSVDSK	EGVLQHcVINNLPLGR-GcQLLGVSVDSK-GLFLIDKEGVLQHcVINNLPLGR-ISFPLLADVSHK	EGVLQHcVINNLPLGR-GcQLLGVSVDSK-ISFPLLADVSHK-mAEDYGVLHPEGMAFR-mLDALQHVEQYGEVcPANWK-PAPmVSQPAPAFEAEAVMADGSFGK-RGcQLLGVSVDSK	0	0	0	0	0	0	0	0	0	0	4	5	12	6	9	putative alkyl hydroperoxide reductase/ Thiol specific antioxidant/ Mal allergen
| organism=Toxoplasma_gondii_GT1 | product=hypothetical protein | location=TGGT1_chrX:179956-182506(+) | length=328 | sequence_SO=chromosome | SO=protein_coding	TGGT1_228630,TGVEG_228630	34744	3	1	7	11	8	0.177	0.0671	0.354	0.509	0.448	GTLQATGASSPISSQK-ISWGSGSGQQAVTATPSGDK-SSASSEPAPALVTPGAAGEPVR	SSASSEPAPALVTPGAAGEPVR	GcPIAGHIEVSVSNEKPR-GTLQATGASSPISSQK-GTLQATGASSPISSQKEVSVGAGR-ISWGSGSGQQAVTATPSGDK-QPLDSPVmEAQmAGSK-SEMWLTGDIVTFEHVR-SSASSEPAPALVTPGAAGEPVR	AAAANMLWIVSAPPSGMR-EGEGLFDDLGFDHDEL-EGRPVTYGSAVSLVHVLSGFK-GTLQATGASSPISSQK-GTLQATGASSPISSQKEVSVGAGR-ISWGSGSGQQAVTATPSGDK-QPLDSPVMEAQMAGSK-RQPLDSPVmEAQmAGSK-SEmWLTGDIVTFEHVR-SSASSEPAPALVTPGAAGEPVR-SSWGWSTPPDQWK	AAAANMLWIVSAPPSGMR-EGEGLFDDLGFDHDEL-EGRPVTYGSAVSLVHVLSGFK-GcPIAGHIEVSVSNEKPR-GTLQATGASSPISSQK-ISWGSGSGQQAVTATPSGDK-SEMWLTGDIVTFEHVR-SSASSEPAPALVTPGAAGEPVR	0	0	0	0	0	0	0	0	0	0	3	1	8	13	9	hypothetical protein
| organism=Toxoplasma_gondii_GT1 | product=GTPase RAB7 | location=TGGT1_chrXII:4169929-4175109(-) | length=432 | sequence_SO=chromosome | SO=protein_coding	TGGT1_248880,TGME49_248880,TGVEG_248880	47819.3	4	7	7	8	7	0.148	0.213	0.19	0.285	0.197	ATIGADFLTK-SFESLQSWKEEFLIQSSPSDPDSFPFVVVGNK-TSLMNQYVNKK-VIILGDSGVGK	ATIGADFLTK-DVVIDDKEVTVQIWDTAGQER-FQSLGVAFYR-GADccVLVFDVTNPK-QSGNDIPYFETSAK-TSLMNQYVNKK-VIILGDSGVGK	ATIGADFLTK-DVVIDDKEVTVQIWDTAGQER-GADccVLVFDVTNPK-QSGNDIPYFETSAK-TSLMNQYVNK-TSLMNQYVNKK-VIILGDSGVGK	ATIGADFLTK-DVVIDDKEVTVQIWDTAGQER-FQSLGVAFYR-GADccVLVFDVTNPK-QSGNDIPYFETSAK-SFESLQSWKEEFLIQSSPSDPDSFPFVVVGNK-TSLMNQYVNK-VIILGDSGVGK	ATIGADFLTK-FQSLGVAFYR-GADccVLVFDVTNPK-QSGNDIPYFETSAK-TATNVHLAFEEIAK-TSLmNQYVNKK-VIILGDSGVGK	0	0	0	0	0	0	0	0	0	0	4	8	7	9	9	GTPase RAB7
| organism=Toxoplasma_gondii_GT1 | product=putative eukaryotic translation initiation factor 3 subunit 7 | location=TGGT1_chrIV:2518527-2525070(+) | length=609 | sequence_SO=chromosome | SO=protein_coding	TGGT1_317720,TGME49_317720	68767.6	2		6	8	8	0.046		0.149	0.192	0.172	FSPPPFVEAGDNPASIAYR-LPQPADGSR		AIVDmVmEKPDGR-DLGMQIGLKPDNAWGIVR-FSPPPFVEAGDNPASIAYR-GEEPVKFSPPPFVEAGDNPASIAYR-LNRPAALGFEAVK-LYSRPEEEDEDAEEEEKAPETR	DLGMQIGLKPDNAWGIVR-FSPPPFVEAGDNPASIAYR-GALLATEVR-GEEPVKFSPPPFVEAGDNPASIAYR-GITVAFADEEQQFQTVDNRPLLR-KANNDNEHHVVLSVQSYQTR-LNRPAALGFEAVK-LPQPADGSR	AcDFTFHVQQR-DLGMQIGLKPDNAWGIVR-FSPPPFVEAGDNPASIAYR-GALLATEVR-GEEPVKFSPPPFVEAGDNPASIAYR-KANNDNEHHVVLSVQSYQTR-LNRPAALGFEAVK-LPQPADGSR	0		0	0	0	0		0	0	0	2		6	9	9	putative eukaryotic translation initiation factor 3 subunit 7
| organism=Toxoplasma_gondii_GT1 | product=leucyl-tRNA synthetase | location=TGGT1_chrIX:4343158-4354677(+) | length=1261 | sequence_SO=chromosome | SO=protein_coding	TGGT1_292080	141308	10	6	5	2	7	0.119	0.0603	0.0595	0.0262	0.0856	ENPYEVDAPLDAANAEK-GFYDGVLLVGPcAGQK-LFLNEIVTcTQEAK-LPFDELNLLQSHQR-LYLLEQFANEAVSGALPLR-NEFEYWYPLDLR-SFVTTDVNPFYDAFIR-SLGNFISIEDGIK-SYGLGTYLPWTK-VALADAGDTTDDANFQR	DKLLSIEEAIQAR-GFYDGVLLVGPcAGQK-LLSIEEAIQAR-LPFDELNLLQSHQR-SFVTTDVNPFYDAFIR-VALADAGDTTDDANFQR	LPFDELNLLQSHQR-LYLLEQFANEAVSGALPLR-SLGNFISIEDGIK-SYGLGTYLPWTK-VALADAGDTTDDANFQR	SFVTTDVNPFYDAFIR-VALADAGDTTDDANFQR	ASGEGVGPQEYTVVK-ENPYEVDAPLDAANAEK-GFYDGVLLVGPcAGQK-LPFDELNLLQSHQR-SFVTTDVNPFYDAFIR-SLGNFISIEDGIK-VALADAGDTTDDANFQR	10	6	5	2	7	TGME49_292080	TGME49_292080	TGME49_292080	TGME49_292080	TGME49_292080	10	6	5	2	9	leucyl-tRNA synthetase
| organism=Toxoplasma_gondii_ME49 | product=leucyl-tRNA synthetase | location=TGME49_chrIX:4536660-4548159(+) | length=1259 | sequence_SO=chromosome | SO=protein_coding	TGME49_292080	141144	10	6	5	2	7	0.119	0.0604	0.0596	0.0262	0.0858	ENPYEVDAPLDAANAEK-GFYDGVLLVGPcAGQK-LFLNEIVTcTQEAK-LPFDELNLLQSHQR-LYLLEQFANEAVSGALPLR-NEFEYWYPLDLR-SFVTTDVNPFYDAFIR-SLGNFISIEDGIK-SYGLGTYLPWTK-VALADAGDTTDDANFQR	DKLLSIEEAIQAR-GFYDGVLLVGPcAGQK-LLSIEEAIQAR-LPFDELNLLQSHQR-SFVTTDVNPFYDAFIR-VALADAGDTTDDANFQR	LPFDELNLLQSHQR-LYLLEQFANEAVSGALPLR-SLGNFISIEDGIK-SYGLGTYLPWTK-VALADAGDTTDDANFQR	SFVTTDVNPFYDAFIR-VALADAGDTTDDANFQR	ASGEGVGPQEYTVVK-ENPYEVDAPLDAANAEK-GFYDGVLLVGPcAGQK-LPFDELNLLQSHQR-SFVTTDVNPFYDAFIR-SLGNFISIEDGIK-VALADAGDTTDDANFQR	10	6	5	2	7	TGGT1_292080	TGGT1_292080	TGGT1_292080	TGGT1_292080	TGGT1_292080	10	6	5	2	9	leucyl-tRNA synthetase
| organism=Toxoplasma_gondii_GT1 | product=ribosomal-ubiquitin protein RPL40 | location=TGGT1_chrIX:3235966-3237173(+) | length=129 | sequence_SO=chromosome | SO=protein_coding	TGGT1_289750,TGME49_289750,TGVEG_289750	14686	2	3	4	4	4	0.14	0.264	0.364	0.364	0.364	ESTLHLVLR-TLSDYNIQKESTLHLVLR	ESTLHLVLR-TITLDVEPSDTIENVK-TLSDYNIQKESTLHLVLR	ESTLHLVLR-IQDKEGIPPDQQR-TITLDVEPSDTIENVK-TLSDYNIQKESTLHLVLR	ESTLHLVLR-IQDKEGIPPDQQR-TITLDVEPSDTIENVK-TLSDYNIQKESTLHLVLR	ESTLHLVLR-IQDKEGIPPDQQR-TITLDVEPSDTIENVK-TLSDYNIQKESTLHLVLR	2	2	3	3	3	sp|P62979|RS27A_HUMAN	sp|P62979|RS27A_HUMAN	sp|P62979|RS27A_HUMAN	sp|P62979|RS27A_HUMAN	sp|P62979|RS27A_HUMAN	5	7	9	8	9	ribosomal-ubiquitin protein RPL40
| organism=Toxoplasma_gondii_GT1 | product=myosin D | location=TGGT1_chrVIIb:714013-721737(-) | length=822 | sequence_SO=chromosome | SO=protein_coding	TGGT1_263180,TGME49_263180,TGVEG_263180	91055.1	1		3	5	8	0.0182		0.0511	0.108	0.133	KPQTIIVSGESGAGK		LQQVEPTADSQELTVQAK-STSISADEYALGK-VLPGSTQQTLK	IQTAIMAANPVLEAFGNAK-KPQTIIVSGESGAGK-LQQVEPTADSQELTVQAK-VIYTTAEPLIVAVNPFQDLK-VLIQLHALSILEALHLR	FINLGVSNKPGADAK-IQTAImAANPVLEAFGNAK-KPQTIIVSGESGAGK-KPQTIIVSGESGAGKTETTK-LQQVEPTADSQELTVQAK-STSISADEYALGK-VLPGSTQQTLK-YLATSAGGNLDLK	0		0	0	0	0		0	0	0	1		3	5	9	myosin D
| organism=Toxoplasma_gondii_GT1 | product=putative anonymous antigen-1 | location=TGGT1_chrXI:2804165-2821550(-) | length=2639 | sequence_SO=chromosome | SO=protein_coding	TGGT1_312630	286160	5	2	2	1	9	0.0235	0.00985	0.00947	0.00455	0.0493	HLNVLDTAIQTAR-IAEAGAVTALFR-NNETAVVHLLDVLNK-TcKDVYDLLNSR-VLAAISGLSR	GQADPEIVLYAVK-TGGLNAVVQYLTR	IAEAGAVTALFR-TGGLNAVVQYLTR	IAEAGAVTALFR	AGNVATLISLYESLK-ALQGLSMADVNMTAR-APQSQYSEEAAIHcLEALR-FYDNDVRFPAQVLTAALTK-HLNVLDTAIQTAR-IAEAGAVTALFR-QAAVEALHAQcQQR-TGGLNAVVQYLTR-VLAAISGLSR	5	2	2	1	9	TGME49_312630,TGVEG_312630	TGME49_312630,TGVEG_312630	TGME49_312630,TGVEG_312630	TGME49_312630,TGVEG_312630	TGME49_312630,TGVEG_312630	6	2	3	1	9	putative anonymous antigen-1
| organism=Toxoplasma_gondii_ME49 | product=anonymous antigen-1, putative | location=TGME49_chrXI:2840542-2857974(-) | length=2639 | sequence_SO=chromosome | SO=protein_coding	TGME49_312630,TGVEG_312630	286218	5	2	2	1	9	0.0235	0.00985	0.00947	0.00455	0.0493	HLNVLDTAIQTAR-IAEAGAVTALFR-NNETAVVHLLDVLNK-TcKDVYDLLNSR-VLAAISGLSR	GQADPEIVLYAVK-TGGLNAVVQYLTR	IAEAGAVTALFR-TGGLNAVVQYLTR	IAEAGAVTALFR	AGNVATLISLYESLK-ALQGLSMADVNMTAR-APQSQYSEEAAIHcLEALR-FYDNDVRFPAQVLTAALTK-HLNVLDTAIQTAR-IAEAGAVTALFR-QAAVEALHAQcQQR-TGGLNAVVQYLTR-VLAAISGLSR	5	2	2	1	9	TGGT1_312630	TGGT1_312630	TGGT1_312630	TGGT1_312630	TGGT1_312630	6	2	3	1	9	anonymous antigen-1, putative
| organism=Toxoplasma_gondii_GT1 | product=putative asparagine synthetase | location=TGGT1_chrIII:924367-930594(+) | length=588 | sequence_SO=chromosome | SO=protein_coding	TGGT1_253430,TGME49_253430,TGVEG_253430	65869.6	2		2	8	8	0.0459		0.0578	0.214	0.209	GFLDFAmSIDPEDK-TASDcQPLPSLFK		TSMAWGVEAR-VVLTGEGADEVFGGYLYFHSAPNR	FQEcIDQSGR-GFLDFAmSIDPEDK-LAIVDPATGK-LLFPTNTPVTK-QPLcDASGTFVcVANGEIYNHVELTK-TSMAWGVEAR-TVHTGPSIAcSTAAALEWNEK-VVLTGEGADEVFGGYLYFHSAPNR	EQFSDGVGYAWIDHLK-FQEcIDQSGR-GFLDFAmSIDPEDK-LLFPTNTPVTK-TSmAWGVEAR-TVHTGPSIAcSTAAALEWNEK-VVLTGEGADEVFGGYLYFHSAPNR-YYNPSWWGVDKPLPTYR	0		0	0	0	0		0	0	0	2		2	8	9	putative asparagine synthetase
| organism=Toxoplasma_gondii_GT1 | product=microneme-like protein | location=TGGT1_chrV:1554594-1556873(+) | length=759 | sequence_SO=chromosome | SO=protein_coding	TGGT1_286740,TGME49_286740,TGVEG_286740	79754.9	1	1	2	3	8	0.0184	0.0158	0.0303	0.0514	0.169	cSPNADcLEYNVER	LYScDcTSLAIK	LYScDcTSLAIK-TGYASVEINGR	cSPNADcLEYNVER-TGYASVEINGR-TVFQPPSEESWLcR	cSPNADcLEYNVER-FDPcEYNPcGTSEAVK-GLNDEKKPVcISR-HPGSLHPESGEAPATASSLVQIEAAQHTSLVSSAAAR-LYScDcTSLAIK-NSSDPEIGQWR-TGYASVEINGR-TVFQPPSEESWLcR	0	0	0	0	0	0	0	0	0	0	1	1	2	4	9	microneme-like protein
| organism=Toxoplasma_gondii_ME49 | product=ribosomal protein RPS16 (RPS16) | location=TGME49_chrVIIb:856869-858555(+) | length=211 | sequence_SO=chromosome | SO=protein_coding	TGME49_263040,TGVEG_263040	24055.9	2	4	2	4	6	0.123	0.152	0.123	0.204	0.265	NAVAVALcTQGK-VSGGGYVAQIYAIR	KNAVAVALcTQGK-NAVAVALcTQGK-VSGGGYVAQIYAIR-VSGGGYVAQIYAIRQAIAK	AFEPLLLLGKER-VSGGGYVAQIYAIR	AFEPLLLLGKER-NAVAVALcTQGK-VSGGGYVAQIYAIR-VSGGGYVAQIYAIRQAIAK	AFEPLLLLGK-AFEPLLLLGKER-KNAVAVALcTQGK-VKAFEPLLLLGK-VNGcPLEHLQPEALK-VSGGGYVAQIYAIR	0	0	0	0	0	0	0	0	0	0	2	4	2	4	9	ribosomal protein RPS16 (RPS16)
| organism=Toxoplasma_gondii_GT1 | product=ribosomal protein RPS11 | location=TGGT1_chrX:1087439-1090315(-) | length=161 | sequence_SO=chromosome | SO=protein_coding	TGGT1_226970,TGME49_226970,TGVEG_226970	18676.8	1	7		5	7	0.0807	0.398		0.304	0.435	AFQKQDGVSSLGR	AFQKQDGVSSLGR-aTADVQTERAFQK-DVGLGFQTPR-EGDIVTAGQcRPLSK-NVTcHLSPcFEQVK-QDGVSSLGR-YWKDVGLGFQTPR		AFQKQDGVSSLGR-DVGLGFQTPR-EGDIVTAGQcRPLSK-QDGVSSLGR-VEKNQVFGNVR	aTADVQTER-cPFTGNVSIR-DVGLGFQTPR-EGDIVTAGQcRPLSK-NVTcHLSPcFEQVK-QDGVSSLGR-YWKDVGLGFQTPR	0	0		0	0	0	0		0	0	1	8		6	9	ribosomal protein RPS11
| organism=Toxoplasma_gondii_GT1 | product=hypothetical protein | location=TGGT1_chrVIII:647435-648305(-) | length=142 | sequence_SO=chromosome | SO=protein_coding	TGGT1_230160,TGVEG_230160	15844.6		3		5	5		0.275		0.401	0.394		cFILNITPGVSER-VDTDPEALGPLPEK-VQVYTYQPATVR		cFILNITPGVSER-SAEVVYATGLK-SAEVVYATGLKYTDPATR-VDTDPEALGPLPEK-VQVYTYQPATVR	cFILNITPGVSER-HGVNNLLSMSK-SAEVVYATGLK-SAEVVYATGLKYTDPATR-VDTDPEALGPLPEK		0		0	0		0		0	0		3		6	7	ADP ribosylation factor ARF1
| organism=Toxoplasma_gondii_GT1 | product=putative eukaryotic initiation factor-3, subunit 8 | location=TGGT1_chrIa:989669-996523(-) | length=971 | sequence_SO=chromosome | SO=protein_coding	TGGT1_294620,TGME49_294620,TGVEG_294620	109195	7	6	9	5	8	0.108	0.0917	0.132	0.0711	0.126	DLLHTPNMQELALQTDTQTQILYNR-DLVQLGLcAFR-IADFSELYKDYESLVR-IIVELEQFLEER-LGQSVDMIAVLcR-LMNATEIQEMLK-SQQIVEQEGLPSFFVR	DLLHTPNmQELALQTDTQTQILYNR-DLVQLGLcAFR-IIVELEQFLEER-LGQSVDMIAVLcR-LMNATEIQEMLK-SQQIVEQEGLPSFFVR	DLLHTPNmQELALQTDTQTQILYNR-DLVQLGLcAFR-ELLAQGLSNLK-IADFSELYKDYESLVR-IIVELEQFLEER-LGQSVDMIAVLcR-LMNATEIQEMLK-LTNLVFESESSR-SQQIVEQEGLPSFFVR	IADFSELYKDYESLVR-LGQSVDMIAVLcR-LMNATEIQEMLK-LTNLVFESESSR-SQQIVEQEGLPSFFVR	DLLHTPNMQELALQTDTQTQILYNR-DLVQLGLcAFR-DMESLFDTNDLDASVIR-IADFSELYKDYESLVR-IIVELEQFLEER-LGQSVDMIAVLcR-LMNATEIQEMLK-SQQIVEQEGLPSFFVR	0	0	0	0	0	0	0	0	0	0	8	6	11	5	8	putative eukaryotic initiation factor-3, subunit 8
| organism=Toxoplasma_gondii_GT1 | product=putative vacuolar ATP synthase subunit b | location=TGGT1_chrXII:574692-577426(+) | length=505 | sequence_SO=chromosome | SO=protein_coding	TGGT1_219800,TGME49_219800,TGVEG_219800	56615.5	7		8	6	7	0.226		0.257	0.2	0.216	AVVGEEALSPDDLLYLEFTDKFENR-AVVQVFEGTSGIDTR-GYPGYMYTDLSTIYER-IPLFSAAGLPHNEIGAQIcR-LALTTAEYLAYER-LLSQGPYENR-VALFLNLANDPTIER		ADAALAHAAAASR-AVVGEEALSPDDLLYLEFTDKFENR-AVVQVFEGTSGIDTR-EmHVFVILTDMTAYADALR-GYPGYMYTDLSTIYER-LALTTAEYLAYER-LLSQGPYENR-VLAEEFLDINGcPINPQcR	ADAALAHAAAASR-AVVGEEALSPDDLLYLEFTDKFENR-EmIQTGISAIDVMNSVVR-GYPGYMYTDLSTIYER-LALTTAEYLAYER-TVAGVEGPLVILDDVK	ADAALAHAAAASR-EmIQTGISAIDVMNSVVR-IPLFSAAGLPHNEIGAQIcR-LALTTAEYLAYER-LLSQGPYENR-TVAGVEGPLVILDDVK-VLAEEFLDINGcPINPQcR	0		0	0	0	0		0	0	0	8		9	6	8	putative vacuolar ATP synthase subunit b
| organism=Toxoplasma_gondii_GT1 | product=putative thioredoxin | location=TGGT1_chrIb:1585569-1589285(-) | length=424 | sequence_SO=chromosome | SO=protein_coding	TGGT1_209950	47687.6	4		8	5	6	0.132		0.262	0.16	0.172	AHQVFAVLFYK-AmATHVQVPK-AVGPLIPSSVIIPTDMKDFEK-ELTAEETDMLEALK		AHQVFAVLFYK-AmATHVQVPK-AVGPLIPSSVIIPTDMKDFEK-DGcSEcQSLLDGEFNTLAK-ELTAEETDMLEALK-GmVGVLAVDcGESAK-VLVFSDKPK-YQYDSGKGPDFR	AHQVFAVLFYK-DGcSEcQSLLDGEFNTLAK-ELTAEETDMLEALK-ESIASLLDK-GMVGVLAVDcGESAK	AHQVFAVLFYK-ELTAEETDMLEALK-ESIASLLDK-FEGTPTYASLSK-GMVGVLAVDcGESAK-YQYDSGKGPDFR	0		0	0	0	0		0	0	0	4		9	7	8	putative thioredoxin
| organism=Toxoplasma_gondii_ME49 | product=WD domain, G-beta repeat-containing protein | location=TGME49_chrV:824222-837450(+) | length=3086 | sequence_SO=chromosome | SO=protein_coding	TGME49_213060	328234	7	3	7	8	7	0.0279	0.0117	0.0288	0.0301	0.0295	AASTNLTGScASAAAK-EAVLVDTQDR-GGGQGVAVTALLLVGR-LPAVYSQWYK-NLSLLESFAETR-SAAYFPLVHTLR-TLDLLAQLQR	AASTNLTGScASAAAK-EAVLVDTQDR-TLDLLAQLQR	AASTNLTGScASAAAK-EAVLVDTQDR-GGGQGVAVTALLLVGR-LPAVYSQWYK-NLSLLESFAETR-SNASSLFATEHTDAR-TLDLLAQLQR	AASTNLTGScASAAAK-LVSScAAGSGLAR-NLSLLESFAETR-SAAYFPLVHTLR-SNASSLFATEHTDAR-TLDLLAQLQR-TSTKPLAEAFAAR-YRNLSLLESFAETR	AASTNLTGScASAAAK-IFALAAALLR-LPAVYSQWYK-NLSLLESFAETR-QDGSITVVETPSAcLSR-SNASSLFATEHTDAR-VGVISIPSLLR	7	3	7	8	7	TGGT1_213060,TGVEG_213060	TGGT1_213060,TGVEG_213060	TGGT1_213060,TGVEG_213060	TGGT1_213060,TGVEG_213060	TGGT1_213060,TGVEG_213060	8	4	9	11	8	WD domain, G-beta repeat-containing protein
| organism=Toxoplasma_gondii_GT1 | product=putative pyruvate dehydrogenase E1 component, beta subunit | location=TGGT1_chrXI:4024213-4027840(+) | length=423 | sequence_SO=chromosome | SO=protein_coding	TGGT1_314400,TGME49_314400,TGVEG_314400	45599.3	3	2	5	6	7	0.132	0.0757	0.213	0.236	0.262	cFFSLEAPIKR-cLITHEAPmTmGFGAELASTIQEK-VTGYDTPFPLAFEPFYLPDER	cFFSLEAPIKR-VTGYDTPFPLAFEPFYLPDER	cLITHEAPmTmGFGAELASTIQEK-EGSHITAIAWGTQVHR-STWGAVGHGGLYHSQSPEAYFAHASGLK-VTGYDTPFPLAFEPFYLPDER-VTGYDTPFPLAFEPFYLPDERK	cFFSLEAPIK-cFFSLEAPIKR-cLITHEAPmTmGFGAELASTIQEK-EGSHITAIAWGTQVHR-STWGAVGHGGLYHSQSPEAYFAHASGLK-VTGYDTPFPLAFEPFYLPDER	cFFSLEAPIK-cFFSLEAPIKR-cLITHEAPmTmGFGAELASTIQEK-DDNPVVFFEPK-EGSHITAIAWGTQVHR-STWGAVGHGGLYHSQSPEAYFAHASGLK-VTGYDTPFPLAFEPFYLPDER	0	0	0	0	0	0	0	0	0	0	3	2	7	7	8	putative pyruvate dehydrogenase E1 component, beta subunit
| organism=Toxoplasma_gondii_GT1 | product=putative long-chain fatty acid CoA ligase | location=TGGT1_chrVI:2778396-2788707(-) | length=758 | sequence_SO=chromosome | SO=protein_coding	TGGT1_243800	83509	4	2	4	5	8	0.0844	0.0264	0.0805	0.103	0.156	EVEQLALEVGSGILSLPDAAPK-LGIQVFTWR-LSTVSTVcYTSGTTSRPK-SSLAGEPEEAVNASR	LAQGEYVSPEK-LGIQVFTWR	EVEQLALEVGSGILSLPDAAPK-LLDDmQTLEPAVFSSVPR-LVSEPFSIENELLTPTMK-TYREVEQLALEVGSGILSLPDAAPK	KLADTSLETVcTLPEFHR-LGIQVFTWR-LSTVSTVcYTSGTTSRPK-LVSEPFSIENELLTPTMK-STVAQTLFNQGMTTK	EVEQLALEVGSGILSLPDAAPK-LAQGEYVSPEK-LGIQVFTWR-LLDDmQTLEPAVFSSVPR-LLDSIEAAK-LSTVSTVcYTSGTTSRPK-LVSEPFSIENELLTPTMK-YLFLMDDPGAPAK	0	0	0	0	0	0	0	0	0	0	4	2	5	6	8	putative long-chain fatty acid CoA ligase
| organism=Toxoplasma_gondii_GT1 | product=putative small GTPase Rab2 | location=TGGT1_chrXI:2359586-2364079(+) | length=214 | sequence_SO=chromosome | SO=protein_coding	TGGT1_312050,TGME49_312050,TGVEG_312050	24210.3	1	2	4	3	6	0.0561	0.117	0.229	0.168	0.36	EVSFDEGAAFAR	EVSFDEGAAFAR-LQIWDTAGQESFR	GAAGALLVYDITR-GIYDLSNEAHGIK-QHGLIFLETSAK-ScLLLQFTDKR	EVSFDEGAAFAR-LQIWDTAGQESFR-ScLLLQFTDKR	EVSFDEGAAFAR-GAAGALLVYDITR-GIYDLSNEAHGIK-LQIWDTAGQESFR-QHGLIFLETSAK-TAQNVDEAFILTAR	0	0	0	0	0	0	0	0	0	0	1	2	6	3	8	putative small GTPase Rab2
Cathepsin D heavy chain (Chain 169-412) - Homo sapiens (Human)	sp|P07339ups|CATD_HUMAN_UPS	26629.4	5	7	4	1	5	0.283	0.451	0.246	0.0533	0.299	FDGILGMAYPR-LSPEDYTLK-LVDQNIFSFYLSR-LVDQNIFSFYLSRDPDAQPGGELMLGGTDSK-QVFGEATKQPGITFIAAK	AIGAVPLIQGEYMIPcEK-EGcEAIVDTGTSLMVGPVDEVR-FDGILGMAYPR-LVDQNIFSFYLSR-LVDQNIFSFYLSRDPDAQPGGELMLGGTDSK-QVFGEATKQPGITFIAAK-VSTLPAITLK	FDGILGmAYPR-LVDQNIFSFYLSR-LVDQNIFSFYLSRDPDAQPGGELMLGGTDSK-QVFGEATKQPGITFIAAK	LVDQNIFSFYLSR	DPDAQPGGELMLGGTDSK-EGcEAIVDTGTSLmVGPVDEVR-LVDQNIFSFYLSR-QPGITFIAAK-VSTLPAITLK	0	0	0	0	0	0	0	0	0	0	7	15	5	2	8
| organism=Toxoplasma_gondii_GT1 | product=putative prohibitin | location=TGGT1_chrVI:2820162-2822544(+) | length=271 | sequence_SO=chromosome | SO=protein_coding	TGGT1_243950,TGME49_243950,TGVEG_243950	30222.2	2	2	3	2	6	0.133	0.0959	0.185	0.114	0.317	AEGEAEAATLISEAIKQHGTGLIEVR-YDAESLLTQR	AEGEAEAATLISEAIK-YDAESLLTQR	AEGEAEAATLISEAIK-AGVLLGSAGFVASScLYDVDGGQR-YDAESLLTQR	AEGEAEAATLISEAIK-LPIIHQTLGPDYDER	AEGEAEAATLISEAIK-AGVLLGSAGFVASScLYDVDGGQR-DLQmVSVGLR-LPIIHQTLGPDYDER-VLPSIGNEVLK-YDAESLLTQR	0	0	0	0	0	0	0	0	0	0	2	2	3	3	8	putative prohibitin
| organism=Toxoplasma_gondii_GT1 | product=putative translation initiation factor eIF-5A | location=TGGT1_chrXII:5518720-5519205(-) | length=161 | sequence_SO=chromosome | SO=protein_coding	TGGT1_251810,TGME49_251810,TGVEG_251810	17467.9	2	7	2	4	5	0.161	0.429	0.149	0.41	0.453	DSEGNLDEVATQVK-SVLVTVLQAcGK	AHIVGLDIFTGK-AHIVGLDIFTGKK-DSEGNLDEVATQVK-sDAEDVTFETADAGASHTYPmQAGAIK-sDAEDVTFETADAGASHTYPMQAGAIKK-SVLVTVLQAcGK-SVLVTVLQAcGKEK	AHIVGLDIFTGK-SVLVTVLQAcGK	AHIVGLDIFTGK-DSEGNLDEVATQVK-sDAEDVTFETADAGASHTYPmQAGAIKK-SVLVTVLQAcGK	AHIVGLDIFTGK-DSEGNLDEVATQVK-NLFTDGKSVLVTVLQAcGK-sDAEDVTFETADAGASHTYPMQAGAIKK-SVLVTVLQAcGK	0	0	0	0	0	0	0	0	0	0	2	9	2	5	8	putative translation initiation factor eIF-5A
| organism=Toxoplasma_gondii_GT1 | product=ribosomal protein RPL14 | location=TGGT1_chrIX:634719-636622(+) | length=157 | sequence_SO=chromosome | SO=protein_coding	TGGT1_267060,TGME49_267060,TGVEG_267060	17878.6	2	4	2	4	5	0.0764	0.229	0.0764	0.293	0.293	IALTDQYLK-IALTDQYLKIPR	IALTDQYLK-IALTDQYLKIPR-LcFVVDIINQTR-LcVVQYGPDAGKLcFVVDIINQTR	IALTDQYLK-IALTDQYLKIPR	ALEKDDVIAK-IALTDQYLK-IALTDQYLKIPR-LcVVQYGPDAGKLcFVVDIINQTR	ALEKDDVIAK-IALTDQYLK-IALTDQYLKIPR-LcFVVDIINQTR-LcVVQYGPDAGKLcFVVDIINQTR	0	0	0	0	0	0	0	0	0	0	3	7	2	7	8	ribosomal protein RPL14
| organism=Toxoplasma_gondii_GT1 | product=hypothetical protein | location=TGGT1_chrVI:1270405-1274121(-) | length=1238 | sequence_SO=chromosome | SO=protein_coding	TGGT1_240510	134920	1		1	6	7	0.0113		0.0105	0.0711	0.0816	LPQTQSFLQSSGSR		AADVDLQESAAGR	AAAAVATLEFHAAR-AADVDLQESAAGR-AIDAGGDVLLVALSR-GScLFPLSSSPVIPSPR-LPQTQSFLQSSGSR-VLVETPLTEmNLPSR	AAAAVATLEFHAAR-AADVDLQESAAGR-AIDAGGDVLLVALSR-EFGGTGSPFLGSNIDK-GNVAEcFFTLTGER-LPQTQSFLQSSGSR-VLVETPLTEMNLPSR	1		1	6	7	TGME49_240510,TGVEG_240510		TGME49_240510,TGVEG_240510	TGME49_240510,TGVEG_240510	TGME49_240510,TGVEG_240510	1		1	6	8	hypothetical protein
| organism=Toxoplasma_gondii_ME49 | product=hypothetical protein | location=TGME49_chrVI:1299719-1303438(-) | length=1239 | sequence_SO=chromosome | SO=protein_coding	TGME49_240510,TGVEG_240510	135074	1		1	6	7	0.0113		0.0105	0.071	0.0815	LPQTQSFLQSSGSR		AADVDLQESAAGR	AAAAVATLEFHAAR-AADVDLQESAAGR-AIDAGGDVLLVALSR-GScLFPLSSSPVIPSPR-LPQTQSFLQSSGSR-VLVETPLTEmNLPSR	AAAAVATLEFHAAR-AADVDLQESAAGR-AIDAGGDVLLVALSR-EFGGTGSPFLGSNIDK-GNVAEcFFTLTGER-LPQTQSFLQSSGSR-VLVETPLTEMNLPSR	1		1	6	7	TGGT1_240510		TGGT1_240510	TGGT1_240510	TGGT1_240510	1		1	6	8	hypothetical protein
| organism=Toxoplasma_gondii_GT1 | product=ribosomal protein RPL11 | location=TGGT1_chrXI:792484-794108(+) | length=175 | sequence_SO=chromosome | SO=protein_coding	TGGT1_309820,TGME49_309820,TGVEG_309820	20199.9		5	1	5	4		0.337	0.08	0.337	0.257		EDSIKWFQQTYDGIVLNH-LTLNIcVGESGDRLTR-NEKIAcYVTVR-VLEQLTGQRPQFSK-WFQQTYDGIVLNH	VLEQLTGQRPQFSK	EDSIKWFQQTYDGIVLNH-LTLNIcVGESGDRLTR-NEKIAcYVTVR-VLEQLTGQRPQFSK-WFQQTYDGIVLNH	EDSIKWFQQTYDGIVLNH-LTLNIcVGESGDR-VLEQLTGQRPQFSK-WFQQTYDGIVLNH		0	0	0	0		0	0	0	0		5	1	5	5	DJ-1 family protein
| organism=Toxoplasma_gondii_GT1 | product=ribosomal protein RPL21 | location=TGGT1_chrXII:2403148-2403621(+) | length=157 | sequence_SO=chromosome | SO=protein_coding	TGGT1_245680,TGME49_245680,TGVEG_245680	17893.4	2	4		4	4	0.159	0.242		0.242	0.242	KGDYVDIVcDPSVQK-TGIVFNVTQR	AVGVEVNKVVGNR-GDYVDIVcDPSVQK-KGDYVDIVcDPSVQK-TGIVFNVTQR		AVGVEVNKVVGNR-GDYVDIVcDPSVQK-KGDYVDIVcDPSVQK-TGIVFNVTQR	AVGVEVNKVVGNR-GDYVDIVcDPSVQK-KGDYVDIVcDPSVQK-TGIVFNVTQR	0	0		0	0	0	0		0	0	2	5		4	8	ribosomal protein RPL21
| organism=Toxoplasma_gondii_GT1 | product=putative septum formation protein maf | location=TGGT1_chrIV:2359748-2361934(+) | length=390 | sequence_SO=chromosome | SO=protein_coding	TGGT1_301430,TGME49_301430	42241.3	6	1	11	6	5	0.231	0.041	0.374	0.226	0.192	ASVGWDAELYALK-QGGAEHPVAAFVETTK-QIDTVSPDEEESLLVK-SVLNLDVEcMPSDFEALR-THAVHTAVSLYSR-TLLPLLPVFGSFTK	VTmVALGSDDIEAYVR	ASVGWDAELYALK-EIWKTDEASLNNANR-GAAESEEGHR-GPPQADDEAccSAQK-QGGAEHPVAAFVETTK-QIDTVSPDEEESLLVK-SVLNLDVEcmPSDFEALR-TDEASLNNANR-THAVHTAVSLYSR-TLLPLLPVFGSFTK-VTMVALGSDDIEAYVR	ASVGWDAELYALK-QGGAEHPVAAFVETTK-QIDTVSPDEEESLLVK-THAVHTAVSLYSR-TLLPLLPVFGSFTK-VTMVALGSDDIEAYVR	ASVGWDAELYALK-QGGAEHPVAAFVETTK-QIDTVSPDEEESLLVK-TLLPLLPVFGSFTK-VTMVALGSDDIEAYVR	0	0	0	0	0	0	0	0	0	0	10	1	18	8	7	putative septum formation protein maf
| organism=Toxoplasma_gondii_ME49 | product=leucyl aminopeptidase LAP (LAP) | location=TGME49_chrIX:3829311-3834438(+) | length=781 | sequence_SO=chromosome | SO=protein_coding	TGME49_290670	83237.2	13		9	6	6	0.21		0.169	0.119	0.0922	AAAAFASmLLR-ADTIVDVATLTGAVIVALGYK-EAGLEAEVLQQDDIEK-EAGLEAEVLQQDDIEKLK-FDMGGAAAVLGAAR-GIcFDAGGYNLK-LTLADALVYAEK-LTLFTDDVEAVNR-SYRPGDVITASNGK-TGGAQIELMK-TSmATGFGVR-TVAVVLPTcQK-VVTSFLETLLVELQPDLR		EAGLEAEVLQQDDIEK-EAGLEAEVLQQDDIEKLK-GKGGSIIAAVFLNK-LTLADALVYAEK-mEAVDISEAEK-SYRPGDVITASNGK-TGGAQIELmKFDmGGAAAVLGAAR-TVEVGNTDAEGR-VVAPGVYFAQELVNAPANYcNPVTLAR	EAGLEAEVLQQDDIEKLK-FDMGGAAAVLGAAR-LTLADALVYAEK-TGGAQIELMK-TVEVGNTDAEGR-VVAPGVYFAQELVNAPANYcNPVTLAR	EAGLEAEVLQQDDIEK-EAGLEAEVLQQDDIEKLK-LTLADALVYAEK-SYRPGDVITASNGK-TSmATGFGVR-VVTSFLETLLVELQPDLR	13		9	6	6	TGGT1_290670,TGVEG_290670		TGGT1_290670,TGVEG_290670	TGGT1_290670,TGVEG_290670	TGGT1_290670,TGVEG_290670	15		10	9	7	leucyl aminopeptidase LAP (LAP)
| organism=Toxoplasma_gondii_GT1 | product=putative vacuolar protein sorting-associated protein 26 | location=TGGT1_chrVIIb:491007-496795(+) | length=368 | sequence_SO=chromosome | SO=protein_coding	TGGT1_263500,TGME49_263500,TGVEG_263500	42235.3	2	1	7	5	6	0.087	0.0353	0.226	0.168	0.234	TETAGTGSSAVTDSETLTK-VYLSGFDFTPTYK	VYLSGFDFTPTYK	FEImDGAPIR-FNAVDKPNETYSGIHVR-SNSYDFFSISK-TETAGTGSSAVTDSETLTK-TETAGTGSSAVTDSETLTKFEIMDGAPIR-VELIGQIDTLYDR-VYLSGFDFTPTYK	LDHNGIKVELIGQIDTLYDR-TETAGTGSSAVTDSETLTK-TETAGTGSSAVTDSETLTKFEImDGAPIR-VELIGQIDTLYDR-VYLSGFDFTPTYK	EQDFVVQNIGIPPEVNNTIK-SNSYDFFSISK-TETAGTGSSAVTDSETLTK-TETAGTGSSAVTDSETLTKFEImDGAPIR-VELIGQIDTLYDR-VYLSGFDFTPTYK	0	0	0	0	0	0	0	0	0	0	2	1	7	6	7	putative vacuolar protein sorting-associated protein 26
| organism=Toxoplasma_gondii_GT1 | product=phosphorylase family protein | location=TGGT1_chrXI:1460710-1463812(-) | length=303 | sequence_SO=chromosome | SO=protein_coding	TGGT1_310640,TGME49_310640,TGVEG_310640	33043.6	4	2	7	5	6	0.152	0.0891	0.287	0.188	0.284	GLNcSAETFFAcQGR-LTDLIEANLNAQGAAVK-LTDLIEANLNAQGAAVKR-SYAASLmIGLVNR	EASFVLEGEPLAVVR-FLTDVTEVSSSR	EASFVLEGEPLAVVR-ELPLWNDNNANLLK-FLTDVTEVSSSR-GLNcSAETFFAcQGR-LTDLIEANLNAQGAAVK-LTDLIEANLNAQGAAVKR-SYAASLmIGLVNR	ELPLWNDNNANLLK-FLTDVTEVSSSR-LTDLIEANLNAQGAAVK-LTDLIEANLNAQGAAVKR-SYAASLmIGLVNR	EASFVLEGEPLAVVR-ELPLWNDNNANLLK-FLTDVTEVSSSR-GLNcSAETFFAcQGR-LTDLIEANLNAQGAAVK-SYAASLMIGLVNR	0	0	0	0	0	0	0	0	0	0	5	2	9	6	7	phosphorylase family protein
| organism=Toxoplasma_gondii_GT1 | product=ribosomal protein RPS3 | location=TGGT1_chrVIII:1993673-1994649(-) | length=255 | sequence_SO=chromosome | SO=protein_coding	TGGT1_232300	28637.6	7	6	6	5	5	0.267	0.227	0.267	0.192	0.302	ELTSVVQKR-FGFAPDSVELFAER-FKDGYLISTGEPSK-GcEVVVSGK-GLcAMAQAESLR-IMLPHDPEGK-RFGFAPDSVELFAER	DGYLISTGEPSK-ELTSVVQKR-FGFAPDSVELFAER-FKDGYLISTGEPSK-GcEVVVSGK-GLcAmAQAESLR	DGVFQAELNEFLScTLSEDGYSGVEVR-DGYLISTGEPSK-FGFAPDSVELFAER-FKDGYLISTGEPSK-GLcAMAQAESLR-RFGFAPDSVELFAER	ELTSVVQKR-FGFAPDSVELFAER-FKDGYLISTGEPSK-GLcAMAQAESLR-RFGFAPDSVELFAER	DGVFQAELNEFLScTLSEDGYSGVEVR-FGFAPDSVELFAER-FKDGYLISTGEPSK-GLcAmAQAESLR-IMLPHDPEGK	7	6	6	5	5	TGME49_232300,TGVEG_232300	TGME49_232300,TGVEG_232300	TGME49_232300,TGVEG_232300	TGME49_232300,TGVEG_232300	TGME49_232300,TGVEG_232300	9	9	13	9	7	ribosomal protein RPS3
| organism=Toxoplasma_gondii_ME49 | product=ribosomal protein RPS3 (RPS3) | location=TGME49_chrVIII:1998615-1999591(-) | length=255 | sequence_SO=chromosome | SO=protein_coding	TGME49_232300,TGVEG_232300	28736.7	7	6	6	5	5	0.267	0.227	0.267	0.192	0.302	ELTSVVQKR-FGFAPDSVELFAER-FKDGYLISTGEPSK-GcEVVVSGK-GLcAMAQAESLR-IMLPHDPEGK-RFGFAPDSVELFAER	DGYLISTGEPSK-ELTSVVQKR-FGFAPDSVELFAER-FKDGYLISTGEPSK-GcEVVVSGK-GLcAmAQAESLR	DGVFQAELNEFLScTLSEDGYSGVEVR-DGYLISTGEPSK-FGFAPDSVELFAER-FKDGYLISTGEPSK-GLcAMAQAESLR-RFGFAPDSVELFAER	ELTSVVQKR-FGFAPDSVELFAER-FKDGYLISTGEPSK-GLcAMAQAESLR-RFGFAPDSVELFAER	DGVFQAELNEFLScTLSEDGYSGVEVR-FGFAPDSVELFAER-FKDGYLISTGEPSK-GLcAmAQAESLR-IMLPHDPEGK	7	6	6	5	5	TGGT1_232300	TGGT1_232300	TGGT1_232300	TGGT1_232300	TGGT1_232300	9	9	13	9	7	ribosomal protein RPS3 (RPS3)
| organism=Toxoplasma_gondii_GT1 | product=rhoptry protein ROP5 | location=AAQM03000031:206-1855(-) | length=549 | sequence_SO=contig | SO=protein_coding	TGGT1_308090,TGVEG_308090	60777.1	5		5	8	7	0.151		0.144	0.197	0.195	GPASSVPVTYAPR-GTADGAGVADETHQEPRPPLR-QRPLLDPSFHGLEAGDSFMR-TNDLASGTPHVAR-VPASSTTTSASEGIFR		GLVHGHFTPDNLFIMPDGR-GTADGAGVADETHQEPRPPLR-TNDLASGTPHVAR-VFTMGAENSR-VPASSTTTSASEGIFR	EEELIGYcR-GPASSVPVTYAPR-LLGESPEEAR-QRPLLDPSFHGLEAGDSFMR-STEDFLALHILTAQLIR-TNDLASGTPHVAR-VFTMGAENSR-VPASSTTTSASEGIFR	GPASSVPVTYAPR-GTADGAGVADETHQEPRPPLR-LmLGDVSVLR-QRPLLDPSFHGLEAGDSFMR-STEDFLALHILTAQLIR-VFTMGAENSR-VPASSTTTSASEGIFR	5		4	7	5	TGVEG_442220,TGME49_308090-TGVEG_442220		TGVEG_442220-TGVEG_442220,TGME49_308090	TGME49_308090-TGVEG_442220,TGME49_308090	TGVEG_442220,TGME49_308090-TGVEG_442220	5		8	9	7	rhoptry protein ROP5
| organism=Toxoplasma_gondii_GT1 | product=heat shock protein HSP28 | location=TGGT1_chrV:1565219-1566049(+) | length=276 | sequence_SO=chromosome | SO=protein_coding	TGGT1_286720,TGVEG_286720	31035.1	5	2	5	8	6	0.243	0.123	0.243	0.435	0.319	DEKQQQEEGFYLQER-NAAQTPMAIEGGSSR-NPEVHELTGGQmVPmPGR-QGPSPASPWDVMPFAWGGR-QQQEEGFYLQER	NAAQTPmAIEGGSSR-QGPSPASPWDVMPFAWGGR	DEKQQQEEGFYLQER-NAAQTPmAIEGGSSR-QGPSPASPWDVmPFAWGGR-QQQEEGFYLQER-sSSSGSAADSGNTLEGQR	ASLTNGVLQVHVPK-DEKQQQEEGFYLQER-DTGSEFVVHADVPGMDRENLR-NAAQTPMAIEGGSSR-NPEVHELTGGQmVPmPGR-QGPSPASPWDVMPFAWGGR-QQQEEGFYLQER-sSSSGSAADSGNTLEGQR	DEKQQQEEGFYLQER-DTGSEFVVHADVPGMDRENLR-NAAQTPmAIEGGSSR-QGPSPASPWDVmPFAWGGR-QQQEEGFYLQER-sSSSGSAADSGNTLEGQR	0	0	0	0	0	0	0	0	0	0	7	3	6	10	7	heat shock protein HSP28
| organism=Toxoplasma_gondii_GT1 | product=rhoptry kinase family protein ROP40 (incomplete catalytic triad) | location=TGGT1_chrIX:4241532-4244563(+) | length=525 | sequence_SO=chromosome | SO=protein_coding	TGGT1_291960	57905.1	3		5	5	6	0.0876		0.154	0.15	0.162	GQQVISLGPSLK-SSWTPSPPFFQPGEGSSK-VLDVETIEGTPSQLDR		GQQVISLGPSLK-mPSVVFLYPSASATLGQVAEAIK-QQTPALTDEmHK-SSWTPSPPFFQPGEGSSK-VLDVETIEGTPSQLDR	AHGYPPQNAFQTLGSHEFK-GQQVISLGPSLK-LSLENFLLR-mPSVVFLYPSASATLGQVAEAIK-VLDVETIEGTPSQLDR	AHGYPPQNAFQTLGSHEFK-GQQVISLGPSLK-LSLENFLLR-SSWTPSPPFFQPGEGSSK-VLDVETIEGTPSQLDR-VLSIFGVADGK	0		0	0	0	0		0	0	0	3		6	7	7	rhoptry kinase family protein ROP40 (incomplete catalytic triad)
| organism=Toxoplasma_gondii_GT1 | product=D-3-phosphoglycerate dehydrogenase | location=TGGT1_chrVI:931789-940557(-) | length=604 | sequence_SO=chromosome | SO=protein_coding	TGGT1_239820,TGME49_239820,TGVEG_239820	65194.1	5		5	4	5	0.134		0.146	0.119	0.142	EALLGGLPQSAVNLQcVR-GSVDSANADVLLLSAAQGVLR-LAGANINIANcHLGR-TIGIIGLGQVGTHVAR-VVGNYDGLmVR		EALLGGLPQSAVNLQcVR-FLGTPIYLQMPSR-GSVDSANADVLLLSAAQGVLR-SQQLVSLVHLAEILGR-VcTALGMEVLAYDPFINEEK	EALLGGLPQSAVNLQcVR-FLGTPIYLQMPSR-GSVDSANADVLLLSAAQGVLR-VcTALGMEVLAYDPFINEEK	FLGTPIYLQMPSR-GSVDSANADVLLLSAAQGVLR-SQQLVSLVHLAEILGR-TIGIIGLGQVGTHVAR-VcTALGMEVLAYDPFINEEK	0		0	0	0	0		0	0	0	6		7	5	7	D-3-phosphoglycerate dehydrogenase
| organism=Toxoplasma_gondii_GT1 | product=glyceraldehyde-3-phosphate dehydrogenase GAPDH1 | location=TGGT1_chrIX:3189155-3191218(-) | length=489 | sequence_SO=chromosome | SO=protein_coding	TGGT1_289690,TGME49_289690,TGVEG_289690	53339.3	4	3	5	3	5	0.139	0.0982	0.17	0.11	0.168	GIISYTDEEVVSSDFVHcK-LVELAHYmSVQDGA-LVSWYDNEWGYSNR-SSDVIVSNAScTTNcLAPLAK	GIISYTDEEVVSSDFVHcK-LVSWYDNEWGYSNR-SAGVNIIPASTGAAK	GIISYTDEEVVSSDFVHcK-LVSWYDNEWGYSNR-SAGVNIIPASTGAAK-SSDVIVSNAScTTNcLAPLAK-VPVPDVSVVDLTcK	GIISYTDEEVVSSDFVHcK-LVSWYDNEWGYSNR-SSDVIVSNAScTTNcLAPLAK	GIISYTDEEVVSSDFVHcK-LVELAHYmSVQDGA-LVSWYDNEWGYSNR-SSDVIVSNAScTTNcLAPLAK-VPVPDVSVVDLTcK	0	0	0	0	0	0	0	0	0	0	4	3	7	3	7	glyceraldehyde-3-phosphate dehydrogenase GAPDH1
| organism=Toxoplasma_gondii_GT1 | product=hypothetical protein | location=AAQM03000427:32-1883(+) | length=435 | sequence_SO=contig | SO=protein_coding	TGGT1_279100	47994.6	2		4	4	7	0.0736		0.159	0.159	0.216	ANAAAVEAAITR-NRIPLTATELSAESQEIQER		ANAAAVEAAITR-ATMLGIVGAVSEYNK-NRIPLTATELSAESQEIQER-NVQAPAGVADASQEAGDVVEER	ANAAAVEAAITR-ATmLGIVGAVSEYNK-NRIPLTATELSAESQEIQER-NVQAPAGVADASQEAGDVVEER	ANAAAVEAAITR-ATmLGIVGAVSEYNK-IPLTATELSAESQEIQER-NRIPLTATELSAESQEIQER-NVQAPAGVADASQEAGDVVEER-QPGTLVEIDSGR-TPWGEVKPVEAIR	2		4	4	7	TGVEG_279100-TGGT1_411470,TGME49_279100		TGVEG_279100-TGGT1_411470-TGVEG_279100,TGGT1_410360,TGGT1_411470	TGVEG_279100-TGME49_279100,TGVEG_279100-TGME49_279100,TGGT1_411470-TGGT1_410360,TGME49_279100,TGVEG_279100,TGGT1_411470	TGVEG_279100-TGME49_279100,TGVEG_279100-TGME49_279100,TGGT1_411470-TGGT1_410360,TGME49_279100,TGVEG_279100,TGGT1_411470-TGVEG_279100,TGGT1_411470	2		4	4	7	hypothetical protein
| organism=Toxoplasma_gondii_GT1 | product=ribosomal protein RPS13 | location=TGGT1_chrVIII:5238468-5240728(-) | length=151 | sequence_SO=chromosome | SO=protein_coding	TGGT1_270380,TGME49_270380,TGVEG_270380	17177.2	1	5	3	2	6	0.119	0.364	0.199	0.0861	0.291	LQGLAPELPEDLYYLIKK	GmSASALPWR-GQTPSQIGVTLR-IKPSDVEEHIAK-ILKLQGLAPELPEDLYYLIK-KGQTPSQIGVTLR	GQTPSQIGVTLR-KGQTPSQIGVTLR-LQGLAPELPEDLYYLIK	GQTPSQIGVTLR-KGQTPSQIGVTLR	GMSASALPWR-GQTPSQIGVTLR-ILKLQGLAPELPEDLYYLIK-KGQTPSQIGVTLR-LQGLAPELPEDLYYLIK-LQGLAPELPEDLYYLIKK	0	0	0	0	0	0	0	0	0	0	1	5	3	2	7	ribosomal protein RPS13
| organism=Toxoplasma_gondii_GT1 | product=redoxin domain-containing protein | location=TGGT1_chrV:1606591-1607469(+) | length=292 | sequence_SO=chromosome | SO=protein_coding	TGGT1_286630,TGVEG_286630	31121.5	2	2	3	1	5	0.103	0.12	0.154	0.0582	0.284	HLPDFDKEYDAIR-VVIFSLPGAFTPTcSSR	DDAEDDPFVASDVASVLK-VVIFSLPGAFTPTcSSR	HLPDFDKEYDAIR-MGMLVDKTNLGFGPR-VVIFSLPGAFTPTcSSR	VVIFSLPGAFTPTcSSR	AAAPEGGMTWAELESTTMFK-DDAEDDPFVASDVASVLK-HLPDFDKEYDAIR-MGMLVDKTNLGFGPR-VVIFSLPGAFTPTcSSR	0	0	0	0	0	0	0	0	0	0	2	3	5	1	7	redoxin domain-containing protein
| organism=Toxoplasma_gondii_GT1 | product=RNA recognition motif-containing protein | location=TGGT1_chrIX:5399604-5403723(-) | length=372 | sequence_SO=chromosome | SO=protein_coding	TGGT1_305850,TGME49_305850,TGVEG_305850	39167.9	4	4	3	2	5	0.183	0.183	0.156	0.0914	0.237	AAPAPVVSPVAYGSSHGPSLVGK-DGAFTNGGGAEWYVDAR-EYLLEGSGTQGAFK-TELLLNASGAPTGR	AAPAPVVSPVAYGSSHGPSLVGK-DGAFTNGGGAEWYVDAR-EYLLEGSGTQGAFK-TELLLNASGAPTGR	EYLLEGSGTQGAFK-SAGVSPASVVPLQAGAYGNFAVNVHPNFAR-TELLLNASGAPTGR	EYLLEGSGTQGAFK-GGPPSGLLGHcPPTLAFVPR	AAPAPVVSPVAYGSSHGPSLVGK-DGAFTNGGGAEWYVDAR-EYLLEGSGTQGAFK-GGPPSGLLGHcPPTLAFVPR-TELLLNASGAPTGR	0	0	0	0	0	0	0	0	0	0	4	6	5	2	7	RNA recognition motif-containing protein
| organism=Toxoplasma_gondii_ME49 | product=cathepsin B | location=TGME49_chrXII:4721208-4726837(-) | length=572 | sequence_SO=chromosome | SO=protein_coding	TGME49_249670,TGVEG_249670	62476.6	3	1	3	2	4	0.0472	0.0227	0.0857	0.0455	0.0857	APFPDcDATLVPR-GVVTGGDFDALGK-KGVVTGGDFDALGK	APFPDcDATLVPR	APFPDcDATLVPR-DmmTHGPVSGAFMVYEDFLSYK-KGVVTGGDFDALGK	APFPDcDATLVPR-GVVTGGDFDALGK	APFPDcDATLVPR-DmmTHGPVSGAFMVYEDFLSYK-GVVTGGDFDALGK-KGVVTGGDFDALGK	0	0	0	0	0	0	0	0	0	0	3	1	5	2	7	cathepsin B
Hemoglobin subunit beta (Chain 2-147) - Homo sapiens (Human)	sp|P68871ups|HBB_HUMAN_UPS	15866.8	3	4	3	2	3	0.308	0.397	0.308	0.24	0.308	FFESFGDLSTPDAVmGNPK-LLVVYPWTQR-VLGAFSDGLAHLDNLK	FFESFGDLSTPDAVmGNPK-LLVVYPWTQR-VLGAFSDGLAHLDNLK-VNVDEVGGEALGR	FFESFGDLSTPDAVmGNPK-LLVVYPWTQR-VLGAFSDGLAHLDNLK	FFESFGDLSTPDAVmGNPK-VLGAFSDGLAHLDNLK	FFESFGDLSTPDAVmGNPK-LLVVYPWTQR-VLGAFSDGLAHLDNLK	0	0	0	0	0	0	0	0	0	0	8	10	7	4	7
| organism=Toxoplasma_gondii_GT1 | product=NADH dehydrogenase (NDH2-II) | location=TGGT1_chrIX:2563874-2571485(+) | length=657 | sequence_SO=chromosome | SO=protein_coding	TGGT1_288830,TGVEG_288830	72125.6			3	5	4			0.0791	0.131	0.102			ELLHGFVLWASGVGEVPLVK-LLNQPNVYALGDcAAIAPPR-STVVGVDATSVR	HLDPNIYDVTVISPR-LADAAQELFSK-LLHFVVVGGGPTGVESAAEFADFIK-LLNQPNVYALGDcAAIAPPR-VVVLGTGWASVNFFR	ELLHGFVLWASGVGEVPLVK-LADAAQELFSK-SFLAEIDAAYRPPAPTAQNAR-VVVLGTGWASVNFFR			0	0	0			0	0	0			3	5	4	ribosomal protein RPL28
| organism=Toxoplasma_gondii_GT1 | product=putative T complex chaperonin | location=TGGT1_chrV:438209-443517(-) | length=556 | sequence_SO=chromosome | SO=protein_coding	TGGT1_287500,TGME49_287500,TGVEG_287500	59362.6				5	4				0.135	0.128				FGEAFEMIPR-IVTAHTSLIVK-LGADAALTVLR-SLNDEQALAEVLESTVATKPLcTEGR-VHEGVNTDISVSYPSFK	IVTAHTSLIVK-SAAAASAPSLTINAVEK-SLNDEQALAEVLESTVATKPLcTEGR-VHEGVNTDISVSYPSFK				0	0				0	0				5	4	hypothetical protein
| organism=Toxoplasma_gondii_GT1 | product=histone H3 | location=TGGT1_chrVIIb:1780702-1781112(+) | length=136 | sequence_SO=chromosome | SO=protein_coding	TGGT1_261240,TGME49_261240,TGVEG_261240	15402.9	1	4		2	5	0.0809	0.316		0.169	0.551	EIAQDFKTDLR	EIAQDFKTDLR-KSAPmSGGIK-VTIMPKDIQLAR-YQKSTDLLIR		EIAQDFKTDLR-VTIMPKDIQLAR	EIAQDFKTDLR-FQSSAVLALQEAAEAYLVGLFEDTNLcAIHAK-KSAPmSGGIK-VTIMPKDIQLAR-YQKSTDLLIR	1	3		2	3	TGGT1_218260,TGME49_218260,TGVEG_218260	TGGT1_218260,TGME49_218260,TGVEG_218260		TGGT1_218260,TGME49_218260,TGVEG_218260	TGGT1_218260,TGME49_218260,TGVEG_218260	2	7		3	7	histone H3
| organism=Toxoplasma_gondii_GT1 | product=hypothetical protein | location=TGGT1_chrXII:6781886-6789601(-) | length=1174 | sequence_SO=chromosome | SO=protein_coding	TGGT1_276890	129483				4	10				0.0486	0.124				EAAAHSDGGTLASGDLTK-FFLAAYPLLER-GAAYFDSSASNGFSPSR-SALSLFAELIR	ALVEALTAAWLLR-ALVGNSLATLEHGR-EAAAHSDGGTLASGDLTK-FQASLVPVAGLSGDYPVK-GAAYFDSSASNGFSPSR-GVPPLHIDDALQR-ILLMTVLPTSR-LVDcVAYVLLR-NISAPPVLScLYNDADSLR-SALSLFAELIR				0	0				0	0				5	12	ribosomal protein RPS15
| organism=Toxoplasma_gondii_GT1 | product=DJ-1 family protein | location=TGGT1_chrX:6106825-6108652(+) | length=256 | sequence_SO=chromosome | SO=protein_coding	TGGT1_214290,TGME49_214290,TGVEG_214290	27904.9		4		4	5		0.219		0.219	0.219		AGAEVVVASVEDTEIVR-IVTSVGPSSAIEFALK-RAGAEVVVASVEDTEIVR-VLVPVAHDSEEIEAVSIIDTLR		AGAEVVVASVEDTEIVR-IVTSVGPSSAIEFALK-RAGAEVVVASVEDTEIVR-VLVPVAHDSEEIEAVSIIDTLR	AGAEVVVASVEDTEIVR-IVTSVGPSSAIEFALK-RAGAEVVVASVEDTEIVR-VLVPVAHDSEEIEAVSIIDTLR-VLVPVAHDSEEIEAVSIIDTLRR		0		0	0		0		0	0		5		5	8	hypothetical protein
| organism=Toxoplasma_gondii_GT1 | product=ribosomal protein RPL28 | location=TGGT1_chrVIII:108601-108824(-) | length=74 | sequence_SO=chromosome | SO=protein_coding	TGGT1_229250A,TGME49_229250,TGVEG_229250A	8344.9		4	1	4	5		0.5	0.149	0.5	0.703		FNGITLSAER-HGANNGcIALVTVQK-KFNGITLSAER-VSSELLWQcVR	VSSELLWQcVR	FNGITLSAER-HGANNGcIALVTVQK-KFNGITLSAER-VSSELLWQcVR	HGANNGcIALVTVQK-KFNGITLSAER-mVSSELLWQcVR-VSSELLWQcVR-YSGIAHKQPLGLNR		0	0	0	0		0	0	0	0		6	1	4	7	actin depolymerizing factor ADF
| organism=Toxoplasma_gondii_GT1 | product=actin depolymerizing factor ADF | location=TGGT1_chrV:254875-256188(-) | length=118 | sequence_SO=chromosome | SO=protein_coding	TGGT1_220400,TGVEG_220400	12948.2				4	5				0.61	0.5				aSGMGVDENcVAR-FGVYDcGNKIQFVLWcPDNAPVKPR-KLDGATAVALEAHEmGDLAPLA-MTYASSKDALLK	aSGMGVDENcVAR-FGVYDcGNK-GALPANDcR-IQFVLWcPDNAPVKPR-MTYASSKDALLK				0	0				0	0				4	7	nucleoporin autopeptidase
| organism=Toxoplasma_gondii_GT1 | product=phosphoglycerate mutase family protein | location=TGGT1_chrVIIb:3309066-3319730(-) | length=2618 | sequence_SO=chromosome | SO=protein_coding	TGGT1_258540	285377	20	22	16	2	6	0.113	0.118	0.084	0.0107	0.0317	AGSITVLDVYTR-ASTSAVAEcVcER-DGPASGQDAAEMcVK-EEDcVSSSQGFSSLK-ELLQALcGR-EQVTSSSSEGFSR-GLPDDYESEDPLTFEDLGSSR-IAAPcTYSSELTTR-IVEEILEDGQTATR-KVSEIDDEEVSVDLSDLK-LSAVEAFEPR-SGHVLVASTLSDQQR-STALEEPEDSMAVR-TTEGTVAESSSSLSR-TTSNTPLcPSLcSDAAQEHQR-VEAVDALLSR-VFLVNcGATTTVSR-VPPSVQTSILTSSK-VTGNNVcLDER-YNNTGAAEScGSSGTELVSLETEHEVR	AALITNEAR-AGSITVLDVYTR-ASTSAVAEcVcER-DGPASGQDAAEMcVK-EQVTSSSSEGFSR-FLFFEEGQK-GLPDDYESEDPLTFEDLGSSR-IAAPcTYSSELTTR-KVSEIDDEEVSVDLSDLK-LSAVEAFEPR-QNSLNVTSESATR-RPYPEPGSAYLHSSTK-SGHVLVASTLSDQQR-STALEEPEDSMAVR-STLLHVDGVDAmGGDASFYFR-TGSmQmNSVLQTQR-TLEKPVQDEIGSR-TTEAAHASAGEGLAGK-TTEGTVAESSSSLSR-VFLVNcGATTTVSR-VPPSVQTSILTSSK-VTGNNVcLDER	AGSITVLDVYTR-ASTSAVAEcVcER-EQVTSSSSEGFSR-GLPDDYESEDPLTFEDLGSSR-IVEEILEDGQTATR-LSAVEAFEPR-LSEVNSGSLLPTWIAGGVcEGK-SEAWTWLTGR-SGHVLVASTLSDQQR-SLSDSYDASTASVQAEQR-STALEEPEDSmAVR-TLEKPVQDEIGSR-TTEGTVAESSSSLSR-TTEGTVAESSSSLSRDEFSK-VPPSVQTSILTSSK-VTGNNVcLDER	IAAPcTYSSELTTR-STALEEPEDSmAVR	EQVTSSSSEGFSR-IAAPcTYSSELTTR-SGHVLVASTLSDQQR-STALEEPEDSmAVR-TLEKPVQDEIGSR-VFLVNcGATTTVSR	16	18	14	1	5	TGME49_258540,TGVEG_258540	TGME49_258540,TGVEG_258540	TGME49_258540,TGVEG_258540	TGME49_258540,TGVEG_258540	TGME49_258540,TGVEG_258540	22	24	18	2	6	phosphoglycerate mutase family protein
| organism=Toxoplasma_gondii_GT1 | product=SRP72 RNA-binding domain-containing protein | location=TGGT1_chrIII:207327-214479(-) | length=731 | sequence_SO=chromosome | SO=protein_coding	TGGT1_275802	79909.5	6		9	5	5	0.119		0.213	0.129	0.123	AALQLASGRPAK-GEEASALYSR-ILLLDSDEVEKQDVTAcAPR-LEQGDSAGASSVLGAAR-NLGTTYELPFNAAcVR-SGGcTLDDAIKR		ALVGAVHASSFSSSSEQDAK-EVLAQTQATSPEYLR-GGAQGAVAPGTAEATTGFR-ILLLDSDEVEKQDVTAcAPR-KSEPLSPDEVTDLFR-LDDADVLLQQAR-NLGTTYELPFNAAcVR-SGGcTLDDAIKR-TAGEGPEEVDVAVLTVAQTNAFVHDAR	ALVGAVHASSFSSSSEQDAK-GGAQGAVAPGTAEATTGFR-LDDADVLLQQAR-NLGTTYELPFNAAcVR-TAGEGPEEVDVAVLTVAQTNAFVHDAR	ALVGAVHASSFSSSSEQDAK-EVLAQTQATSPEYLR-LDDADVLLQQAR-NLGTTYELPFNAAcVR-TAGEGPEEVDVAVLTVAQTNAFVHDAR	0		0	0	0	0		0	0	0	6		10	6	6	SRP72 RNA-binding domain-containing protein
| organism=Toxoplasma_gondii_GT1 | product=DEAD (Asp-Glu-Ala-Asp) box polypeptide 17 | location=TGGT1_chrX:5362273-5365892(-) | length=550 | sequence_SO=chromosome | SO=protein_coding	TGGT1_236650,TGME49_236650,TGVEG_236650	59939.3	5	1	8	10	6	0.111	0.02	0.215	0.285	0.162	DmIGIAETGSGK-GAEIcVAcPGR-ILIFAETKR-QTLMWSATWPK-SGGFGGGPNALPLGSRPY	QTLMWSATWPK	GAEIcVAcPGR-GANQPVPPELESLGMYSSSSSGR-GcAYTFFTPDKPR-GDGPIVLILAPTR-ILIFAETKR-NFYVEHPAVANmSAEEAER-NPIMVATDVASR-SGGFGGGPNALPLGSRPY	GAEIcVAcPGR-GANQPVPPELESLGMYSSSSSGR-GcAYTFFTPDKPR-GDGPIVLILAPTR-HVINYDMPNQIEDYIHR-MLDMGFEPQIR-NFYVEHPAVANMSAEEAER-NPIMVATDVASR-SGGFGGGPNALPLGSRPY-TLAFLLPAIVHINAQPYLNK	DmIGIAETGSGK-GAEIcVAcPGR-HVINYDMPNQIEDYIHR-NFYVEHPAVANMSAEEAER-NPIMVATDVASR-SGGFGGGPNALPLGSRPY	0	0	0	0	0	0	0	0	0	0	6	1	9	11	6	DEAD (Asp-Glu-Ala-Asp) box polypeptide 17
| organism=Toxoplasma_gondii_GT1 | product=putative sortilin | location=TGGT1_chrIX:3410442-3420211(-) | length=1033 | sequence_SO=chromosome | SO=protein_coding	TGGT1_290160,TGME49_290160,TGVEG_290160	113587	3	5	7	4	5	0.0494	0.0716	0.115	0.0658	0.0736	NVDLmYTPDFGATITR-QTVSLLVSTDGGK-SSEAATGTVAVDSIIVSPVDKR	FLLSNGYFFVAK-NVDLmYTPDFGATITR-QTVSLLVSTDGGK-SSEAATGTVAVDSIIVSPVDKR-STSTENEPIPR	DGGVSWIEAHK-FLLSNGYFFVAK-NAGFDSFANVSYGLVGASAGGPGGWLDQEAGESR-NVDLmYTPDFGATITR-QTVSLLVSTDGGK-SSEAATGTVAVDSIIVSPVDKR-STSTENEPIPR	GNKFLLSNGYFFVAK-NVDLMYTPDFGATITR-QTVSLLVSTDGGK-SPKPTEDFELDDSRPLFPSHVSSR	FLLSNGYFFVAK-NHFISEDSAATFR-NVDLMYTPDFGATITR-SSEAATGTVAVDSIIVSPVDKR-VLSLEGVYLANFK	0	0	0	0	0	0	0	0	0	0	4	6	8	5	6	putative sortilin
| organism=Toxoplasma_gondii_GT1 | product=rhoptry protein ROP18 | location=TGGT1_chrVIIa:1426782-1428446(-) | length=554 | sequence_SO=chromosome | SO=protein_coding	TGGT1_205250	62343	2		6	5	6	0.0379		0.148	0.116	0.143	LFLGDFGTYR-WVPNYFLLMMR		FVSVTTGETR-GAAQNFEQQEHLHTE-ILAHmQEQIGQPQALENSER-mLPLQALETAAFK-VISWVFGDASVNK-WVPNYFLLMMR	FVSVTTGETR-ILAHmQEQIGQPQALENSER-LFLGDFGTYR-VISWVFGDASVNK-WVPNYFLLMMR	FVSVTTGETR-GAAQNFEQQEHLHTE-ILAHmQEQIGQPQALENSER-LFLGDFGTYR-VISWVFGDASVNK-WVPNYFLLMMR	0		0	0	0	0		0	0	0	2		7	5	6	rhoptry protein ROP18
| organism=Toxoplasma_gondii_GT1 | product=hypothetical protein | location=TGGT1_chrIX:4634440-4635879(-) | length=479 | sequence_SO=chromosome | SO=protein_coding	TGGT1_210370,TGME49_210370,TGVEG_210370	52480.5	5		6	6	6	0.184		0.171	0.184	0.177	AASGVAQVGVVVDLLLLKR-cEGSGESASYFLEAFPVLR-EVLLHIASTAATDTPGTGPAHDAR-GTSSLASSFAWK-RFDDVAYELLLLHR		cEGSGESASYFLEAFPVLR-DAQQKPGSDAVASFVK-FDDVAYELLLLHR-GTSSLASSFAWK-RFDDVAYELLLLHR-SLLVSHAATVGVSSYGSVLLR	AASGVAQVGVVVDLLLLKR-cEGSGESASYFLEAFPVLR-EVLLHIASTAATDTPGTGPAHDAR-FDDVAYELLLLHR-GTSSLASSFAWK-RFDDVAYELLLLHR	AASGVAQVGVVVDLLLLKR-cEGSGESASYFLEAFPVLR-EVLLHIASTAATDTPGTGPAHDAR-FDDVAYELLLLHR-RFDDVAYELLLLHR-VSLTEQVHK	0		0	0	0	0		0	0	0	5		7	6	6	hypothetical protein
| organism=Toxoplasma_gondii_GT1 | product=nuclear factor NF7 | location=TGGT1_chrXII:4119880-4123828(+) | length=497 | sequence_SO=chromosome | SO=protein_coding	TGGT1_248810,TGME49_248810,TGVEG_248810	54252.3	1		6	6	6	0.0221		0.199	0.209	0.175	FVGPAAEEVER		ANVSPETMAGIEAR-FVGPAAEEVER-IISDIPEAEKESFNFTVNSAR-KPNLSVGLADTLELPEGEFEAETGR-mFQDWLSVYATADR-VDLPSSISQADWER	ANVSPETMAGIEAR-FVGPAAEEVER-IISDIPEAEKESFNFTVNSAR-KPNLSVGLADTLELPEGEFEAETGR-LVDQQmELPDVEGTPLLIR-VDLPSSISQADWER	ANVSPETMAGIEAR-FVGPAAEEVER-IISDIPEAEKESFNFTVNSAR-KPNLSVGLADTLELPEGEFEAETGR-VDLPSSISQADWER-VRVDLPSSISQADWER	0		0	0	0	0		0	0	0	1		6	6	6	nuclear factor NF7
| organism=Toxoplasma_gondii_GT1 | product=putative nucleolar protein | location=TGGT1_chrXII:3291010-3295334(+) | length=536 | sequence_SO=chromosome | SO=protein_coding	TGGT1_247470,TGME49_247470,TGVEG_247470	59940.4	4		6	5	5	0.116		0.187	0.166	0.146	aVNEIFLLFESAPGLLLAR-AVVGEVLAAR-SLADAGFQIVFNSNVQELHR-YPASTIQILGAEK		AVVGEVLAAR-HSmGQEIGEADFVNIIR-IDAFADEETPESADGIR-SLADAGFQIVFNSNVQELHR-VKGWDQIAQDTDAVQEAcLDFAR-YPASTIQILGAEK	HSMGQEIGEADFVNIIR-IDAFADEETPESADGIR-SLADAGFQIVFNSNVQELHR-VKGWDQIAQDTDAVQEAcLDFAR-YGLLFHSSFIGR	aVNEIFLLFESAPGLLLAR-AVVGEVLAAR-IDAFADEETPESADGIR-SLADAGFQIVFNSNVQELHR-YGLLFHSSFIGR	0		0	0	0	0		0	0	0	5		6	5	6	putative nucleolar protein
| organism=Toxoplasma_gondii_GT1 | product=mitotic checkpoint protein, BUB3 family protein | location=TGGT1_chrXII:2225657-2230112(+) | length=332 | sequence_SO=chromosome | SO=protein_coding	TGGT1_245470,TGME49_245470,TGVEG_245470	36575	2	2	6	7	4	0.0934	0.0873	0.241	0.283	0.175	AFAMDNSDTYLTVADSK-DSISSLcYAPSHGK	AFAMDNSDTYLTVADSK-VVSLGSHTGAVK	AFAmDNSDTYLTVADSK-DSISSLcYAPSHGK-QGPQGLASPDFR-SILAATSWDK-VAWEYFDmNPEVQSK-VVSLGSHTGAVK	AFAmDNSDTYLTVADSK-DSISSLcYAPSHGK-GPIPTAPAPQIVVR-IYDVDANEQLHK-QGPQGLASPDFR-SILAATSWDK-VAWEYFDmNPEVQSK	AFAmDNSDTYLTVADSK-DSISSLcYAPSHGK-QGPQGLASPDFR-VAWEYFDMNPEVQSK	0	0	0	0	0	0	0	0	0	0	3	2	8	8	6	mitotic checkpoint protein, BUB3 family protein
| organism=Toxoplasma_gondii_GT1 | product=putative eukaryotic translation initiation factor 4A, isoform 3 | location=TGGT1_chrVIIb:4408455-4411451(+) | length=395 | sequence_SO=chromosome | SO=protein_coding	TGGT1_256770,TGME49_256770,TGVEG_256770	45126.3	2		5	3	4	0.0608		0.159	0.0962	0.132	GRDVIVQSQSGTGK-VLIATDVWGR		ALEAGVHIVSGTPGR-GFKEQVYDIYR-GRDVIVQSQSGTGK-LLVLDEADEMLNR-VLIATDVWGR	ALEAGVHIVSGTPGR-LLVLDEADEMLNR-VLIATDVWGR	ALEAGVHIVSGTPGR-GRDVIVQSQSGTGK-LLVLDEADEMLNR-VLIATDVWGR	0		0	0	0	0		0	0	0	2		6	4	6	putative eukaryotic translation initiation factor 4A, isoform 3
| organism=Toxoplasma_gondii_GT1 | product=microneme protein MIC13 | location=TGGT1_chrVIIb:2444928-2447434(+) | length=468 | sequence_SO=chromosome | SO=protein_coding	TGGT1_260190	51400.1	2		4	8	6	0.0577		0.113	0.284	0.175	YGPGAGDQTSQFR-YGTGIQSQQTAEWR		AANDYcASEFADSLAR-AGSQNDAEWR-YGPGAGDQTSQFR-YGTGIQSQQTAEWR	AANDYcASEFADSLAR-AGSQNDAEWR-HcSPFQMAGNNYcQGVLADTVAR-ISSLQAELDSYcHNR-SETSGELLSQHYTR-SIcVDNcGGEIEcPGGR-SRLDGPLSVDDVLNAHEGISEAMK-YGTGIQSQQTAEWR	AANDYcASEFADSLAR-AGSQNDAEWR-ISSLQAELDSYcHNR-SETSGELLSQHYTR-YGPGAGDQTSQFR-YGTGIQSQQTAEWR	2		4	7	6	TGVEG_260190		TGVEG_260190	TGVEG_260190	TGVEG_260190	2		5	13	6	microneme protein MIC13
| organism=Toxoplasma_gondii_VEG | product=microneme protein MIC13 | location=TGVEG_chrVIIb:2486273-2488779(+) | length=468 | sequence_SO=chromosome | SO=protein_coding	TGVEG_260190	51460.1	2		4	7	6	0.0577		0.113	0.235	0.175	YGPGAGDQTSQFR-YGTGIQSQQTAEWR		AANDYcASEFADSLAR-AGSQNDAEWR-YGPGAGDQTSQFR-YGTGIQSQQTAEWR	AANDYcASEFADSLAR-AGSQNDAEWR-ISSLQAELDSYcHNR-SETSGELLSQHYTR-SIcVDNcGGEIEcPGGR-SRLDGPLSVDDVLNAHEGISEAMK-YGTGIQSQQTAEWR	AANDYcASEFADSLAR-AGSQNDAEWR-ISSLQAELDSYcHNR-SETSGELLSQHYTR-YGPGAGDQTSQFR-YGTGIQSQQTAEWR	2		4	7	6	TGGT1_260190		TGGT1_260190	TGGT1_260190	TGGT1_260190	2		5	12	6	microneme protein MIC13
| organism=Toxoplasma_gondii_GT1 | product=4'-phosphopantetheinyl transferase superfamily protein | location=TGGT1_chrX:6181577-6185359(+) | length=437 | sequence_SO=chromosome | SO=protein_coding	TGGT1_214440,TGVEG_214440	48490.2	1		4	4	5	0.0343		0.156	0.156	0.183	AENIIAAEEVSSALR		AENIIAAEEVSSALR-ANPGQVLSGEGPTAVSTQETYK-LLVGVDcmQVTVR-WVSGETLVQEPPVAPGKD	AENIIAAEEVSSALR-ANPGQVLSGEGPTAVSTQETYK-LLVGVDcmQVTVR-WVSGETLVQEPPVAPGKD	AcGTGVYVDPAR-AENIIAAEEVSSALR-ANPGQVLSGEGPTAVSTQETYK-LLVGVDcmQVTVR-WVSGETLVQEPPVAPGKD	0		0	0	0	0		0	0	0	1		4	5	6	4'-phosphopantetheinyl transferase superfamily protein
| organism=Toxoplasma_gondii_ME49 | product=SAG-related sequence SRS51 (SRS51) | location=TGME49_chrXI:294822-296797(+) | length=472 | sequence_SO=chromosome | SO=protein_coding	TGME49_308840,TGVEG_308840	50083.9	2	1	4	3	3	0.072	0.0318	0.129	0.0805	0.121	cAIGTVTLPVDLMEK-DSQTVTcAYGSASNADVHR	cAIGTVTLPVDLmEK	ASSKDSQTVTcAYGSASNADVHR-cAIGTVTLPVDLMEK-DSQTVTcAYGSASNADVHR-YASILQGYSSSWWQVSQAGTSNK	ASSKDSQTVTcAYGSASNADVHR-cAIGTVTLPVDLMEK-DSQTVTcAYGSASNADVHR	cAIGTVTLPVDLMEK-DSQTVTcAYGSASNADVHR-YASILQGYSSSWWQVSQAGTSNK	0	0	0	0	0	0	0	0	0	0	4	1	9	5	6	SAG-related sequence SRS51 (SRS51)
| organism=Toxoplasma_gondii_GT1 | product=ribosomal protein RPL18 | location=TGGT1_chrXII:251803-254851(+) | length=187 | sequence_SO=chromosome | SO=protein_coding	TGGT1_300000,TGME49_300000,TGVEG_300000	21170.9		3	4	4	4		0.171	0.23	0.257	0.23		AGGEcLTFDQLALR-EDHIAVLVGSVTDDIR-GKEDHIAVLVGSVTDDIR	AGGEcLTFDQLALR-EDHIAVLVGSVTDDIR-GKEDHIAVLVGSVTDDIR-LLVKLYQFLAR	AGGEcLTFDQLALR-EADKHFGAAPGTPGSK-EDHIAVLVGSVTDDIR-GKEDHIAVLVGSVTDDIR	AGGEcLTFDQLALR-EDHIAVLVGSVTDDIR-GKEDHIAVLVGSVTDDIR-LLVKLYQFLAR		0	0	0	0		0	0	0	0		5	5	6	4	PAN/Apple domain-containing protein
| organism=Toxoplasma_gondii_GT1 | product=ribosomal protein RPL15 | location=TGGT1_chrX:205832-208062(+) | length=205 | sequence_SO=chromosome | SO=protein_coding	TGGT1_228470,TGME49_228470,TGVEG_228470	24326	3	2	3	3	2	0.19	0.141	0.19	0.19	0.141	INWLcKPVMK-VLNSYWVGQDAVYK-YYEVILVDPAHNAIR	VLNSYWVGQDAVYK-YYEVILVDPAHNAIR	INWLcKPVMK-VLNSYWVGQDAVYK-YYEVILVDPAHNAIR	INWLcKPVMK-VLNSYWVGQDAVYK-YYEVILVDPAHNAIR	VLNSYWVGQDAVYK-YYEVILVDPAHNAIR	0	0	0	0	0	0	0	0	0	0	5	6	6	5	6	ribosomal protein RPL15
| organism=Toxoplasma_gondii_GT1 | product=poly(ADP-ribose) glycohydrolase | location=TGGT1_chrVIIa:467123-469417(+) | length=553 | sequence_SO=chromosome | SO=protein_coding	TGGT1_280380,TGME49_280380	61838	2		2	5	5	0.0633		0.0416	0.116	0.134	IDELFPSGLQYITPENPQVHLR-TLIQWLAASYAGR		GLLNYLEENPGK-SVDGLGLVISK	GLLNYLEENPGK-NVAIVGIDAVQFHEPNK-QSYATVGNLYK-SVDGLGLVISK-TLIQWLAASYAGR	GLLNYLEENPGK-IDELFPSGLQYITPENPQVHLR-NVAIVGIDAVQFHEPNK-SVDGLGLVISK-VADFVWSDGSVK	0		0	0	0	0		0	0	0	2		2	5	6	poly(ADP-ribose) glycohydrolase
| organism=Toxoplasma_gondii_GT1 | product=casein kinase I | location=TGGT1_chrVI:1321734-1325141(+) | length=324 | sequence_SO=chromosome | SO=protein_coding	TGGT1_240640,TGME49_240640,TGVEG_240640	37962.3	1		1	5	4	0.0494		0.0432	0.194	0.17	RDDLEALGYVLmYFNR		YASINTHLGIEQSR	mSTPIEILcK-mSVVYIIDFGLAK-RDDLEALGYVLMYFNR-SQQVYVEDNR-YASINTHLGIEQSR	mSVVYIIDFGLAK-RDDLEALGYVLMYFNR-TVLmLADQmLNR-YASINTHLGIEQSR	0		0	0	0	0		0	0	0	1		1	7	6	casein kinase I
| organism=Toxoplasma_gondii_GT1 | product=ribosomal protein RPL35A | location=TGGT1_chrXII:4329155-4330881(+) | length=112 | sequence_SO=chromosome | SO=protein_coding	TGGT1_249250,TGME49_249250,TGVEG_249250	12847.4	1	4	1	2	4	0.161	0.286	0.161	0.259	0.286	VNQYPScSLLQLEGVNDR	SKVNQYPScSLLQLEGVNDR-SNLPPSSIAGR-VNQYPScSLLQLEGVNDR-VNQYPScSLLQLEGVNDRK	VNQYPScSLLQLEGVNDR	SNLPPSSIAGR-VNQYPScSLLQLEGVNDR	SKVNQYPScSLLQLEGVNDR-SNLPPSSIAGR-VNQYPScSLLQLEGVNDR-VNQYPScSLLQLEGVNDRK	0	0	0	0	0	0	0	0	0	0	1	7	1	3	6	ribosomal protein RPL35A
Trypsin OS=Sus scrofa PE=1 SV=1	sp|P00761|TRYP_PIG	24409.3	1	1	1	3	3	0.0433	0.0433	0.0433	0.195	0.195	LSSPATLNSR	LSSPATLNSR	LSSPATLNSR	LGEHNIDVLEGNEQFINAAK-LSSPATLNSR-VcNYVNWIQQTIAAN	LGEHNIDVLEGNEQFINAAK-LSSPATLNSR-VcNYVNWIQQTIAAN	0	0	0	0	0	0	0	0	0	0	3	4	1	5	6
| organism=Toxoplasma_gondii_GT1 | product=rhoptry kinase family protein ROP11 (incomplete catalytic triad) | location=TGGT1_chrX:715479-717059(+) | length=526 | sequence_SO=chromosome | SO=protein_coding	TGGT1_227810,TGME49_227810	58207			2	4	4			0.0646	0.133	0.129			LQLTHLDITDENVLVGR-VFATPEGDTSLPYTMER	DGQLFLGGFQHVR-KQQELPEVPEAELLSQLAEEQLR-LQLTHLDITDENVLVGR-VFATPEGDTSLPYTMER	ILGAGAASIVIQAVQETVPQEPAR-LPSVTFTDPR-LQLTHLDITDENVLVGR-VFATPEGDTSLPYTMER			2	4	3			TGVEG_227810	TGVEG_227810	TGVEG_227810			2	4	4	histone H2Ba
| organism=Toxoplasma_gondii_GT1 | product=glucose-6-phosphate 1-dehydrogenase | location=TGGT1_chrIa:683542-690397(+) | length=560 | sequence_SO=chromosome | SO=protein_coding	TGGT1_294200,TGME49_294200,TGVEG_294200	62737.8			1	4	4			0.0304	0.123	0.0946			IFTPmLHALEDLQVQPR	DYESSELLSEQLR-ESNYDFPGNSLILEVQPHPSVR-IFTPmLHALEDLQVQPR-LYPFGTPGPSGAVDELR	DYESSELLSEQLR-IDFAGVPGFR-LYPFGTPGPSGAVDELR-mEQAQSPNASWGR			0	0	0			0	0	0			1	4	4	hypothetical protein
| organism=Toxoplasma_gondii_GT1 | product=putative myosin light chain 2 | location=TGGT1_chrII:1781267-1787079(+) | length=367 | sequence_SO=chromosome | SO=protein_coding	TGGT1_297470,TGME49_297470	40543			1	4	4			0.03	0.188	0.196			VPLSATVWAIK	EQEEFPVNIPLGYSTQQLR-KAGAAPTTEPETLTEAAPAAVAGSEK-LYITETmNcDVQK-VPLSATVWAIK	EQEEFPVNIPLGYSTQQLR-KAGAAPTTEPETLTEAAPAAVAGSEK-SFFSSFDTQATGDLSK-VPLSATVWAIK			0	0	0			0	0	0			1	4	4	hypothetical protein
| organism=Toxoplasma_gondii_GT1 | product=putative TCP-1 chaperonin | location=TGGT1_chrIV:1295296-1300413(+) | length=537 | sequence_SO=chromosome | SO=protein_coding	TGGT1_318410,TGME49_318410,TGVEG_318410	58666.7				4	4				0.143	0.16				AATAQDESTGDGTTSSVLLIGELLR-SEVNSGFFYSSAEER-STAALAANcNAAK-TLAENSGIDAQESVLILVDEYEKR	AATAQDESTGDGTTSSVLLIGELLR-AVVPGAGAFEIAAYAALQDFKK-SEVNSGFFYSSAEER-TLAENSGIDAQESVLILVDEYEKR				0	0				0	0				4	4	ribosomal protein RPL37A
| organism=Toxoplasma_gondii_GT1 | product=hypothetical protein | location=TGGT1_chrVIIb:4744619-4746351(-) | length=278 | sequence_SO=chromosome | SO=protein_coding	TGGT1_255420	30185.2	9	10	14	6	5	0.446	0.565	0.723	0.363	0.273	APIKGGVFKPPQK-AWVTFLKITR-cmLLENFEATGAPQVR-DATSSAEIVHVPVESHK-DTNSVYVQWSR-GSGEGAAELLESLNA-QANDPEKYFR-TSVPQEADLSSGAYLVYEK-VImLEFSLDSAGK	AVAVVPSASTLIPIGEQMDSK-cmLLENFEATGAPQVR-DATSSAEIVHVPVESHK-DTNSVYVQWSR-GNVAPPSDDVTTATPPQSIGNSAGPR-QANDPEKYFR-TFTTEmSSYGLLYDLLK-TSVPQEADLSSGAYLVYEK-TSVPQEADLSSGAYLVYEKDTNSVYVQWSR-VPVDGALAWLKPLVQVPGHK	AVAVVPSASTLIPIGEQMDSK-AWVTFLKITR-cMLLENFEATGAPQVR-DATSSAEIVHVPVESHK-EFPSKcmLLENFEATGAPQVR-GNVAPPSDDVTTATPPQSIGNSAGPR-GSVAENKTENAGIER-QANDPEKYFR-RTSVPQEADLSSGAYLVYEK-TFTTEMSSYGLLYDLLK-TSVPQEADLSSGAYLVYEK-TSVPQEADLSSGAYLVYEKDTNSVYVQWSR-VImLEFSLDSAGK-VPVDGALAWLKPLVQVPGHK	AVAVVPSASTLIPIGEQmDSK-cmLLENFEATGAPQVR-DATSSAEIVHVPVESHK-GSVAENKTENAGIER-TSVPQEADLSSGAYLVYEK-VImLEFSLDSAGK	cmLLENFEATGAPQVR-DATSSAEIVHVPVESHK-DTNSVYVQWSR-TSVPQEADLSSGAYLVYEK-VImLEFSLDSAGK	8	9	12	5	0	TGME49_255420,TGVEG_255420	TGME49_255420,TGVEG_255420	TGME49_255420,TGVEG_255420	TGME49_255420,TGVEG_255420	0	10	12	25	7	5	hypothetical protein
| organism=Toxoplasma_gondii_ME49 | product=phosphoglycerate mutase family protein | location=TGME49_chrVIIb:3343584-3354254(-) | length=2620 | sequence_SO=chromosome | SO=protein_coding	TGME49_258540,TGVEG_258540	285452	16	18	14	1	5	0.0912	0.0962	0.0737	0.00534	0.0263	AGSITVLDVYTR-EEDcVSSSQGFSSLK-ELLQALcGR-EQVTSSSSEGFSR-GLPDDYESEDPLTFEDLGSSR-KVSEIDDEEVSVDLSDLK-LSAVEAFEPR-SGHVLVASTLSDQQR-STALEEPEDSMAVR-TTEGTVAESSSSLSR-TTSNTPLcPSLcSDAAQEHQR-VEAVDALLSR-VFLVNcGATTTVSR-VPPSVQTSILTSSK-VTGNNVcLDER-YNNTGAAEScGSSGTELVSLETEHEVR	AALITNEAR-AGSITVLDVYTR-EQVTSSSSEGFSR-FLFFEEGQK-GLPDDYESEDPLTFEDLGSSR-KVSEIDDEEVSVDLSDLK-LSAVEAFEPR-QNSLNVTSESATR-RPYPEPGSAYLHSSTK-SGHVLVASTLSDQQR-STALEEPEDSMAVR-STLLHVDGVDAmGGDASFYFR-TGSmQmNSVLQTQR-TLEKPVQDEIGSR-TTEGTVAESSSSLSR-VFLVNcGATTTVSR-VPPSVQTSILTSSK-VTGNNVcLDER	AGSITVLDVYTR-EQVTSSSSEGFSR-GLPDDYESEDPLTFEDLGSSR-LSAVEAFEPR-LSEVNSGSLLPTWIAGGVcEGK-SEAWTWLTGR-SGHVLVASTLSDQQR-SLSDSYDASTASVQAEQR-STALEEPEDSmAVR-TLEKPVQDEIGSR-TTEGTVAESSSSLSR-TTEGTVAESSSSLSRDEFSK-VPPSVQTSILTSSK-VTGNNVcLDER	STALEEPEDSmAVR	EQVTSSSSEGFSR-SGHVLVASTLSDQQR-STALEEPEDSmAVR-TLEKPVQDEIGSR-VFLVNcGATTTVSR	16	18	14	1	5	TGGT1_258540	TGGT1_258540	TGGT1_258540	TGGT1_258540	TGGT1_258540	18	20	16	1	5	phosphoglycerate mutase family protein
| organism=Toxoplasma_gondii_GT1 | product=protein disulfide isomerase | location=TGGT1_chrIV:1556190-1558014(+) | length=471 | sequence_SO=chromosome | SO=protein_coding	TGGT1_211680,TGME49_211680,TGVEG_211680	52803.2	2		11		4	0.051		0.297		0.115	EAPIAFVAELASK-YEEGTEAFTGK		EAPIAFVAELASK-FVDTESFPLLGPINAENFR-FVLPEATTSLK-ISQFFDDVEAGKIDR-mTGPAVTEVEGSAEDK-mTGPAVTEVEGSAEDKVTK-SEPVPEKQDEAVK-TVEGLTEFVNK-VDATSETDIADKQGVR-YGASDEKIYSLR-YKDVDHLVVAK		EAPIAFVAELASK-ISQFFDDVEAGKIDR-LFEEVANESR-VDATSETDIADKQGVR	0		0		0	0		0		0	2		15		5	protein disulfide isomerase
Peroxiredoxin 1 (Chain 2-199) - Homo sapiens (Human)	sp|Q06830ups|PRDX1_HUMAN_UPS	21979.7	6	6	8	3	2	0.419	0.424	0.566	0.167	0.106	GLFIIDDKGILR-IGHPAPNFK-LNcQVIGASVDSHFcHLAWVNTPK-LVQAFQFTDK-QGGLGPMNIPLVSDPKR-QITVNDLPVGR	ATAVmPDGQFK-GLFIIDDKGILR-LNcQVIGASVDSHFcHLAWVNTPK-LVQAFQFTDK-QGGLGPMNIPLVSDPK-QITVNDLPVGR	ATAVMPDGQFKDISLSDYK-GLFIIDDKGILR-KQGGLGPMNIPLVSDPK-LNcQVIGASVDSHFcHLAWVNTPK-LVQAFQFTDK-QGGLGPMNIPLVSDPKR-QITVNDLPVGR-TIAQDYGVLKADEGISFR	GLFIIDDKGILR-LVQAFQFTDK-QITVNDLPVGR	LVQAFQFTDK-QITVNDLPVGR	0	0	0	0	0	0	0	0	0	0	12	14	16	6	5
| organism=Toxoplasma_gondii_GT1 | product=putative protein disulfide isomerase-related protein (provisional) | location=TGGT1_chrXII:4348987-4354246(+) | length=547 | sequence_SO=chromosome | SO=protein_coding	TGGT1_249270,TGME49_249270,TGVEG_249270	59881.6	2		7	4	4	0.053		0.197	0.122	0.104	ALAPTWEEVATALK-DAASLIEFAVMHAGK		AcGDQLcVLAFLPHILDSK-ALAPTWEEVATALK-DAASLIEFAVmHAGK-GDFSQESINTFLTQLLAGK-VGKVDATVEK-VLASTYGIR-YAMEFFSVNVTTEQLLNESQFR	ALAPTWEEVATALK-DAASLIEFAVmHAGK-ETSDVIELTDGNFNQLVMK-GDFSQESINTFLTQLLAGK	ALAPTWEEVATALK-DAASLIEFAVmHAGK-GDFSQESINTFLTQLLAGK-VLASTYGIR	0		0	0	0	0		0	0	0	2		10	6	5	putative protein disulfide isomerase-related protein (provisional)
| organism=Toxoplasma_gondii_GT1 | product=superoxide dismutase SOD2 | location=TGGT1_chrXI:5187948-5189870(-) | length=287 | sequence_SO=chromosome | SO=protein_coding	TGGT1_316330,TGME49_316330,TGVEG_316330	31449.1	6	2	7	2	4	0.296	0.125	0.314	0.108	0.244	EIEAAFSSFAQFK-IVLEQTHDANTPITDTmK-KIVLEQTHDANTPITDTMK-LNGFIQGTPFADK-NSSGAIFNNAAQAWNHEFYFK-SMKPASAGGGGEPDGLLKK	EIEAAFSSFAQFKDEFSK-IVLEQTHDANTPITDTMK	EIEAAFSSFAQFKDEFSK-IVLEQTHDANTPITDTMK-KIVLEQTHDANTPITDTMK-LNGFIQGTPFADK-NSSGAIFNNAAQAWNHEFYFK-SmKPASAGGGGEPDGLLK-SMKPASAGGGGEPDGLLKK	EIEAAFSSFAQFKDEFSK-LNGFIQGTPFADK	EIEAAFSSFAQFKDEFSK-IVLEQTHDANTPITDTMK-LNGFIQGTPFADK-NSSGAIFNNAAQAWNHEFYFK	0	0	0	0	0	0	0	0	0	0	7	3	8	2	5	superoxide dismutase SOD2
| organism=Toxoplasma_gondii_GT1 | product=hypothetical protein | location=TGGT1_chrX:4225477-4226948(+) | length=347 | sequence_SO=chromosome | SO=protein_coding	TGGT1_234380,TGVEG_234380	38655.2	5	4	7	10	3	0.216	0.182	0.259	0.331	0.15	LGDmAAAVAAATK-SLLRPQVGLSFIEGFMQPIK-SVYDTYQSLKER-VLESLGILDSK-VPDLTTEKFQEVWNSASTK	LGDMAAAVAAATK-SLLRPQVGLSFIEGFmQPIK-VLESLGILDSK-VPDLTTEKFQEVWNSASTK	HNKIPSAAAGDSPIK-IPSAAAGDSPIK-LGDmAAAVAAATK-SLLRPQVGLSFIEGFmQPIK-SVYDTYQSLKER-VLESLGILDSK-VPDLTTEKFQEVWNSASTK	HNKIPSAAAGDSPIK-IPSAAAGDSPIK-KISLYVTSYPK-KVLESLGILDSK-LGDmAAAVAAATK-SLLRPQVGLSFIEGFmQPIK-SVYDTYQSLKER-TFGYPFYDTSLGR-VLESLGILDSK-VPDLTTEKFQEVWNSASTK	LGDMAAAVAAATK-SLLRPQVGLSFIEGFMQPIK-VPDLTTEKFQEVWNSASTK	0	0	0	0	0	0	0	0	0	0	6	4	9	11	5	hypothetical protein
| organism=Toxoplasma_gondii_GT1 | product=putative DnaJ protein | location=TGGT1_chrVIIb:3406355-3407941(-) | length=397 | sequence_SO=chromosome | SO=protein_coding	TGGT1_258390	44620.1	3	3	6	7	4	0.0806	0.123	0.189	0.219	0.113	IGDDLEMSIR-ISLLEALVGFER-LNVSLEQLYK	ISLLEALVGFER-LNVSLEQLYK-LQSGGQQASHPFGDIFSDFFGGGFGGR	IGDDLEMSIR-ISLLEALVGFER-KGNTSQFGNLR-LGHEPGDLVLVIQELPHKR-LNVSLEQLYK-QVYDEYGEEGLER	FMVSYPAALDEK-IGDDLEMSIR-ISLLEALVGFER-KGNTSQFGNLR-LGHEPGDLVLVIQELPHKR-LNVSLEQLYK-QVYDEYGEEGLER	IGDDLEMSIR-ISLLEALVGFER-LNVSLEQLYK-QVYDEYGEEGLER	0	0	0	0	0	0	0	0	0	0	4	3	7	9	5	putative DnaJ protein
| organism=Toxoplasma_gondii_GT1 | product=flavoprotein subunit of succinate dehydrogenase | location=TGGT1_chrX:6924001-6933881(-) | length=669 | sequence_SO=chromosome | SO=protein_coding	TGGT1_215590,TGME49_215590,TGVEG_215590	72733.9	6	1	6	3	2	0.124	0.0209	0.143	0.0807	0.0493	AAFGLASAGIK-AGGPDKIVQGLYAAGEAAcASVHGANR-HSNGPLTTAQIR-IVQGLYAAGEAAcASVHGANR-LGANSLLDLVVFGR-VIDHEYDAIVVGAGGAGLR	LGANSLLDLVVFGR	AAFGLASAGIK-DASAPSLPPNAGEETLAMVDR-IVQGLYAAGEAAcASVHGANR-LGANSLLDLVVFGR-NGQGEAFMAR-VIDHEYDAIVVGAGGAGLR	IVQGLYAAGEAAcASVHGANR-LGANSLLDLVVFGR-VIDHEYDAIVVGAGGAGLR	LGANSLLDLVVFGR-VIDHEYDAIVVGAGGAGLR	0	0	0	0	0	0	0	0	0	0	7	2	10	3	5	flavoprotein subunit of succinate dehydrogenase
| organism=Toxoplasma_gondii_GT1 | product=serpin (serine proteinase inhibitor) superfamily protein | location=TGGT1_chrXII:2610457-2612239(+) | length=432 | sequence_SO=chromosome | SO=protein_coding	TGGT1_246130	47399.4	1		5	4	5	0.0324		0.141	0.146	0.164	SAELGVAYIESLVR		LDQEGFSPEAAPQLAVGSR-LVLVSAMYFK-SAELGVAYIESLVR-sNFLEGLASIFSGK-sNFLEGLASIFSGKKPEK	LDQEGFSPEAAPQLAVGSR-LVLVSAMYFK-SAELGVAYIESLVR-TLDFADTAAAVEEINGFVSK	LDQEGFSPEAAPQLAVGSR-SAELGVAYIESLVR-sNFLEGLASIFSGK-sNFLEGLASIFSGKKPEK-TLDFADTAAAVEEINGFVSK	0		3	4	3	0		TGME49_246130,TGVEG_246130	TGME49_246130,TGVEG_246130	TGME49_246130,TGVEG_246130	1		5	4	5	serpin (serine proteinase inhibitor) superfamily protein
| organism=Toxoplasma_gondii_GT1 | product=putative proliferation-associated protein 2G4 | location=TGGT1_chrIX:43752-48368(-) | length=462 | sequence_SO=chromosome | SO=protein_coding	TGGT1_279390,TGME49_279390,TGVEG_279390	50292.5	1		4	2	5	0.0216		0.104	0.0476	0.154	ALLAVSVNPK		ALLAVSVNPK-ELDSIHTVEDESLK-TAADIVNGALKK-TGDTYIVEAcSK	ALLAVSVNPK-TAADIVNGALKK	ALLAVSVNPK-DAAVKPTVYK-FTLLLLPTGTK-GIAFPTcISINEIcGHFSPVEENAETDR-TAADIVNGALKK	0		0	0	0	0		0	0	0	1		5	3	5	putative proliferation-associated protein 2G4
| organism=Toxoplasma_gondii_GT1 | product=rhoptry neck protein RON2 | location=TGGT1_chrXII:175560-186129(-) | length=1479 | sequence_SO=chromosome | SO=protein_coding	TGGT1_300100,TGME49_300100	166450	8	4	4	3	5	0.0791	0.0406	0.0358	0.0304	0.0446	AAIFLALNSR-FAVSGTDPAALHDR-FGASTWFTYAMK-GLSPVcDYEATILAPVR-NQGFLSIHYDYANLPEEER-TGVEPLVDPATNSAR-VPGFDTISAANEQLRK-VVADPTAYGEIFER	AAIFLALNSR-FAVSGTDPAALHDR-GLSPVcDYEATILAPVR-NQGFLSIHYDYANLPEEER	FAVSGTDPAALHDR-GLSPVcDYEATILAPVR-mYEVANSYVQQR-SKLEAYISQR	FAVSGTDPAALHDR-GLSPVcDYEATILAPVR-VVADPTAYGEIFER	ALEPHEQQDSLR-FAVSGTDPAALHDR-MYEVANSYVQQR-TFcAQPTSFLSSFR-VVADPTAYGEIFER	0	0	0	0	0	0	0	0	0	0	10	4	7	4	5	rhoptry neck protein RON2
| organism=Toxoplasma_gondii_VEG | product=rhoptry protein ROP5 | location=KI544617:439-2088(-) | length=549 | sequence_SO=supercontig | SO=protein_coding	TGVEG_442220	60907.1	5		4	6	5	0.151		0.109	0.149	0.146	GPASSVPVTYAPR-GTADGAGVADETHQEPRPPLR-QRPLLDPSFHGLEAGDSFMR-TNDLASGTPHVAR-VPASSTTTSASEGIFR		GTADGAGVADETHQEPRPPLR-TNDLASGTPHVAR-VFTMGAENSR-VPASSTTTSASEGIFR	GPASSVPVTYAPR-LLGESPEEAR-QRPLLDPSFHGLEAGDSFMR-TNDLASGTPHVAR-VFTMGAENSR-VPASSTTTSASEGIFR	GPASSVPVTYAPR-GTADGAGVADETHQEPRPPLR-QRPLLDPSFHGLEAGDSFMR-VFTMGAENSR-VPASSTTTSASEGIFR	5		4	6	5	TGGT1_308090,TGVEG_308090,TGME49_308090-TGGT1_308090,TGVEG_308090		TGGT1_308090,TGVEG_308090-TGME49_308090,TGGT1_308090,TGVEG_308090	TGME49_308090,TGGT1_308090,TGVEG_308090	TGGT1_308090,TGVEG_308090,TGME49_308090-TGGT1_308090,TGVEG_308090	5		7	7	5	rhoptry protein ROP5
| organism=Toxoplasma_gondii_GT1 | product=hypothetical protein | location=TGGT1_chrVIIb:262257-265095(-) | length=229 | sequence_SO=chromosome | SO=protein_coding	TGGT1_263850,TGME49_263850,TGVEG_263850	25122.3	1		3	2	5	0.048		0.214	0.105	0.262	FVGNVWNVDFK		FNSLTFVSMPELTAPDRR-FYVcSISTTYVESEGKR-NTQLVLPVADPSKR	FVGNVWNVDFK-NTQLVLPVADPSK	FNSLTFVSMPELTAPDRR-FVGNVWNVDFK-FYVcSISTTYVESEGKR-NTQLVLPVADPSK-NTQLVLPVADPSKR	0		0	0	0	0		0	0	0	1		3	3	5	hypothetical protein
| organism=Toxoplasma_gondii_ME49 | product=rhoptry protein ROP5 (ROP5) | location=TGME49_chrXII:566721-568370(-) | length=549 | sequence_SO=chromosome | SO=protein_coding	TGME49_308090	61103.2	4		3	8	5	0.113		0.071	0.204	0.146	GPASSVPVTYAPR-QRPLLDPSFHGLEAGDSFMR-TNDLASGTPHVAR-VPASSTTTSASEGIFR		TNDLASGTPHVAR-VFTMGAENSR-VPASSTTTSASEGIFR	EEELIGYcR-GPASSVPVTYAPR-GTADGAGVADETHQGPRPPLR-LLGESPEEAR-QRPLLDPSFHGLEAGDSFMR-TNDLASGTPHVAR-VFTMGAENSR-VPASSTTTSASEGIFR	GPASSVPVTYAPR-GTADGAGVADETHQGPRPPLR-QRPLLDPSFHGLEAGDSFMR-VFTMGAENSR-VPASSTTTSASEGIFR	4		3	7	4	TGVEG_442220,TGGT1_308090,TGVEG_308090		TGVEG_442220,TGGT1_308090,TGVEG_308090	TGGT1_308090,TGVEG_308090-TGVEG_442220,TGGT1_308090,TGVEG_308090	TGGT1_308090,TGVEG_308090,TGVEG_442220	4		6	9	5	rhoptry protein ROP5 (ROP5)
| organism=Toxoplasma_gondii_VEG | product=putative transmembrane protein | location=KI544575:153-2001(-) | length=435 | sequence_SO=supercontig | SO=protein_coding	TGVEG_279100	47658.3	1		3	3	5	0.0276		0.113	0.113	0.17	ANAAAVEAAITR		ANAAAVEAAITR-ATMLGIVGAVSEYNK-NVQAPAGVADASQEAGDVVEER	ANAAAVEAAITR-ATmLGIVGAVSEYNK-NVQAPAGVADASQEAGDVVEER	ANAAAVEAAITR-ATmLGIVGAVSEYNK-NVQAPAGVADASQEAGDVVEER-QPGTLVEIDSGR-TPWGEVKPVEAIR	1		3	3	5	TGGT1_279100		TGGT1_279100-TGGT1_410360,TGGT1_411470,TGGT1_279100	TGGT1_279100-TGGT1_279100,TGME49_279100-TGGT1_410360,TGGT1_279100,TGME49_279100,TGGT1_411470	TGGT1_279100-TGME49_279100,TGGT1_279100-TGGT1_410360,TGME49_279100,TGGT1_411470,TGGT1_279100-TGGT1_411470,TGGT1_279100	1		3	3	5	putative transmembrane protein
| organism=Toxoplasma_gondii_GT1 | product=putative eukaryotic translation initiation factor | location=TGGT1_chrII:1241196-1252687(-) | length=756 | sequence_SO=chromosome | SO=protein_coding	TGGT1_222860,TGME49_222860,TGVEG_222860	88394.2	3	2	3	3	4	0.0503	0.0384	0.0516	0.0503	0.0635	AALLDDFDEIVGR-EFTQLEIFR-FALVVHDEQTSNQALR	AALLDDFDEIVGR-FALVVHDEQTSNQALR	AALLDDFDEIVGR-FALVVHDEQTSNQALR-LLLVEIPSRR	AALLDDFDEIVGR-EFTQLEIFR-FALVVHDEQTSNQALR	AALLDDFDEIVGR-EFTQLEIFR-FALVVHDEQTSNQALR-LLLVEIPSRR	0	0	0	0	0	0	0	0	0	0	4	3	4	3	5	putative eukaryotic translation initiation factor
| organism=Toxoplasma_gondii_GT1 | product=dehydrogenase E1 component family protein | location=TGGT1_chrVI:705091-710904(-) | length=571 | sequence_SO=chromosome | SO=protein_coding	TGGT1_239490	63902.9	1	1	3	5	4	0.0193	0.0193	0.0648	0.103	0.0753	QPVLIEFMTYR	QPVLIEFMTYR	NNGYAISTPVK-QPVLIEFMTYR-VDGNDLFASLLATKK	LSIWDNMFYSVQR-QPVLIEFmTYR-SAVIGGIFDDVYDKEPWNLR-VDGNDLFASLLATK-VDGNDLFASLLATKK	QPVLIEFmTYR-VDGNDLFASLLATK-VDGNDLFASLLATKK-YLDNLNLWSDKQDEELR	1	1	3	5	4	TGME49_239490,TGVEG_239490	TGME49_239490,TGVEG_239490	TGME49_239490,TGVEG_239490	TGME49_239490,TGVEG_239490	TGME49_239490,TGVEG_239490	1	1	4	5	5	dehydrogenase E1 component family protein
| organism=Toxoplasma_gondii_GT1 | product=initiation factor, subunit 2 family protein | location=TGGT1_chrIII:597067-600971(+) | length=710 | sequence_SO=chromosome | SO=protein_coding	TGGT1_252850	74372.1	4	2	3	1	4	0.0761	0.0451	0.0634	0.0141	0.0817	LSSYATmPLQETK-TVAMLTAFER-VSLcSEISTFISQR-VVLGAAAVLANAAVVNR	LSLLmPSSPPLPGYPLIR-VSLcSEISTFISQR	LSLLMPSSPPLPGYPLIR-TVAMLTAFER-VVLGAAAVLANAAVVNR	TVAMLTAFER	LSLLMPSSPPLPGYPLIR-LSSYATmPLQETK-TVAMLTAFER-VVLGAAAVLANAAVVNR	0	0	0	0	0	0	0	0	0	0	8	2	6	1	5	initiation factor, subunit 2 family protein
| organism=Toxoplasma_gondii_GT1 | product=rhoptry protein ROP13 | location=TGGT1_chrXI:2519556-2520758(-) | length=400 | sequence_SO=chromosome | SO=protein_coding	TGGT1_312270	44730.1	3	1	3	4	4	0.127	0.04	0.127	0.157	0.157	EQLVDLENLcK-QAANVAAQVVYANSLR-SALTPSAPDPDGDGDPATSLPSQR	QAANVAAQVVYANSLR	EQLVDLENLcK-QAANVAAQVVYANSLR-SALTPSAPDPDGDGDPATSLPSQR	EQLVDLENLcK-LSFPVLDATDLR-QAANVAAQVVYANSLR-SALTPSAPDPDGDGDPATSLPSQR	EQLVDLENLcK-LSFPVLDATDLR-QAANVAAQVVYANSLR-SALTPSAPDPDGDGDPATSLPSQR	0	0	0	0	0	0	0	0	0	0	3	1	3	4	5	rhoptry protein ROP13
| organism=Toxoplasma_gondii_ME49 | product=dehydrogenase E1 component family protein | location=TGME49_chrVI:710264-716085(-) | length=571 | sequence_SO=chromosome | SO=protein_coding	TGME49_239490,TGVEG_239490	63915.9	1	1	3	5	4	0.0193	0.0193	0.0648	0.103	0.0753	QPVLIEFMTYR	QPVLIEFMTYR	NNGYAISTPVK-QPVLIEFMTYR-VDGNDLFASLLATKK	LSIWDNMFYSVQR-QPVLIEFmTYR-SAVIGGIFDDVYDKEPWNLR-VDGNDLFASLLATK-VDGNDLFASLLATKK	QPVLIEFmTYR-VDGNDLFASLLATK-VDGNDLFASLLATKK-YLDNLNLWSDKQDEELR	1	1	3	5	4	TGGT1_239490	TGGT1_239490	TGGT1_239490	TGGT1_239490	TGGT1_239490	1	1	4	5	5	dehydrogenase E1 component family protein
| organism=Toxoplasma_gondii_GT1 | product=putative polyadenylate binding protein | location=TGGT1_chrX:2687512-2689821(+) | length=769 | sequence_SO=chromosome | SO=protein_coding	TGGT1_224850,TGME49_224850,TGVEG_224850	82697.8	4	2	2	5	5	0.0663	0.0364	0.039	0.0845	0.0845	FGSITSLVVR-QLFEPFGSITSAK-SLDTLNYTVIK-SLGYAYVNYQGIQDAER	SLDTLNYTVIK-SLGYAYVNYQGIQDAER	QLFEPFGSITSAK-SLGYAYVNYQGIQDAER	FGSITSLVVR-GYGFVHYENEESAR-QLFEPFGSITSAK-SLDTLNYTVIK-SLGYAYVNYQGIQDAER	EGDQILFVGPHQSK-FGSITSLVVR-QLFEPFGSITSAK-SLDTLNYTVIK-SLGYAYVNYQGIQDAER	0	0	0	0	0	0	0	0	0	0	4	2	3	6	5	putative polyadenylate binding protein
| organism=Toxoplasma_gondii_GT1 | product=putative phosphate carrier | location=TGGT1_chrXII:5622211-5625652(-) | length=479 | sequence_SO=chromosome | SO=protein_coding	TGGT1_278990,TGME49_278990,TGVEG_278990	53094.7	2	2	2	5	4	0.0647	0.0689	0.0647	0.144	0.119	mQTSPAGTWPTSFSPALTK-TVVAEEGAAGLR	mQTSPAGTWPTSFSPALTK-VVQLFYDNIFTKPK	FPFGSVVPLWSR-mQTSPAGTWPTSFSPALTK	FPFGSVVPLWSR-MQTSPAGTWPTSFSPALTK-SFGTMINEMGYK-TVVAEEGAAGLR-VVQLFYDNIFTKPK	FPFGSVVPLWSR-MQTSPAGTWPTSFSPALTK-SFGTMINEMGYK-VVQLFYDNIFTKPK	0	0	0	0	0	0	0	0	0	0	2	2	3	7	5	putative phosphate carrier
| organism=Toxoplasma_gondii_ME49 | product=serpin (serine proteinase inhibitor) superfamily protein | location=TGME49_chrXII:2679539-2681321(+) | length=432 | sequence_SO=chromosome | SO=protein_coding	TGME49_246130,TGVEG_246130	47407.4			3	4	3			0.0995	0.146	0.123			LDQEGFSPEAAPQLAVGSR-LVLVSAMYFK-SAELGVAYIESLVR	LDQEGFSPEAAPQLAVGSR-LVLVSAMYFK-SAELGVAYIESLVR-TLDFADTAAAVEEINGFVSK	LDQEGFSPEAAPQLAVGSR-SAELGVAYIESLVR-TLDFADTAAAVEEINGFVSK			3	4	3			TGGT1_246130	TGGT1_246130	TGGT1_246130			3	4	3	ribosomal protein RPL12
| organism=Toxoplasma_gondii_GT1 | product=multi-pass transmembrane protein | location=TGGT1_chrXII:948336-949904(+) | length=389 | sequence_SO=chromosome | SO=protein_coding	TGGT1_219270,TGME49_219270,TGVEG_219270	43034.2	2		2	2	3	0.123		0.0771	0.123	0.159	ILSAAVTLDGLAAMLR-mGSmGNYVAQPEGGmEIPTQYDYSQLQQQVSR		GEEHTPIIHFLTTK-ILSAAVTLDGLAAMLR	ILSAAVTLDGLAAMLR-mGSmGNYVAQPEGGmEIPTQYDYSQLQQQVSR	GEEHTPIIHFLTTK-ILSAAVTLDGLAAMLR-mGSmGNYVAQPEGGmEIPTQYDYSQLQQQVSR	0		0	0	0	0		0	0	0	2		5	2	5	multi-pass transmembrane protein
| organism=Toxoplasma_gondii_VEG | product=rhoptry kinase family protein ROP11 (incomplete catalytic triad) | location=TGVEG_chrX:695405-696985(+) | length=526 | sequence_SO=chromosome | SO=protein_coding	TGVEG_227810	58180.9			2	4	3			0.0646	0.133	0.0837			LQLTHLDITDENVLVGR-VFATPEGDTSLPYTMER	DGQLFLGGFQHVR-KQQELPEVPEAELLSQLAEEQLR-LQLTHLDITDENVLVGR-VFATPEGDTSLPYTMER	IPSVTFTDPR-LQLTHLDITDENVLVGR-VFATPEGDTSLPYTMER			2	4	3			TGGT1_227810,TGME49_227810	TGGT1_227810,TGME49_227810	TGGT1_227810,TGME49_227810			2	4	3	histone H2A1
| organism=Toxoplasma_gondii_GT1 | product=ribosomal protein RPL27A | location=TGGT1_chrXI:1345590-1346369(-) | length=147 | sequence_SO=chromosome | SO=protein_coding	TGGT1_310490,TGME49_310490,TGVEG_310490	16344.5	1	4	1	4	4	0.0816	0.313	0.0884	0.313	0.252	LWSLVSPATLEK	INYDKYHPGYFGK-NQYTcPTVNVDK-NQYTcPTVNVDKLWSLVSPATLEK-SGYFKVLGK	INYDKYHPGYFGK	INYDKYHPGYFGK-NQYTcPTVNVDK-NQYTcPTVNVDKLWSLVSPATLEK-VLGKGDLPK	INYDKYHPGYFGK-LWSLVSPATLEK-NQYTcPTVNVDK-NQYTcPTVNVDKLWSLVSPATLEK	0	0	0	0	0	0	0	0	0	0	1	6	1	5	5	ribosomal protein RPL27A
| organism=Toxoplasma_gondii_GT1 | product=hypothetical protein | location=TGGT1_chrVIIa:1385667-1389087(+) | length=739 | sequence_SO=chromosome | SO=protein_coding	TGGT1_205320	80037.8		1	1	4	3		0.0122	0.0122	0.0785	0.0677		SLTSTADFR	SLTSTADFR	ASFKYDTSPETVGTGPTVFESQPTLTR-SLTSTADFR-SLTSTADFRAGEK-VSPLKDAETQEAPADSQR	GEVEITESGETAEADQDTDIR-KDSQTVFVSEPVSQSVAHFR-SLTSTADFR		0	0	0	0		0	0	0	0		1	1	4	3	ribosomal protein RPL11
| organism=Toxoplasma_gondii_GT1 | product=hypothetical protein | location=TGGT1_chrVIIb:194329-194991(-) | length=220 | sequence_SO=chromosome | SO=protein_coding	TGGT1_264040	24548.2		1		4	2		0.05		0.305	0.155		QGTPLVTEFER		ASTVSSSQTGTAGSESISDKIYR-GPTPSYEGLPGVDGR-GPTTPFSSTPAPYSAISR-QGTPLVTEFER	ASTVSSSQTGTAGSESISDKIYR-QGTPLVTEFER		0		0	0		0		0	0		1		4	2	AGC kinase
| organism=Toxoplasma_gondii_GT1 | product=DnaK family protein | location=TGGT1_chrX:1215623-1218481(-) | length=952 | sequence_SO=chromosome | SO=protein_coding	TGGT1_226830,TGVEG_226830	104937	1			2	5	0.0158			0.0284	0.0735	QLLLQDITPYEYLVK			LAVTGVAEAAK-LFYDVGSSTIDVGVVR	AFGQDVDAWWR-GLLAEETVER-IDAVAEEDDPDAGVR-LFYDVGSSTIDVGVVR-TTHDFQVELFEDDASLLK	0			0	4	0			0	TGME49_226830	1			2	5	DnaK family protein
| organism=Toxoplasma_gondii_ME49 | product=hypothetical protein | location=TGME49_chrII:91398-94253(+) | length=435 | sequence_SO=chromosome | SO=protein_coding	TGME49_279100	47694.5	1			3	5	0.046			0.131	0.161	NRIPLTATELSAESQEIQER			ATmLGIVGAVSEYNK-NRIPLTATELSAESQEIQER-NVQAPAGVADASQEAGDVVEER	ATmLGIVGAVSEYNK-IPLTATELSAESQEIQER-NRIPLTATELSAESQEIQER-NVQAPAGVADASQEAGDVVEER-TPWGEVKPVEAIR	1			3	5	TGGT1_279100,TGGT1_411470			TGGT1_279100,TGVEG_279100-TGGT1_279100,TGGT1_411470-TGGT1_410360,TGGT1_279100,TGVEG_279100,TGGT1_411470	TGVEG_279100,TGGT1_279100-TGGT1_411470,TGGT1_279100-TGGT1_410360,TGVEG_279100,TGGT1_411470,TGGT1_279100	1			3	5	hypothetical protein
| organism=Toxoplasma_gondii_GT1 | product=putative eukaryotic porin | location=TGGT1_chrXII:1568398-1573590(+) | length=466 | sequence_SO=chromosome | SO=protein_coding	TGGT1_218280,TGME49_218280,TGVEG_218280	50513.5				4	5				0.0258	0.0558				FNSNSSISEDAK	FNSNSSISEDAK-SFLSGFPSFGLFDK				0	0				0	0				1	2	cyclophilin precursor
| organism=Toxoplasma_gondii_GT1 | product=ribosomal protein RPL27 | location=TGGT1_chrVIIb:1055303-1056255(+) | length=142 | sequence_SO=chromosome | SO=protein_coding	TGGT1_262690,TGME49_262690,TGVEG_262690	16330.8		5		3	5		0.331		0.254	0.261		FTNPVNEKVGK-GVVVNTWEGSK-GVVVNTWEGSKER-QFAFcLVAGIEK-YINVNHLMPTR		GVVVNTWEGSKER-QFAFcLVAGIEK-YINVNHLMPTR	GVVVNTWEGSK-GVVVNTWEGSKER-KGVVVNTWEGSK-QFAFcLVAGIEK-YINVNHLMPTR		0		0	0		0		0	0		6		3	10	hypothetical protein
| organism=Toxoplasma_gondii_GT1 | product=hypothetical protein | location=TGGT1_chrXI:3334289-3356350(+) | length=5639 | sequence_SO=chromosome | SO=protein_coding	TGGT1_313430	593350				3	7				0.00975	0.0218				GAGVDDAFVALTGGK-NAPGSAFSPLLSPSLVR-SGAFLFSPSVAPDSAGPGASTGK	DFLPTADEVAQTLAAFVEIAR-GAGVDDAFVALTGGK-LTNAGATAcATTAAALR-SFIAASALFAR-SGAFLFSPSVAPDSAGPGASTGK-SPALQQVAEEPETVK-VVSLPAGPSETPYSPVSSLGR				3	6				TGME49_313430,TGVEG_313430	TGME49_313430,TGVEG_313430				3	7	ribosomal protein RPS15A
| organism=Toxoplasma_gondii_GT1 | product=ribosomal protein RPS15 | location=TGGT1_chrV:820008-821446(-) | length=150 | sequence_SO=chromosome | SO=protein_coding	TGGT1_213350,TGME49_213350,TGVEG_213350	17157.8		4		3	5		0.273		0.267	0.307		aDAGDAAANQPK-aDAGDAAANQPKR-DLVVVPEmIGSVVGVYNGK-mEDLLELFR		aDAGDAAANQPK-DLVVVPEmIGSVVGVYNGK-MEDLLELFR	aDAGDAAANQPK-aDAGDAAANQPKR-DLVVVPEmIGSVVGVYNGK-LLDmKmEDLLELFR-MEDLLELFR		0		0	0		0		0	0		6		3	7	putative macrophage migration inhibitory factor
| organism=Toxoplasma_gondii_ME49 | product=PAN/Apple domain-containing protein | location=TGME49_chrVIII:6766966-6768021(+) | length=351 | sequence_SO=chromosome | SO=protein_coding	TGME49_200270	39103.2		3	3	3	4		0.0712	0.0712	0.0712	0.0997		SEVGTFEScQMK-TKYAGETVATFPK-YAGETVATFPK	SEVGTFEScQMK-TKYAGETVATFPK-YAGETVATFPK	SEVGTFEScQMK-TKYAGETVATFPK-YAGETVATFPK	HcGLPTTcVK-SEVGTFEScQMK-TKYAGETVATFPK-YAGETVATFPK		3	3	3	4		TGME49_200230,TGGT1_200240,TGVEG_200240,TGGT1_200250,TGVEG_200250,TGME49_200250	TGME49_200230,TGME49_200250,TGGT1_200240,TGVEG_200240,TGGT1_200250,TGVEG_200250,TGGT1_200270,TGVEG_200270-TGME49_200230,TGME49_200250,TGGT1_200240,TGVEG_200240,TGGT1_200250,TGVEG_200250	TGME49_200230,TGME49_200250,TGGT1_200270,TGVEG_200270,TGGT1_200250,TGVEG_200250,TGGT1_200240,TGVEG_200240,TGVEG_439620-TGME49_200230,TGME49_200250,TGGT1_200250,TGVEG_200250,TGGT1_200240,TGVEG_200240,TGVEG_439620	TGME49_200250,TGGT1_200250,TGVEG_200250,TGGT1_200240,TGVEG_200240,TGGT1_200270,TGVEG_200270,TGME49_200230-TGME49_200250,TGGT1_200250,TGVEG_200250,TGGT1_200240,TGVEG_200240,TGME49_200230		3	3	3	6	histone H2Bb
| organism=Toxoplasma_gondii_GT1 | product=glutamate/leucine/phenylalanine/valine dehydrogenase family protein | location=TGGT1_chrXII:4441593-4452115(+) | length=1206 | sequence_SO=chromosome | SO=protein_coding	TGGT1_249390,TGME49_249390,TGVEG_249390	135502	9	8	12	2	4	0.119	0.104	0.144	0.0332	0.0531	DIQcLDSPDAPPILLK-DSSGQNLFINVVPR-FIVEGANVFITDEAR-LEFNALWEESLR-LGDSVTMWGFYSQR-QLVGGPDGDLGSNALLK-SSGSFFDDPADENER-VPESYLQAIFQcFLASR-VSQDDRDVVLPDGTAVASGFEFR	DSSGQNLFINVVPR-FIVEGANVFITDEAR-FIVHFSGTVGPAFGAIEK-LEFNALWEESLR-LGDSVTmWGFYSQR-QLVGGPDGDLGSNALLK-VSQDDRDVVLPDGTAVASGFEFR-VVQSFTTQSYQR	AYIDSMLDVLLTDPR-cDLTDVLSAK-DIQcLDSPDAPPILLK-DSSGQNLFINVVPR-LEFNALWEESLR-LGDSVTMWGFYSQR-LLDVYFFANKR-QLVGGPDGDLGSNALLK-SSGSFFDDPADENER-VSQDDRDVVLPDGTAVASGFEFR-VVQSFTTQSYQR-YAAQYEEVKQILAQR	QLVGGPDGDLGSNALLK-VSQDDRDVVLPDGTAVASGFEFR	DGEVFLLAR-FIVEGANVFITDEAR-QLVGGPDGDLGSNALLK-VSQDDRDVVLPDGTAVASGFEFR	0	0	0	0	0	0	0	0	0	0	9	9	13	2	4	glutamate/leucine/phenylalanine/valine dehydrogenase family protein
| organism=Toxoplasma_gondii_GT1 | product=phosphoribosylpyrophosphate synthetase | location=TGGT1_chrV:29152-31918(+) | length=557 | sequence_SO=chromosome | SO=protein_coding	TGGT1_220100	61040.8	6	6	10	2	4	0.14	0.147	0.239	0.0575	0.108	FADGEVNIQFADSLR-GYNDcGIAMLIK-IEASPLEEVVVTDSIK-KLGDALLFcGNSNEPLAR-LGDALLFcGNSNEPLAR-VFAFATHGLFSGPAIER	GYNDcGIAMLIK-IEASPLEEVVVTDSIK-KLGDALLFcGNSNEPLAR-LGDALLFcGNSNEPLAR-VFAFATHGLFSGPAIER-VPVDNLEAQIIGLEYFHHK	FADGEVNIQFADSLR-GYNDcGIAMLIK-IEASPLEEVVVTDSIK-ITAVIPYYGYAR-ITSLSISVLLADAIR-KFQEGLIAR-KLGDALLFcGNSNEPLAR-LGDALLFcGNSNEPLAR-VFAFATHGLFSGPAIER-VPVDNLEAQIIGLEYFHHK	FADGEVNIQFADSLR-VFAFATHGLFSGPAIER	FADGEVNIQFADSLR-GYNDcGIAMLIK-IEASPLEEVVVTDSIK-VFAFATHGLFSGPAIER	0	0	0	0	0	0	0	0	0	0	6	8	12	2	4	phosphoribosylpyrophosphate synthetase
| organism=Toxoplasma_gondii_GT1 | product=rhoptry protein ROP17 | location=TGGT1_chrVIIb:3287362-3289188(-) | length=608 | sequence_SO=chromosome | SO=protein_coding	TGGT1_258580	69056.2	6		9	6	4	0.133		0.248	0.145	0.0987	AQGDLEEAAALLADmDR-IFSVcALFPK-IGDLFVGHLMPQLR-LSPQQALEQFSLLNWK-VLGKPEFQDAR-VSDLIEDEFGVMK		FWDQGLPPVVPPLIGNEPGQASVALVAER-GPSPASDTASESEPVSTEEAALLQKE-IGDLFVGHLMPQLR-LSPQQALEQFSLLNWK-mSSTIQMVK-SGLLLLSDFTQILR-SSASSLDFAScHDIPEQFR-VLGKPEFQDAR-VSDLIEDEFGVmK	AQGDLEEAAALLADMDR-IGDLFVGHLMPQLR-KIGDLFVGHLMPQLR-NPTEAQQAVGTYLINSAENTWFISIPGGR-SGLLLLSDFTQILR-VSDLIEDEFGVmK	AQGDLEEAAALLADMDR-IGDLFVGHLMPQLR-LSPQQALEQFSLLNWK-VSDLIEDEFGVmK	0		6	3	2	0		TGME49_258580,TGVEG_258580	TGME49_258580,TGVEG_258580	TGME49_258580,TGVEG_258580	7		9	7	4	rhoptry protein ROP17
| organism=Toxoplasma_gondii_GT1 | product=protein phosphatase 2C domain-containing protein | location=TGGT1_chrVIII:5274953-5280379(+) | length=538 | sequence_SO=chromosome | SO=protein_coding	TGGT1_270320,TGME49_270320,TGVEG_270320	58732	9		9	8	4	0.273		0.27	0.243	0.113	AGGSVETFDVPR-AGGSVETFDVPRVDGVLALSR-HVAGSTGIIVAIER-LSAPVVENVVGR-RPSDAEDDSVEGDTVSLF-TIPAGSFLVTAINIGDSR-TQEALDPEVVDLGKPSPYAEEESGILAASASR-VITVNEWYTTTVAATmLGR-VVSGQGVVLSETR		AGGSVETFDVPR-ATLIHSDGGLTR-AVFDGHAGEATSQYcAK-LSAPVVENVVGR-RPSDAEDDSVEGDTVSLF-SKGDLEEVAAR-TIPAGSFLVTAINIGDSR-TQEALDPEVVDLGKPSPYAEEESGILAASASR-VVSGQGVVLSETR	AGGSVETFDVPR-ATLIHSDGGLTR-HVAGSTGIIVAIER-LSAPVVENVVGR-RPSDAEDDSVEGDTVSLF-TIPAGSFLVTAINIGDSR-TQEALDPEVVDLGKPSPYAEEESGILAASASR-VVSGQGVVLSETR	LSAPVVENVVGR-RPSDAEDDSVEGDTVSLF-TIPAGSFLVTAINIGDSR-VVSGQGVVLSETR	0		0	0	0	0		0	0	0	10		10	8	4	protein phosphatase 2C domain-containing protein
| organism=Toxoplasma_gondii_GT1 | product=peptidyl-prolyl cis-trans isomerase | location=TGGT1_chrV:2748825-2756049(-) | length=503 | sequence_SO=chromosome | SO=protein_coding	TGGT1_283850	55545.3	8		9	4	4	0.233		0.284	0.167	0.103	EGLDFFSFSENWTDEER-FDVELLDSHPKPK-HVVFGEVVEGQDVLDEVEDVETDK-HVVFGEVVEGQDVLDEVEDVETDKSNDRPK-KGGYAEAAAAYR-LGEFSEAIEQTTK-VDVDPASIVDAGEEISSGDK-VVFALYNDTVPK		EGDGPQPQPGEEVVVHYTGTLLDGTK-EGLDFFSFSENWTDEER-EGLDFFSFSENWTDEEREQQK-FDVELLDSHPKPK-GQLSmANcGPNTNSSQFFITFGPAPHLDGK-HVVFGEVVEGQDVLDEVEDVETDK-HVVFGEVVEGQDVLDEVEDVETDKSNDRPK-mAVGQLDEAR-QDVQIVDcGEVKc	GQLSmANcGPNTNSSQFFITFGPAPHLDGK-HVVFGEVVEGQDVLDEVEDVETDKSNDRPK-QDVQIVDcGEVK-VVFALYNDTVPK	EGLDFFSFSENWTDEER-GGYAEAAAAYR-QDVQIVDcGEVK-VVFALYNDTVPK	0		0	0	0	0		0	0	0	8		9	6	4	peptidyl-prolyl cis-trans isomerase
| organism=Toxoplasma_gondii_GT1 | product=enolase 2 | location=TGGT1_chrVIII:6248823-6250901(-) | length=475 | sequence_SO=chromosome | SO=protein_coding	TGGT1_268850,TGME49_268850,TGVEG_268850	52114.8	3	1	8	3	2	0.109	0.0379	0.291	0.105	0.0695	AAVPSGASTGIYEALELR-GNPTVEVDLLTDGGcFR-IEESLGSDcQYAGAGFR	AAVPSGASTGIYEALELR	AAVPSGASTGIYEALELR-GNPTVEVDLLTDGGcFR-IAADVAASEFFLQDDKVYDLDFK-IEESLGSDcQYAGAGFR-SGETEDSFIADLVVGLR-VNQIGTVSESIEAcQLAQK-VQIVGDDLLVTNPTR-YIATLAGNPTDK	AAVPSGASTGIYEALELR-GNPTVEVDLLTDGGcFR-VQIVGDDLLVTNPTR	AAVPSGASTGIYEALELR-VQIVGDDLLVTNPTR	0	0	0	0	0	0	0	0	0	0	4	6	10	4	4	enolase 2
| organism=Toxoplasma_gondii_GT1 | product=translation initiation factor 3 subunit | location=TGGT1_chrIa:1039815-1044413(-) | length=277 | sequence_SO=chromosome | SO=protein_coding	TGGT1_294670,TGME49_294670,TGVEG_294670	31813.7	6	1	7	6	3	0.325	0.0686	0.31	0.386	0.188	ALREDDEAGAAGGDGDEETGLR-KNIVPFGLDAADGDPSLSATTVR-NIVPFGLDAADGDPSLSATTVR-SHEEIIIEVPR-TVTTYTQTLRGETLK-VTNLSEDVKDEDLTELFGK	VTNLSEDVKDEDLTELFGK	HGYDNLLLNVEWAKPSNR-KNIVPFGLDAADGDPSLSATTVR-NIVPFGLDAADGDPSLSATTVR-SHEEIIIEVPR-TVTTYTQTLR-TVTTYTQTLRGETLK-VTNLSEDVKDEDLTELFGK	ALREDDEAGAAGGDGDEETGLR-HGYDNLLLNVEWAKPSNR-NIVPFGLDAADGDPSLSATTVR-SHEEIIIEVPR-TVTTYTQTLRGETLK-VTNLSEDVKDEDLTELFGK	NIVPFGLDAADGDPSLSATTVR-SHEEIIIEVPR-VTNLSEDVKDEDLTELFGK	0	0	0	0	0	0	0	0	0	0	7	1	9	7	4	translation initiation factor 3 subunit
| organism=Toxoplasma_gondii_GT1 | product=slc30a2 protein | location=TGGT1_chrXII:5421720-5427109(+) | length=896 | sequence_SO=chromosome | SO=protein_coding	TGGT1_251630	97218.5	6	2	7	3	2	0.114	0.0324	0.113	0.0592	0.0402	EALNVLmEGTPVGIDAR-LAWDPEVSPSGR-NLQASSSSPEKPEESPASR-RPFSASSAGSTAASGDIYVR-VVASPDLAEEEGVSPSR-YAILHTTIQTDFSSDKR	LAWDPEVSPSGR-VVASPDLAEEEGVSPSR	EALNVLmEGTPVGIDAR-ELASFPEVDEHWPHR-LAWDPEVSPSGR-NLQASSSSPEKPEESPASR-RPFSASSAGSTAASGDIYVR-VVASPDLAEEEGVSPSR-VVASPDLAEEEGVSPSRR	EALNVLmEGTPVGIDAR-NLQASSSSPEKPEESPASR-VVASPDLAEEEGVSPSR	NLQASSSSPEKPEESPASR-VVASPDLAEEEGVSPSR	0	0	0	0	0	0	0	0	0	0	11	2	17	6	4	slc30a2 protein
| organism=Toxoplasma_gondii_ME49 | product=heat shock protein | location=tgme49_asmbl.1472:63-891(+) | length=192 | sequence_SO=supercontig | SO=protein_coding	TGME49_324600	21035.4	5	5	6	3	4	0.312	0.312	0.328	0.203	0.26	AVmTNGLLEVK-IAEIQAPAEIR-KVEVLLPGAAQGEK-SFQLPPNAVEDSVR-SGNLLLAANK	AVmTNGLLEVK-IAEIQAPAEIR-KVEVLLPGAAQGEK-SFQLPPNAVEDSVR-SGNLLLAANK	AVMTNGLLEVK-ITWRPGVDIFFDKK-KVEVLLPGAAQGEK-SFQLPPNAVEDSVR-SGNLLLAANK-VEVLLPGAAQGEK	AVMTNGLLEVK-KVEVLLPGAAQGEK-SFQLPPNAVEDSVR	AVmTNGLLEVK-IAEIQAPAEIR-KVEVLLPGAAQGEK-SFQLPPNAVEDSVR	0	0	0	0	0	0	0	0	0	0	5	10	8	4	4	heat shock protein
| organism=Toxoplasma_gondii_GT1 | product=hypothetical protein | location=TGGT1_chrXI:267813-271388(-) | length=654 | sequence_SO=chromosome | SO=protein_coding	TGGT1_308860	69567.4	7		6	3	3	0.159		0.135	0.0688	0.0688	ASLAWGAASR-DFcVEVANVLNAAR-ESGDTSKLDAVLR-LAGAPGPSIVIPATSLLSK-NAALEQLQLQLEYETAELK-NmQFLLYPGFLEQR-SYEVLAIEEGPKDPR		ASLAWGAASR-LAGAPGPSIVIPATSLLSK-LFETENQLEKK-NAALEQLQLQLEYETAELK-NmQFLLYPGFLEQR-SYEVLAIEEGPKDPR	IAESSLNELRDK-LAGAPGPSIVIPATSLLSK-NmQFLLYPGFLEQR	IAESSLNELRDK-LAGAPGPSIVIPATSLLSK-NmQFLLYPGFLEQR	0		0	0	0	0		0	0	0	8		7	3	4	hypothetical protein
| organism=Toxoplasma_gondii_GT1 | product=ribosomal protein RPL7 | location=TGGT1_chrXI:4256933-4260657(+) | length=258 | sequence_SO=chromosome | SO=protein_coding	TGGT1_314810,TGME49_314810,TGVEG_314810	30123	5	6	6	5	3	0.233	0.271	0.271	0.264	0.186	AVQPFITYGYPTLK-IRLQANDIVSQHLGK-LQANDIVSQHLGK-QANNFLWPFK-YGIHGVEDLVHEIYTcGPYFK	AVQPFITYGYPTLK-GGFYKEPEAK-IRLQANDIVSQHLGK-LQANDIVSQHLGK-QANNFLWPFK-YGIHGVEDLVHEIYTcGPYFK	AVQPFITYGYPTLK-EEmINELVQR-IRLQANDIVSQHLGK-LQANDIVSQHLGK-QANNFLWPFK-YGIHGVEDLVHEIYTcGPYFK	AVQPFITYGYPTLK-GGFYKEPEAK-LQANDIVSQHLGK-QANNFLWPFK-YGIHGVEDLVHEIYTcGPYFK	AVQPFITYGYPTLK-LQANDIVSQHLGK-YGIHGVEDLVHEIYTcGPYFK	0	0	0	0	0	0	0	0	0	0	7	8	12	8	4	ribosomal protein RPL7
| organism=Toxoplasma_gondii_GT1 | product=rhoptry neck protein RON3 | location=TGGT1_chrX:3357300-3367973(+) | length=1958 | sequence_SO=chromosome | SO=protein_coding	TGGT1_223920	223040	8	5	5	2	4	0.0531	0.0342	0.0286	0.0112	0.025	ANIIAFVEALR-ATLLVAYPASIR-DLLLSQVIETDPAK-ETVGAYSYEELER-SIPFISPEcQDLFR-SSLTVILGR-TSWASFLNFK-YLPLSEPVNVVDAVDKLIASK	ASDLALFGR-GGGFQNISR-LVSVmGSTTLPK-VLLVLETTPLYLDNPK-YLPLSEPVNVVDAVDKLIASK	AIDAVQQHLGQVR-ASDLALFGR-GFLETAELYR-SIPFISPEcQDLFR-TSWASFLNFK	AIDAVQQHLGQVR-ASDLALFGR	AIDAVQQHLGQVR-ANIIAFVEALR-ASDLALFGR-VLLVLETTPLYLDNPK	7	5	4	2	4	TGME49_223920	TGME49_223920	TGME49_223920	TGME49_223920	TGME49_223920	8	5	5	2	4	rhoptry neck protein RON3
| organism=Toxoplasma_gondii_GT1 | product=putative seryl-tRNA synthetase, cytoplasmic | location=TGGT1_chrXII:5452731-5454179(+) | length=482 | sequence_SO=chromosome | SO=protein_coding	TGGT1_251690,TGME49_251690,TGVEG_251690	54147.4	1		5	5	4	0.0311		0.147	0.147	0.118	VVSIVSGALNDAAAK		AAELKDFEETLYR-ELVScSNcTDYQAR-SGEVVDQAVAVDKK-SVPVSNDEVNNQVVR-VVSIVSGALNDAAAK	AAELKDFEETLYR-ELVScSNcTDYQAR-SGEVVDQAVAVDKK-SVPVSNDEVNNQVVR-VVSIVSGALNDAAAK	AAELKDFEETLYR-SVPVSNDEVNNQVVR-VEQFcITTPEESWK-VVSIVSGALNDAAAK	0		0	0	0	0		0	0	0	1		5	5	4	putative seryl-tRNA synthetase, cytoplasmic
| organism=Toxoplasma_gondii_GT1 | product=SAG-related sequence SRS57 | location=TGGT1_chrXII:456740-457897(-) | length=385 | sequence_SO=chromosome | SO=protein_coding	TGGT1_308020	41773	3		5	3	3	0.0935		0.13	0.0935	0.0935	ANEEVVGHVTLNK-GFLTDYIPGAK-VENNGEQSVLYK		ANEEVVGHVTLNK-FTVPWIFLPPAK-GFLTDYIPGAK-NKGFLTDYIPGAK-VENNGEQSVLYK	ANEEVVGHVTLNK-GFLTDYIPGAK-VENNGEQSVLYK	ANEEVVGHVTLNK-GFLTDYIPGAK-VENNGEQSVLYK	0		0	0	0	0		0	0	0	3		7	3	4	SAG-related sequence SRS57
| organism=Toxoplasma_gondii_ME49 | product=hypothetical protein | location=TGME49_chrVIIb:3113152-3117834(-) | length=916 | sequence_SO=chromosome | SO=protein_coding	TGME49_258870,TGVEG_258870	101597	4	3	5	4	3	0.0633	0.0459	0.071	0.0557	0.0491	GTVVSVPASWLIVK-ILPTFTVQDIPSGDADVHK-TVVAEVVEDDSKDSR-VAVDQFVIVR	GQGLFSQYAEYR-SLAEEPLDGQQAAAR-TVVAEVVEDDSKDSR	GQGLFSQYAEYR-GTVVSVPASWLIVK-SLAEEPLDGQQAAAR-TSNEcIIER-TVVAEVVEDDSKDSR	GQGLFSQYAEYR-SLAEEPLDGQQAAAR-TSNEcIIER-TVVAEVVEDDSKDSR	ELTPGVTGFILcVENGEKPVFVPR-GQGLFSQYAEYR-TSNEcIIER	3	1	3	2	1	TGGT1_258870B-TGGT1_258870A	TGGT1_258870B	TGGT1_258870B-TGGT1_258870A,TGGT1_258870B-TGGT1_258870A	TGGT1_258870A,TGGT1_258870B-TGGT1_258870A	TGGT1_258870B	4	3	8	4	4	hypothetical protein
| organism=Toxoplasma_gondii_VEG | product=hypothetical protein | location=TGVEG_chrVIIb:644290-645501(-) | length=403 | sequence_SO=chromosome | SO=protein_coding	TGVEG_263320	42093.6	1		5	3	3	0.0323		0.166	0.0918	0.0844	SVPSASDLELmSK		LAQPLENSVASR-NAQAAHLPYNGYGGGSLSDR-NRPTPNAVGTSGK-SVPSASDLELmSK-VATPVSAQR	DGVLIGHPAVR-NRPTPNAVGTSGK-SVPSASDLELmSK	ASVPQPVQR-LAQPLENSVASR-SVPSASDLELMSK	0		0	0	0	0		0	0	0	1		7	3	4	hypothetical protein
| organism=Toxoplasma_gondii_GT1 | product=PDI family protein | location=TGGT1_chrVIII:2074655-2076392(-) | length=220 | sequence_SO=chromosome | SO=protein_coding	TGGT1_232410,TGME49_232410,TGVEG_232410	24910.1	1	1	4	2	4	0.0636	0.0591	0.255	0.118	0.255	TGVPSVIVIGSDGR	SVALYFADGADPK	cASLLPFLLNYYR-EAQFLPIcSGLEEGDR-NSNNTVIPQSHLK-sQPVFASPLNVEKR	cASLLPFLLNYYR-SVALYFADGADPK	cASLLPFLLNYYR-EAQFLPIcSGLEEGDR-NSNNTVIPQSHLK-sQPVFASPLNVEKR	0	0	0	0	0	0	0	0	0	0	1	1	5	2	4	PDI family protein
| organism=Toxoplasma_gondii_GT1 | product=2-oxoglutarate/malate translocase OMT | location=TGGT1_chrVIII:3043521-3046134(+) | length=323 | sequence_SO=chromosome | SO=protein_coding	TGGT1_274060,TGME49_274060,TGVEG_274060	35073.2	2	1	4	3	4	0.115	0.0557	0.229	0.152	0.223	aASSSAVSGASSSPGSVKK-IQLAGEAGGSTNPFTVcR	IQLAGEAGGSTNPFTVcR	aASSSAVSGASSSPGSVKK-IQLAGEAGGSTNPFTVcR-IVKEEGLFGLWR-KAVAGLAAGGLGSFFGNPADLALIR	aASSSAVSGASSSPGSVKK-IQLAGEAGGSTNPFTVcR-IVKEEGLFGLWR	aASSSAVSGASSSPGSVKK-AVAGLAAGGLGSFFGNPADLALIR-IAPHAMITLISMEYLNK-IVKEEGLFGLWR	0	0	0	0	0	0	0	0	0	0	2	1	4	3	4	2-oxoglutarate/malate translocase OMT
| organism=Toxoplasma_gondii_GT1 | product=DEAD (Asp-Glu-Ala-Asp) box polypeptide DDX6 | location=TGGT1_chrXI:2995385-2998767(-) | length=475 | sequence_SO=chromosome | SO=protein_coding	TGGT1_313010	53462.3	5		4	5	4	0.139		0.118	0.143	0.12	cLVSSDLFTR-ELALQTSAVVK-GFEKPSPIQEASIPIALAGK-QILMYSATFPVTVK-YIQGLILVPTR		cLVSSDLFTR-GFEKPSPIQEASIPIALAGK-GVTQYYAFVEER-QILmYSATFPVTVK	cLVSSDLFTR-GFEKPSPIQEASIPIALAGK-GVTQYYAFVEER-LQINQAIIFcNSVTR-YIQGLILVPTR	cLVSSDLFTR-GFEKPSPIQEASIPIALAGK-GVTQYYAFVEER-LQINQAIIFcNSVTR	0		0	0	0	0		0	0	0	5		4	5	4	DEAD (Asp-Glu-Ala-Asp) box polypeptide DDX6
| organism=Toxoplasma_gondii_ME49 | product=rhoptry neck protein RON3 (RON3) | location=TGME49_chrX:3453595-3464270(+) | length=1958 | sequence_SO=chromosome | SO=protein_coding	TGME49_223920	222892	7	5	4	2	4	0.046	0.0342	0.0215	0.0112	0.025	ANIIAFVEALR-ATLLVAYPASIR-DLLLSQVIETDPAK-ETVGAYSYEELER-SSLTVILGR-TSWASFLNFK-YLPLSEPVNVVDAVDKLIASK	ASDLALFGR-GGGFQNISR-LVSVmGSTTLPK-VLLVLETTPLYLDNPK-YLPLSEPVNVVDAVDKLIASK	AIDAVQQHLGQVR-ASDLALFGR-GFLETAELYR-TSWASFLNFK	AIDAVQQHLGQVR-ASDLALFGR	AIDAVQQHLGQVR-ANIIAFVEALR-ASDLALFGR-VLLVLETTPLYLDNPK	7	5	4	2	4	TGGT1_223920	TGGT1_223920	TGGT1_223920	TGGT1_223920	TGGT1_223920	7	5	4	2	4	rhoptry neck protein RON3 (RON3)
| organism=Toxoplasma_gondii_ME49 | product=hypothetical protein | location=TGME49_chrXI:3371880-3393994(+) | length=5638 | sequence_SO=chromosome | SO=protein_coding	TGME49_313430,TGVEG_313430	593567				3	6				0.00976	0.0188				GAGVDDAFVALTGGK-NAPGSAFSPLLSPSLVR-SGAFLFSPSVAPDSAGPGASTGK	DFLPTADEVAQTLAAFVEIAR-GAGVDDAFVALTGGK-SFIAASALFAR-SGAFLFSPSVAPDSAGPGASTGK-SPALQQVAEEPETVK-VVSLPAGPSETPYSPVSSLGR				3	6				TGGT1_313430	TGGT1_313430				3	6	ribosomal protein RPL18
| organism=Toxoplasma_gondii_GT1 | product=WD domain, G-beta repeat domain containing protein | location=TGGT1_chrIV:376406-380420(+) | length=515 | sequence_SO=chromosome | SO=protein_coding	TGGT1_320210,TGME49_320210,TGVEG_320210	56081	4		4	4	3	0.138		0.148	0.148	0.111	AAAANVINLLDHTDKVTDVK-QIDNVLPASR-SGQYIAcGATNNAIALYHFEAR-TVTATGGYDGNVILFDLEK		AAAANVINLLDHTDKVTDVK-QQLSQSLYQQDAATR-SGQYIAcGATNNAIALYHFEAR-TVTATGGYDGNVILFDLEK	AAAANVINLLDHTDKVTDVK-IGEGAAMLLSSSMDR-SGQYIAcGATNNAIALYHFEAR-TVTATGGYDGNVILFDLEK	AAAANVINLLDHTDKVTDVK-QQLSQSLYQQDAATR-SGQYIAcGATNNAIALYHFEAR	0		0	0	0	0		0	0	0	4		5	6	4	WD domain, G-beta repeat domain containing protein
| organism=Toxoplasma_gondii_GT1 | product=hypothetical protein | location=TGGT1_chrVIII:651069-657505(-) | length=1656 | sequence_SO=chromosome | SO=protein_coding	TGGT1_230170	171703	2		4	1	2	0.0199		0.0393	0.00845	0.0199	VQVNSSPLSVVSER-YSGAPSGLPPSLSVIPLSR		GGESVAGFTGYAVSAWNGK-SALLASSGSPYNR-VQVNSSPLSVVSER-YSGAPSGLPPSLSVIPLSR	VQVNSSPLSVVSER	VQVNSSPLSVVSER-YSGAPSGLPPSLSVIPLSR	0		0	0	0	0		0	0	0	3		5	2	4	hypothetical protein
| organism=Toxoplasma_gondii_GT1 | product=RNA recognition motif-containing protein | location=TGGT1_chrXII:1835563-1837479(-) | length=351 | sequence_SO=chromosome | SO=protein_coding	TGGT1_217540	38117.7	3	1	3	3	4	0.12	0.0313	0.128	0.12	0.179	DMMEAIEVLDGSTFR-GIGDVGFAEVR-TVSGAGYcFLEYADPR	GIGDVGFAEVR	DMMEAIEVLDGSTFR-SSRPDGFGEEALPR-TVSGAGYcFLEYADPR	DMMEAIEVLDGSTFR-GIGDVGFAEVR-TVSGAGYcFLEYADPR	DMMEAIEVLDGSTFR-GIGDVGFAEVR-TVSGAGYcFLEYADPR-YGSLYESSNGGYSTGGTDAYR	0	0	0	0	0	0	0	0	0	0	3	1	3	3	4	RNA recognition motif-containing protein
| organism=Toxoplasma_gondii_GT1 | product=ribosomal protein RPL19 | location=TGGT1_chrIX:3095967-3098521(-) | length=187 | sequence_SO=chromosome | SO=protein_coding	TGGT1_289530,TGME49_289530,TGVEG_289530	22161.5	2	3	3	2	4	0.139	0.193	0.144	0.0588	0.203	ALQEQLEAR-VWMDPNEASDISmANSR	ALQEQLEAR-VLIEAIHNEK-VWmDPNEASDISMANSR	ALQEQLEAR-RVWMDPNEASDISMANSR-VWmDPNEASDISmANSR	ALQEQLEAR-EKALQEQLEAR	ALQEQLEAR-EKALQEQLEAR-VLIEAIHNEK-VWmDPNEASDISmANSR	0	0	0	0	0	0	0	0	0	0	2	3	4	2	4	ribosomal protein RPL19
| organism=Toxoplasma_gondii_GT1 | product=ribosomal protein RPL12 | location=TGGT1_chrIII:1720222-1723221(-) | length=165 | sequence_SO=chromosome | SO=protein_coding	TGGT1_254440,TGME49_254440,TGVEG_254440	17820.7		5	2	3	4		0.285	0.188	0.255	0.267		EILGTcNSVGcTVDGK-QVGGEVGASSVLAPK-SQAWEFSGTVK-SQAWEFSGTVKEILGTcNSVGcTVDGK-YIYLRQVGGEVGASSVLAPK	EILGTcNSVGcTVDGK-QVGGEVGASSVLAPK	EILGTcNSVGcTVDGK-QVGGEVGASSVLAPK-SQAWEFSGTVK	AKSQAWEFSGTVK-EILGTcNSVGcTVDGK-QVGGEVGASSVLAPK-SQAWEFSGTVK		0	0	0	0		0	0	0	0		7	2	3	5	NADH dehydrogenase (NDH2-II)
| organism=Toxoplasma_gondii_GT1 | product=putative transmembrane protein | location=TGGT1_chrII:71310-72374(+) | length=354 | sequence_SO=chromosome | SO=protein_coding	TGGT1_410360	38078.6	2		3	3	3	0.0763		0.138	0.138	0.138	LTPEELSQHSQR-LVELDTGVASPVFAR		LTPEELSQHSQR-LVELDTGVASPVFAR-NVQAPAGVADASQEAGDVVEER	LTPEELSQHSQR-LVELDTGVASPVFAR-NVQAPAGVADASQEAGDVVEER	LTPEELSQHSQR-LVELDTGVASPVFAR-NVQAPAGVADASQEAGDVVEER	1		2	2	2	TGGT1_220950,TGME49_323110		TGGT1_220950-TGVEG_279100,TGGT1_411470,TGGT1_279100	TGME49_323110,TGGT1_220950-TGGT1_279100,TGME49_279100,TGVEG_279100,TGGT1_411470	TGGT1_220950,TGME49_323110-TGME49_279100,TGVEG_279100,TGGT1_411470,TGGT1_279100	2		3	4	4	putative transmembrane protein
| organism=Toxoplasma_gondii_GT1 | product=alba 1 | location=TGGT1_chrII:281451-282798(-) | length=247 | sequence_SO=chromosome | SO=protein_coding	TGGT1_221380,TGME49_221380,TGVEG_221380	27259.5	2	2	2	2	4	0.117	0.0769	0.117	0.117	0.202	cGSTTITDVYEPTEEGLDK-VmNYVAYAAR	AVTLAEVLK-VmNYVAYAAR	AVTLAEVLKR-cGSTTITDVYEPTEEGLDK	cGSTTITDVYEPTEEGLDK-VmNYVAYAAR	AVTLAEVLKR-cGSTTITDVYEPTEEGLDK-DKEPIGSNEIR-VMNYVAYAAR	0	0	0	0	0	0	0	0	0	0	2	2	2	2	4	alba 1
| organism=Toxoplasma_gondii_GT1 | product=putative transmembrane protein | location=AAQM03000493:218-1321(-) | length=367 | sequence_SO=contig | SO=protein_coding	TGGT1_411470	40320.2	1		2	2	4	0.0545		0.114	0.114	0.147	NRIPLTATELSAESQEIQER		NRIPLTATELSAESQEIQER-NVQAPAGVADASQEAGDVVEER	NRIPLTATELSAESQEIQER-NVQAPAGVADASQEAGDVVEER	IPLTATELSAESQEIQER-NRIPLTATELSAESQEIQER-NVQAPAGVADASQEAGDVVEER-QPGTLVEIDSGR	1		2	2	4	TGGT1_279100,TGME49_279100		TGGT1_279100-TGVEG_279100,TGGT1_410360,TGGT1_279100	TGGT1_279100,TGME49_279100-TGGT1_410360,TGGT1_279100,TGME49_279100,TGVEG_279100	TGME49_279100,TGGT1_279100-TGGT1_410360,TGME49_279100,TGVEG_279100,TGGT1_279100-TGVEG_279100,TGGT1_279100	1		2	2	4	putative transmembrane protein
| organism=Toxoplasma_gondii_ME49 | product=beta-COP | location=TGME49_chrIX:851634-862137(+) | length=1103 | sequence_SO=chromosome | SO=protein_coding	TGME49_266990,TGVEG_266990	121957	3	2	2		4	0.0453	0.0236	0.0236		0.0526	LVERPAPVSLAPGQQAVLHAPIK-NAFLVLVHcASK-STEAGIILGYVTFSR	STEAGIILGYVTFSR-TmEEFVIDLLR	LSESSSFFAVNLYSR-TMEEFVIDLLR		AAAGAFASLLcGNSDNNVK-FSAAcAGLDEAER-STEAGIILGYVTFSR-TmEEFVIDLLR	0	0	0		0	0	0	0		0	3	2	2		4	beta-COP
| organism=Toxoplasma_gondii_GT1 | product=putative membrane protein C17G8.08c | location=TGGT1_chrIV:860678-864817(+) | length=343 | sequence_SO=chromosome | SO=protein_coding	TGGT1_319550,TGME49_319550,TGVEG_319550	36178.6			2	3	2			0.108	0.143	0.0904			HAPPSAADASDEAASPLK-MLVEGFSADFGDTSEELSR	HAPPSAADASDEAASPLK-MLVEGFSADFGDTSEELSR-SQISTFALAADR	MLVEGFSADFGDTSEELSR-SQISTFALAADR			0	0	0			0	0	0			2	4	3	rhoptry kinase family protein ROP11 (incomplete catalytic triad)
| organism=Toxoplasma_gondii_GT1 | product=transporter, major facilitator family protein | location=TGGT1_chrVIIb:3924727-3926365(-) | length=504 | sequence_SO=chromosome | SO=protein_coding	TGGT1_257530	54533.1	1	1	2	1	3	0.0476	0.0476	0.101	0.0536	0.123	SIELAHQPTGAGASLSSFEVGGAK	SIELAHQPTGAGASLSSFEVGGAK	AWPAPDEAPSASAEQDVEAGADALAQK-SIELAHQPTGAGASLSSFEVGGAK	AWPAPDEAPSASAEQDVEAGADALAQK	AWPAPDEAPSASAEQDVEAGADALAQK-SGAFEWEcKPGEIDTSVLPHEPK-TIYINVEGATFR	0	0	0	0	0	0	0	0	0	0	2	3	4	1	4	transporter, major facilitator family protein
| organism=Toxoplasma_gondii_GT1 | product=hypothetical protein | location=TGGT1_chrV:1431859-1433429(+) | length=336 | sequence_SO=chromosome | SO=protein_coding	TGGT1_287040,TGME49_287040,TGVEG_287040	35039	3	1	2	4	3	0.116	0.0298	0.0744	0.134	0.101	ISDcFNVAIDRAEK-LcAcVEGFENR-TVTVANASTSHSGR	SDDAGFDGLR	ISDcFNVAIDR-TVTVANASTSHSGR	IEFmDQAILK-ISDcFNVAIDR-SDDAGFDGLR-TVTVANASTSHSGR	IEFMDQAILK-SDDAGFDGLR-TVTVANASTSHSGR	0	0	0	0	0	0	0	0	0	0	3	1	2	4	4	hypothetical protein
| organism=Toxoplasma_gondii_GT1 | product=calcium-dependent protein kinase CDPK1 | location=TGGT1_chrIV:2366836-2372193(+) | length=582 | sequence_SO=chromosome | SO=protein_coding	TGGT1_301440,TGME49_301440,TGVEG_301440	65423.4	3		2		3	0.0739		0.0567		0.0997	GSFGEVILcK-ISSTELATIFGVSDVDSETWK-LAQAALLYMGSK		ISSTELATIFGVSDVDSETWK-LAQAALLYMGSK		ISSTELATIFGVSDVDSETWK-LAQAALLYMGSK-SVLSEVDKNNDGEVDFDEFQQMLLK	0		0		0	0		0		0	3		4		4	calcium-dependent protein kinase CDPK1
| organism=Toxoplasma_gondii_GT1 | product=ribosomal protein RPS9 | location=TGGT1_chrXII:3816916-3818776(+) | length=188 | sequence_SO=chromosome | SO=protein_coding	TGGT1_248480,TGME49_248480,TGVEG_248480	21685.1	2	3	2	1	2	0.16	0.165	0.16	0.112	0.112	LGLLGESEQKLDYVLGLTVAK-VFQGTALLR	ELLTLEEKDPR-LDYVLGLTVAK-VFQGTALLR	LGLLGESEQKLDYVLGLTVAK-VFQGTALLR	LGLLGESEQKLDYVLGLTVAK	LDYVLGLTVAK-LGLLGESEQKLDYVLGLTVAK	0	0	0	0	0	0	0	0	0	0	3	3	3	2	4	ribosomal protein RPS9
| organism=Toxoplasma_gondii_GT1 | product=ribosomal protein RPS18 | location=TGGT1_chrX:2450681-2451929(+) | length=156 | sequence_SO=chromosome | SO=protein_coding	TGGT1_225080,TGME49_225080,TGVEG_225080	17722.6	2	3	1	4	4	0.154	0.301	0.0962	0.301	0.282	sIQVSNNQDFQHILR-VVVALTAIR	AGELTADEISKVVAIASTPQQFK-sIQVSNNQDFQHILR-VVVALTAIR	sIQVSNNQDFQHILR	AGELTADEISK-AGELTADEISKVVAIASTPQQFK-sIQVSNNQDFQHILR-VVVALTAIR	AGELTADEISK-ILNTNVDGR-sIQVSNNQDFQHILR-VVVALTAIR	0	0	0	0	0	0	0	0	0	0	2	5	1	4	4	ribosomal protein RPS18
| organism=Toxoplasma_gondii_GT1 | product=putative COPI protein | location=TGGT1_chrX:4501792-4518157(-) | length=1256 | sequence_SO=chromosome | SO=protein_coding	TGGT1_235020	137056		2	1	3	3		0.0167	0.0143	0.0318	0.0247		FPEAALFAR-GDLQAAEEFLPR	SLLDYDIVQQINQEGVQK	GDLQAAEEFLPR-GFEILQVNLR-SLLDYDIVQQINQEGVQK	FPEAALFAR-GDLQAAEEFLPR-GFEILQVNLR		0	0	3	3		0	0	TGME49_235020	TGME49_235020		2	1	3	3	glucose-6-phosphate 1-dehydrogenase
| organism=Toxoplasma_gondii_ME49 | product=COPI protein, putative | location=TGME49_chrX:4606591-4623764(-) | length=1256 | sequence_SO=chromosome | SO=protein_coding	TGME49_235020	137056				3	3				0.0318	0.0247				GDLQAAEEFLPR-GFEILQVNLR-SLLDYDIVQQINQEGVQK	FPEAALFAR-GDLQAAEEFLPR-GFEILQVNLR				3	3				TGGT1_235020	TGGT1_235020				3	3	putative myosin light chain 2
| organism=Toxoplasma_gondii_ME49 | product=rhoptry protein ROP17 (ROP17) | location=TGME49_chrVIIb:3321930-3323756(-) | length=608 | sequence_SO=chromosome | SO=protein_coding	TGME49_258580,TGVEG_258580	69089			6	3	2			0.194	0.0477	0.0493			FWDQGLPPVVPPLIGNEPGQASVALVAER-GPSPASDTASESEPVSTEEAALLQKE-IGDLFVGHLMPQLR-LSPQQALEQFSLLNWK-SGLLLLSDFTQILR-SSASSLDFAScHDIPEQFR	IGDLFVGHLMPQLR-KIGDLFVGHLMPQLR-SGLLLLSDFTQILR	IGDLFVGHLMPQLR-LSPQQALEQFSLLNWK			6	3	2			TGGT1_258580	TGGT1_258580	TGGT1_258580			6	3	2	hexokinase
| organism=Toxoplasma_gondii_GT1 | product=pyridine nucleotide-disulfide oxidoreductase domain-containing protein | location=TGGT1_chrIb:171089-178693(-) | length=664 | sequence_SO=chromosome | SO=protein_coding	TGGT1_207620	71248.6			3	3	2			0.0527	0.0678	0.0482			FLADQSEFALAR-NSQDVLAIAK-TATDLGAVEEFQR	FLADQSEFALAR-LPANPDVFVAGDIAAYPYVK-TATDLGAVEEFQR	LPANPDVFVAGDIAAYPYVK-VVAQIPDEIPVR			0	0	0			0	0	0			3	3	2
| organism=Toxoplasma_gondii_GT1 | product=histone H3.3 | location=TGGT1_chrXII:1578063-1578473(+) | length=136 | sequence_SO=chromosome | SO=protein_coding	TGGT1_218260,TGME49_218260,TGVEG_218260	15414.1	1	3		2	4	0.0809	0.243		0.169	0.478	EIAQDFKTDLR	EIAQDFKTDLR-KSAPmSGGIK-VTIMPKDIQLAR		EIAQDFKTDLR-VTIMPKDIQLAR	EIAQDFKTDLR-FQSQAILALQEAAEAYLVGLFEDTNLcAIHAK-KSAPmSGGIK-VTIMPKDIQLAR	1	3		2	3	TGGT1_261240,TGME49_261240,TGVEG_261240	TGGT1_261240,TGME49_261240,TGVEG_261240		TGGT1_261240,TGME49_261240,TGVEG_261240	TGGT1_261240,TGME49_261240,TGVEG_261240	2	5		3	4	histone H3.3
| organism=Toxoplasma_gondii_GT1 | product=ribosomal protein RPS20 | location=TGGT1_chrII:1366681-1368519(+) | length=233 | sequence_SO=chromosome | SO=protein_coding	TGGT1_223050,TGME49_223050,TGVEG_223050	25830.5	1	2		1	4	0.0558	0.0944		0.0515	0.193	NLQVAGPVRLPVK	LIDLHSPSDVVK-VcTELINGAK		LIDLHSPSDVVK	EKNLQVAGPVR-LIDLHSPSDVVK-LmKGGLEGEEQR-VcTELINGAK	0	0		0	0	0	0		0	0	1	2		1	4	ribosomal protein RPS20
| organism=Toxoplasma_gondii_GT1 | product=microneme protein MIC12 | location=TGGT1_chrIX:294592-303397(+) | length=2161 | sequence_SO=chromosome | SO=protein_coding	TGGT1_267680	231490	1			4	4	0.00879			0.0268	0.0273	NEAVGFTcIcDAGYTGLGK			FTAWTYcGGQNAMQER-HNAScHVVEIR-HNVAcANIVESR-NEAVGFTcIcDAGYTGLGK	EcSDIQFcSAGR-FTAWTYcGGQNAmQER-HNVAcANIVESR-NEAVGFTcIcDAGYTGLGK	0			0	0	0			0	0	1			6	4	microneme protein MIC12
| organism=Toxoplasma_gondii_GT1 | product=EF-1 guanine nucleotide exchange domain-containing protein | location=TGGT1_chrX:1563878-1565889(-) | length=328 | sequence_SO=chromosome | SO=protein_coding	TGGT1_226410,TGVEG_226410	36030			1	3	2			0.0549	0.165	0.119			SFITGYSATQDDAIIFSK	SDIGVGKLNEYLASR-SFITGYSATQDDAIIFSK-SSLVIEVKPADAETSLDEISK	SFITGYSATQDDAIIFSK-SSLVIEVKPADAETSLDEISK			0	0	0			0	0	0			1	4	2	signal peptidase
| organism=Toxoplasma_gondii_GT1 | product=ribosomal protein RPL22 | location=TGGT1_chrVI:893982-895795(-) | length=133 | sequence_SO=chromosome | SO=protein_coding	TGGT1_239760,TGME49_239760,TGVEG_239760	15073.8		3		3	2		0.218		0.218	0.218		FTVDcQKPVDDNIIEAK-VFVTAELPFSK-VFVTAELPFSKR		FTVDcQKPVDDNIIEAK-VFVTAELPFSK-VFVTAELPFSKR	FTVDcQKPVDDNIIEAK-VFVTAELPFSKR		0		0	0		0		0	0		4		4	2	putative T complex chaperonin
LSMBO IPHC GSTRab11	sp|1868945973|Myc-Rab11	53008.1		3	2	3	1		0.0804	0.0543	0.0739	0.0196		AEISmLEGAVLDIR-AQIWDTAGQER-DFETLKVDFLSK	AQIWDTAGQER-GAVGALLVYDITKR	AEISmLEGAVLDIR-AQIWDTAGQER-LTQSmAIIR	LTQSmAIIR		1	1	1	0		TGGT1_320480,TGME49_320480,TGVEG_320480	TGGT1_320480,TGME49_320480,TGVEG_320480	TGGT1_320480,TGME49_320480,TGVEG_320480	0		3	2	3	1	putative TCP-1 chaperonin
| organism=Toxoplasma_gondii_GT1 | product=adaptor complexes medium subunit family protein | location=TGGT1_chrII:393309-399736(+) | length=571 | sequence_SO=chromosome | SO=protein_coding	TGGT1_221522,TGME49_221522	61156.7			2	3	1			0.049	0.112	0.0193			QSYAQNVLELR-YVYQPLDNVYLVLITTK	HGAPADAADEAAALAAVGGGAGAPVIVNPLVEPVHALVEEK-HSNILEDLQTLR-QSYAQNVLELR	QSYAQNVLELR			0	0	0			0	0	0			2	3	1	DnaK family protein
| organism=Toxoplasma_gondii_GT1 | product=bifunctional dihydrofolate reductase-thymidylate synthase | location=TGGT1_chrXII:4294324-4300363(-) | length=610 | sequence_SO=chromosome | SO=protein_coding	TGGT1_249180,TGME49_249180,TGVEG_249180	68752.4			1	3	1			0.023	0.0967	0.023			EVGDIGPGYGFQWR	EVGDIGPGYGFQWR-IKEIDDFTAEDFEVVGYVPHGR-STAAQAAAPAESVFVPFcPELGR	EVGDIGPGYGFQWR			0	0	0			0	0	0			1	3	1	ribosomal protein RPL26
| organism=Toxoplasma_gondii_ME49 | product=nucleoporin autopeptidase | location=TGME49_chrVIIb:2735368-2747363(-) | length=2894 | sequence_SO=chromosome | SO=protein_coding	TGME49_259640,TGVEG_259640	302387				2	5				0.00968	0.0283				LTPDQVSPWSSTALQFMR-SAVEALLmQR	AFSAAPWASTTLER-LTLSARPSESSAQESAQIFPPR-LTPDQVSPWSSTALQFmR-SAVEALLmQR-TASPLEDESKGGQANALR				0	0				0	0				3	7	putative integral membrane protein, DUF56 family protein
| organism=Toxoplasma_gondii_GT1 | product=hypothetical protein | location=TGGT1_chrVIIb:1374061-1380187(+) | length=936 | sequence_SO=chromosome | SO=protein_coding	TGGT1_262060,TGVEG_262060	102354		1		2	6		0.0139		0.0267	0.101		AAEASSILLSLYR		MPQSVWIGDVWR-SPENGPSVLAYAR	LGEELVDGPAVSQSSTDAADLAR-LSLDLSESSSEAAAEDLSK-LSPSSSSPSLASSFSR-MPQSVWIGDVWR-SPENGPSVLAYAR-TESIVLISGESR		0		0	0		0		0	0		1		2	6	PHD-finger domain-containing protein
| organism=Toxoplasma_gondii_GT1 | product=histone H2A1 | location=TGGT1_chrVIIb:1779724-1780266(-) | length=180 | sequence_SO=chromosome | SO=protein_coding	TGGT1_261250,TGME49_261250,TGVEG_261250	19546.5		1	2	2	3		0.05	0.211	0.211	0.289		AGLQFPVGR	AGLQFPVGR-VGAGAPVYmAAVLEYLCAEILELAGNAAR	AGLQFPVGR-VGAGAPVYmAAVLEYLcAEILELAGNAAR	AGLQFPVGR-HIQLAVRNDEELSK-VGAGAPVYmAAVLEYLcAEILELAGNAAR		1	1	1	2		TGGT1_300200,TGME49_300200,TGVEG_300200	TGGT1_300200,TGME49_300200,TGVEG_300200	TGGT1_300200,TGME49_300200,TGVEG_300200	TGGT1_300200,TGME49_300200,TGVEG_300200-TGGT1_261580,TGME49_261580,TGVEG_261580		4	2	2	5	valyl-tRNA synthetase
| organism=Toxoplasma_gondii_GT1 | product=AGC kinase | location=TGGT1_chrX:1762934-1764677(+) | length=343 | sequence_SO=chromosome | SO=protein_coding	TGGT1_226030,TGME49_226030,TGVEG_226030	39412.6			1	2	4			0.0466	0.102	0.204			DLKPENLLVDAEGYLK	DLKPENLLVDAEGYLK-TYTLcGTPEYIAPEVLLNK	cVmSNFNFGPTLGTGSFGR-DLKPENLLVDAEGYLK-FYAAQVTLIFEYLHDR-TYTLcGTPEYIAPEVLLNK			0	0	0			0	0	0			1	3	5	SGS domain-containing protein
| organism=Toxoplasma_gondii_GT1 | product=aldehyde dehydrogenase | location=TGGT1_chrII:900932-907660(-) | length=497 | sequence_SO=chromosome | SO=protein_coding	TGGT1_222160,TGME49_222160,TGVEG_222160	53730.2	7		10	2	3	0.227		0.32	0.0765	0.107	AGNVFINcYNTTDIAAPFGGFK-DIGMAYHcANR-EGGEEGLLPYLEIK-FVEATSGNFFDDVNPATEELIcK-QGIAEGATVALGGR-TIPVDNPDEVFcYTR-VAPALTcGcTVVmK		AFPVWSLSTSASHR-AGNVFINcYNTTDIAAPFGGFK-ANESHYGLGAGIcTK-DIGMAYHcANR-EGGEEGLLPYLEIK-FVEATSGNFFDDVNPATEELIcK-QGIAEGATVALGGR-TIPVDNPDEVFcYTR-VAPALTcGcTVVmK-VQEASEADVDmAVEAAR	FVEATSGNFFDDVNPATEELIcK-TIPVDNPDEVFcYTR	ANESHYGLGAGIcTK-FVEATSGNFFDDVNPATEELIcK-TIPVDNPDEVFcYTR	0		0	0	0	0		0	0	0	7		11	2	3	aldehyde dehydrogenase
| organism=Toxoplasma_gondii_GT1 | product=cytidine and deoxycytidylate deaminase zinc-binding region domain-containing protein | location=TGGT1_chrVI:807294-810888(+) | length=445 | sequence_SO=chromosome | SO=protein_coding	TGGT1_239630	47428.3	7		10	1	3	0.213		0.404	0.0315	0.0921	AYcPYSEFPVGAAVLTDK-KDVEILHMR-LAATNAYAPYTGmK-QVIEEASSmSSGR-TGSVTVYScR-VIDGSAELNcDSSIPTR-VLSEDETQHQDADR		AYcPYSEFPVGAAVLTDK-FRDQPDTAcAGAAPEDNAQmANK-GQHGAESAPLSHAGIScR-GTIHAGcTVENVSYPcSLcAIHcAVSAAVSSELGR-KDVEILHmR-LAATNAYAPYTGmK-MNADVTmIDDSPVPPFLPGMIR-TGSVTVYScR-VIDGSAELNcDSSIPTR-VLSEDETQHQDADR	LAATNAYAPYTGmK	LAATNAYAPYTGMK-TGSVTVYScR-VIDGSAELNcDSSIPTR	0		7	0	0	0		TGME49_239630,TGVEG_239630	0	0	8		17	1	3	cytidine and deoxycytidylate deaminase zinc-binding region domain-containing protein
| organism=Toxoplasma_gondii_VEG | product=NTPase | location=TGVEG_chrXII:6715158-6716272(-) | length=372 | sequence_SO=chromosome | SO=protein_coding	TGVEG_440110	41139.5	8		9	5	3	0.371		0.39	0.239	0.0753	ALGIPVmLcSTAGVR-ELcSNDEFLQGGIcSNPcLFK-HLINNPSPAHGYK-LmQLLEEDTVAILDSQLNEK-NDLAGVVEVGGASAQIVFPLQEGTVLPSSVR-SIDPDSIQLIGAGK-SIDPDSIQLIGAGKR-VVLEEWLDTYAGKDWESRPVDAR		ALGIPVmLcSTAGVR-cHDSLQALVVIDAGSSSTR-ELcSNDEFLQGGIcSNPcLFK-KLMQLLEEDTVAILDSQLNEK-LmQLLEEDTVAILDSQLNEK-NDLAGVVEVGGASAQIVFPLQEGTVLPSSVR-SIDPDSIQLIGAGK-SIDPDSIQLIGAGKR-VVLEEWLDTYAGKDWESRPVDAR	KLMQLLEEDTVAILDSQLNEK-LMQLLEEDTVAILDSQLNEK-NDLAGVVEVGGASAQIVFPLQEGTVLPSSVR-SIDPDSIQLIGAGK-VVLEEWLDTYAGKDWESRPVDAR	HLINNPSPAHGYK-SIDPDSIQLIGAGK-SIDPDSIQLIGAGKR	6		7	4	1	TGGT1_277270-TGGT1_360830,TGVEG_360830,TGGT1_277270-TGGT1_277270,TGGT1_408800		TGGT1_277270-TGGT1_408800-TGGT1_360830,TGGT1_277270,TGVEG_360830-TGGT1_408800,TGGT1_277270	TGGT1_277270-TGGT1_277270,TGGT1_360830,TGVEG_360830-TGGT1_277270,TGGT1_408800	TGGT1_277270	11		11	5	3	NTPase
| organism=Toxoplasma_gondii_GT1 | product=aspartate carbamoyltransferase | location=TGGT1_chrIX:4115785-4120121(+) | length=423 | sequence_SO=chromosome | SO=protein_coding	TGGT1_291640	46821.6	7	4	8	4	3	0.182	0.0993	0.22	0.0993	0.0922	ENFKAQGLSGEER-KGESLEDSIR-LIcSSDFPEAIR-mALLSVFLNR-NIATVFFEPSTR-TSDVLYMTR-TVHSLALLLSR	MALLSVFLNR-NIATVFFEPSTR-TSDVLYmTR-TVHSLALLLSR	AAFSTFcGQLSAAFR-KGESLEDSIR-LIcSSDFPEAIR-MALLSVFLNR-NIATVFFEPSTR-TSDVLYMTR-TVHSLALLLSR-VIScGDMQTNSSTK	MALLSVFLNR-NIATVFFEPSTR-TSDVLYMTR-TVHSLALLLSR	LSPPDVVLFVAVASQLR-MALLSVFLNR-NIATVFFEPSTR	7	4	7	4	3	TGME49_291640,TGVEG_291640	TGME49_291640,TGVEG_291640	TGME49_291640,TGVEG_291640	TGME49_291640,TGVEG_291640	TGME49_291640,TGVEG_291640	11	5	14	4	3	aspartate carbamoyltransferase
Glutathione S-transferase P (Chain 2-210) - Homo sapiens (Human)	sp|P09211ups|GSTP1_HUMAN_UPS	23225.5	6	10	8	4	1	0.56	0.703	0.569	0.34	0.0766	ALPGQLKPFETLLSQNQGGK-FQDGDLTLYQSNTILR-mLLADQGQSWKEEVVTVETWQEGSLK-PPYTVVYFPVR-TLGLYGKDQQEAALVDMVNDGVEDLR-YISLIYTNYEAGKDDYVK	AFLASPEYVNLPINGNGK-ALPGQLKPFETLLSQNQGGK-AScLYGQLPK-DQQEAALVDMVNDGVEDLR-DQQEAALVDMVNDGVEDLRcK-FQDGDLTLYQSNTILR-MLLADQGQSWKEEVVTVETWQEGSLK-PPYTVVYFPVR-TLGLYGKDQQEAALVDMVNDGVEDLR-YISLIYTNYEAGKDDYVK	ALPGQLKPFETLLSQNQGGK-DQQEAALVDMVNDGVEDLR-DQQEAALVDMVNDGVEDLRcK-FQDGDLTLYQSNTILR-MLLADQGQSWKEEVVTVETWQEGSLK-PPYTVVYFPVR-TLGLYGKDQQEAALVDmVNDGVEDLR-YISLIYTNYEAGKDDYVK	FQDGDLTLYQSNTILR-MLLADQGQSWKEEVVTVETWQEGSLK-PPYTVVYFPVR-YISLIYTNYEAGKDDYVK	FQDGDLTLYQSNTILR	0	0	0	0	0	0	0	0	0	0	9	37	15	5	3
| organism=Toxoplasma_gondii_ME49 | product=aspartate carbamoyltransferase | location=TGME49_chrIX:4309350-4313685(+) | length=423 | sequence_SO=chromosome | SO=protein_coding	TGME49_291640,TGVEG_291640	46921.8	7	4	7	4	3	0.182	0.0993	0.184	0.0993	0.0922	ENFKAQGLSGEER-KGESLEDSIR-LIcSSDFPEAIR-mALLSVFLNR-NIATVFFEPSTR-TSDVLYMTR-TVHSLALLLSR	MALLSVFLNR-NIATVFFEPSTR-TSDVLYmTR-TVHSLALLLSR	KGESLEDSIR-LIcSSDFPEAIR-MALLSVFLNR-NIATVFFEPSTR-TSDVLYMTR-TVHSLALLLSR-VIScGDMQTNSSTK	MALLSVFLNR-NIATVFFEPSTR-TSDVLYMTR-TVHSLALLLSR	LSPPDVVLFVAVASQLR-MALLSVFLNR-NIATVFFEPSTR	7	4	7	4	3	TGGT1_291640	TGGT1_291640	TGGT1_291640	TGGT1_291640	TGGT1_291640	11	5	13	4	3	aspartate carbamoyltransferase
| organism=Toxoplasma_gondii_GT1 | product=putative ATPase synthase subunit alpha | location=TGGT1_chrVIIa:1716199-1723634(+) | length=577 | sequence_SO=chromosome | SO=protein_coding	TGGT1_204400,TGME49_204400,TGVEG_204400	62146.9	6		6	3	3	0.132		0.125	0.0728	0.0659	EAYPGDVFYLHSR-EISRFESLFIDYINANHQDILK-EVAAFAQFGSDLDASTR-FESLFIDYINANHQDILK-TAVAVDAIINQK-VVDALGNPIDGK		EVAAFAQFGSDLDASTR-HcVIIYDDLSK-QVAGTmKLELAQYR-TAVAVDAIINQK-VVDALGNPIDGK-VVDALGNPIDGKGPIPAK	EVAAFAQFGSDLDASTR-IVDVPIGPGLLGR-VVDALGNPIDGK	EAYPGDVFYLHSR-IVDVPIGPGLLGR-VVDALGNPIDGK	0		0	0	0	0		0	0	0	7		6	3	3	putative ATPase synthase subunit alpha
| organism=Toxoplasma_gondii_GT1 | product=ADA2-A transcriptional co-activator SAGA component | location=TGGT1_chrXI:5621435-5629631(+) | length=1212 | sequence_SO=chromosome | SO=protein_coding	TGGT1_217050	127216	3	6	6	1	3	0.0297	0.0701	0.0792	0.0107	0.0297	LVQLLIEEK-TNQGDLGLLTEAR-TSPLPDTSALLmGR	AGPTQGFAFPGSQVYVHPASR-LVQLLIEEK-TNQGDLGLLTEAR-TSAEcEQHYTEVYLNSR-TSPLPDTSALLMGR-VSGPVGNEDQR	FRASELSSLFFSGGLANLFAK-LVQLLIEEK-TNQGDLGLLTEAR-TSPLPDTSALLMGR-VGQLYDFYVNVSDFAPAGVSPNNTVSSR-VSGPVGNEDQR	TNQGDLGLLTEAR	LVQLLIEEK-TNQGDLGLLTEAR-TSPLPDTSALLMGR	0	0	0	0	0	0	0	0	0	0	4	7	7	1	3	ADA2-A transcriptional co-activator SAGA component
| organism=Toxoplasma_gondii_GT1 | product=rhoptry protein ROP4 | location=TGGT1_chrIa:1394541-1396277(-) | length=365 | sequence_SO=chromosome | SO=protein_coding	TGGT1_295125	40138.7	3		6	3	3	0.11		0.216	0.0986	0.0904	FLAPFDLVTIPGKPLVQK-LYLTVQAVR-SGYEYSVEFFFSR		FLAPFDLVTIPGKPLVQK-LINPSVEAR-LLALQAIETPEYR-LVAHLQDEGVVHGK-LYLTVQAVR-VVVPAEYDEYTPPEGR	EMEEQLSAASR-LYLTVQAVR-VVVPAEYDEYTPPEGR	EMEEQLSAASR-LLALQAIETPEYR-LYLTVQAVR	2		4	2	2	TGGT1_295110,TGME49_295110,TGVEG_295110		TGGT1_295110,TGME49_295110,TGVEG_295110	TGGT1_295110,TGME49_295110,TGVEG_295110	TGGT1_295110,TGME49_295110,TGVEG_295110	3		6	3	3	rhoptry protein ROP4
| organism=Toxoplasma_gondii_GT1 | product=putative cyclase-associated protein | location=TGGT1_chrXI:977166-978111(-) | length=203 | sequence_SO=chromosome | SO=protein_coding	TGGT1_310030,TGME49_310030,TGVEG_310030	22483.4	5	7	6	3	2	0.286	0.369	0.404	0.163	0.143	AGESTATDSGTMAK-cSGVDLYVSK-ESKDVEVTTSK-SGEmNLNFPK-VNSVIIDNcDNLR	ESKDVEVTTSK-GTcHSIAIDK-LcVNSLISGAEFVNcR-LcVNSLISGAEFVNcRK-SGEmNLNFPK-TGAEQLELHGDTWR-VNSVIIDNcDNLR	cSGVDLYVSK-LcVNSLISGAEFVNcR-SGEmNLNFPK-TGAEQLELHGDTWR-VLSScTcLQFVHGNKEQTK-VNSVIIDNcDNLR	cSGVDLYVSK-SGEmNLNFPK-VNSVIIDNcDNLR	LcVNSLISGAEFVNcR-VNSVIIDNcDNLR	0	0	0	0	0	0	0	0	0	0	5	9	10	4	3	putative cyclase-associated protein
| organism=Toxoplasma_gondii_ME49 | product=elongation factor Tu, putative | location=TGME49_chrVIIb:1315706-1319365(-) | length=552 | sequence_SO=chromosome | SO=protein_coding	TGME49_262380	59630.1	2		6	4	2	0.0562		0.158	0.107	0.0598	ELLSFYDFPGDDTPFVK-TVASGIVTKPmPEK		KADLPLIIPVESVLSIPGK-TLDDAQAGDQVGcLLK-TTLTAAITK-TVASGIVTKPmPEK-VEQGTAKPNEAIEIVGGR-VLADmGQADFK	ELLSFYDFPGDDTPFVK-KADLPLIIPVESVLSIPGK-TTLTAAITK-TVASGIVTKPmPEK	KADLPLIIPVESVLSIPGK-TVASGIVTKPmPEK	0		0	0	0	0		0	0	0	2		8	4	3	elongation factor Tu, putative
| organism=Toxoplasma_gondii_GT1 | product=diadenosine tetraphosphatase family protein | location=TGGT1_chrIV:426737-428308(+) | length=228 | sequence_SO=chromosome | SO=protein_coding	TGGT1_320120,TGME49_320120,TGVEG_320120	25441.2	1	4	6		1	0.0702	0.219	0.294		0.0658	DSGQTVSHVHLHVLPR	DLAEEEVKDLFASAR-HKADSFSITLQDGR-HLGADDPTETYR-LVASLVVSK	ADSFSITLQDGR-DLAEEEVKDLFASAR-DSGQTVSHVHLHVLPR-HKADSFSITLQDGR-LVASLVVSK-TREDMAVEAAALR		DLAEEEVKDLFASAR	0	0	0		0	0	0	0		0	1	7	8		3	diadenosine tetraphosphatase family protein
| organism=Toxoplasma_gondii_GT1 | product=zinc finger (CCCH type) motif-containing protein | location=TGGT1_chrV:1080657-1085300(-) | length=1220 | sequence_SO=chromosome | SO=protein_coding	TGGT1_213660,TGVEG_213660	129898	5	6	5	7	3	0.0705	0.068	0.0598	0.0893	0.0328	APESGDLLPTAVAPVSK-LSYNNcAAPSLFDVGAQGGK-LVASSLLMTAR-SVVESDAVTEAGEPVAYEETKR-TTLQTGQmIGASTSAR	APESGDLLPTAVAPVSK-LSFDQNEVYQVR-LVASSLLMTAR-NSSLASEGLIR-SDLEYINGPK-SVVESDAVTEAGEPVAYEETKR	APESGDLLPTAVAPVSK-LSFDQNEVYQVR-LVASSLLMTAR-NSSLASEGLIR-SVVESDAVTEAGEPVAYEETKR	APESGDLLPTAVAPVSK-LSFDQNEVYQVR-LSYNNcAAPSLFDVGAQGGK-LVASSLLMTAR-NSSLASEGLIR-SVVESDAVTEAGEPVAYEETKR-TTLQTGQMIGASTSAR	APESGDLLPTAVAPVSK-LSFDQNEVYQVR-LVASSLLMTAR	3	5	4	5	2	TGME49_213660	TGME49_213660	TGME49_213660	TGME49_213660	TGME49_213660	7	6	8	9	3	zinc finger (CCCH type) motif-containing protein
| organism=Toxoplasma_gondii_GT1 | product=heat shock protein | location=TGGT1_chrXII:5504595-5509577(-) | length=728 | sequence_SO=chromosome | SO=protein_coding	TGGT1_251780,TGME49_251780,TGVEG_251780	78257	1		5	3	3	0.0165		0.125	0.0618	0.0618	NEAETLIYSVEK		ASNGDAWVEAQGK-ISQQAYNQAGSTDSSAGSEGTGSESGDKK-SQVFSTAADNQTQVGIK-TTPSIVAFTSDGQR-VQTEVNLPFITADQTGPK	SQVFSTAADNQTQVGIK-SYSPSQISAFILTK-TTPSIVAFTSDGQR	SQVFSTAADNQTQVGIK-SYSPSQISAFILTK-TTPSIVAFTSDGQR	0		0	0	0	0		0	0	0	1		5	3	3	heat shock protein
| organism=Toxoplasma_gondii_GT1 | product=hypothetical protein | location=TGGT1_chrV:2583117-2590633(+) | length=923 | sequence_SO=chromosome | SO=protein_coding	TGGT1_284530,TGVEG_284530	100098	2	1	5	2	3	0.0336	0.0173	0.0878	0.0336	0.0509	GPFFLVDDDSPSK-QNVQAFLGSGGTYNVLHK	ASAFGLSLPFSSSATR	APSSSTWQHYR-ASAFGLSLPFSSSATR-GATHPLLPSSQPYSGDTLEDEAR-GPFFLVDDDSPSK-QNVQAFLGSGGTYNVLHK	GPFFLVDDDSPSK-QNVQAFLGSGGTYNVLHK	ASAFGLSLPFSSSATR-GPFFLVDDDSPSK-QNVQAFLGSGGTYNVLHK	0	0	0	0	0	0	0	0	0	0	4	1	10	3	3	hypothetical protein
| organism=Toxoplasma_gondii_GT1 | product=microtubule associated protein SPM2 | location=TGGT1_chrV:1625039-1626577(+) | length=357 | sequence_SO=chromosome | SO=protein_coding	TGGT1_286590,TGVEG_286590	39670.8	5	2	5	2	3	0.221	0.098	0.193	0.0868	0.104	cQDSWLTPSSDAPTIR-mELPLDAWATAAHGSK-QVSNIESTPLGLVPR-RPGSAAAIISLcNFDAYSTR-VAAYLQQQcKPK	QVSNIESTPLGLVPR-RPGSAAAIISLcNFDAYSTR	cQDSWLTPSSDAPTIR-LAmSQQPEDR-mELPLDAWATAAHGSK-QVSNIESTPLGLVPR-VAAYLQQQcKPK	mELPLDAWATAAHGSK-QVSNIESTPLGLVPR	cQDSWLTPSSDAPTIR-GPTAYScTALR-LAMSQQPEDR	0	0	0	0	0	0	0	0	0	0	7	2	6	2	3	microtubule associated protein SPM2
| organism=Toxoplasma_gondii_GT1 | product=putative splicing factor 3b, subunit 3 | location=TGGT1_chrVIII:1132596-1143754(-) | length=1233 | sequence_SO=chromosome | SO=protein_coding	TGGT1_230960,TGME49_230960,TGVEG_230960	135746	9	4	4	4	3	0.119	0.0535	0.0543	0.0511	0.0381	AQLTISSPLEAHK-FHAVTLQGQPAILALSEK-ILQHGLGVEEmADNELPGR-LGETFGQTVLPLSFTPR-LQAISSTEVFGIIR-LSENLFYVLADDVVPR-NLALVDELQSLSPITDLK-SVVDPVLGTLLDQR-VLDAQGTGAPQVYVLcGK	FHAVTLQGQPAILALSEK-LSENLFYVLADDVVPR-SVVDPVLGTLLDQR-VLDAQGTGAPQVYVLcGK	FHAVTLQGQPAILALSEK-LGETFGQTVLPLSFTPR-NLALVDELQSLSPITDLK-SVVDPVLGTLLDQR	ASFLAVGGLDNMVR-LGETFGQTVLPLSFTPR-NLALVDELQSLSPITDLK-SVVDPVLGTLLDQR	LGETFGQTVLPLSFTPR-LSENLFYVLADDVVPR-SVVDPVLGTLLDQR	0	0	0	0	0	0	0	0	0	0	9	4	4	4	3	putative splicing factor 3b, subunit 3
| organism=Toxoplasma_gondii_GT1 | product=YbaK/proline-tRNA ligase associated domain-containing protein | location=TGGT1_chrVIIb:4645891-4647883(-) | length=271 | sequence_SO=chromosome | SO=protein_coding	TGGT1_255680,TGME49_255680,TGVEG_255680	29150.7	2	2	4	3	3	0.118	0.0849	0.188	0.155	0.151	TSEELTGFVYNAVTPFAAK-VGPDYYDISLQER	VGPDYYDISLQER-YYLIVVQYQR	IPSTLHLcK-TSEELTGFVYNAVTPFAAK-VGPDYYDISLQER-YYLIVVQYQR	HSVSDYALVR-TSEELTGFVYNAVTPFAAK-VGPDYYDISLQER	IPSTLHLcK-TSEELTGFVYNAVTPFAAK-VGPDYYDISLQER	0	0	0	0	0	0	0	0	0	0	2	2	5	3	3	YbaK/proline-tRNA ligase associated domain-containing protein
| organism=Toxoplasma_gondii_GT1 | product=putative eukaryotic initiation factor-3, delta subunit | location=TGGT1_chrIX:3281722-3286956(+) | length=335 | sequence_SO=chromosome | SO=protein_coding	TGGT1_289830,TGME49_289830,TGVEG_289830	37767	1	1	4	3	3	0.0418	0.0358	0.143	0.113	0.116	FVVVHDAFGSQSTK	QFITcLSFSDDR	FVVVHDAFGSQSTK-LAVWFSENGER-QFITcLSFSDDR-RLWSQDDYASR	FVVVHDAFGSQSTK-QFITcLSFSDDR-VWELDGPNGKPR	FVVVHDAFGSQSTK-GVVWNcDcTLDSK-QFITcLSFSDDR	0	0	0	0	0	0	0	0	0	0	1	1	4	3	3	putative eukaryotic initiation factor-3, delta subunit
| organism=Toxoplasma_gondii_GT1 | product=rhoptry neck protein RON8 | location=TGGT1_chrIX:5560917-5575203(-) | length=2980 | sequence_SO=chromosome | SO=protein_coding	TGGT1_306060	329039	6	2	4	1	3	0.0305	0.0094	0.0201	0.00738	0.0151	GGQPVTTNVDGHPVVYDIR-LADLPGLGHPTLYIR-LLDLASPVTIVGDLTR-SIIDLVGASDGTQPLVLK-TEFVVPILPSQK-VPNELLQPLLR	TVVDVIFVGPDGSALFR-VPNELLQPLLR	GGQPVTTNVDGHPVVYDIR-LVGATITTTEK-SIIDLVGASDGTQPLVLK-TEFVVPILPSQK	AQPSFPLFFVDGEGQEHPSLGR	AQPSFPLFFVDGEGQEHPSLGR-LVLYDDKDTALR-VPNELLQPLLR	6	2	4	0	2	TGME49_306060,TGVEG_306060	TGME49_306060,TGVEG_306060	TGME49_306060,TGVEG_306060	0	TGME49_306060,TGVEG_306060	6	2	4	1	3	rhoptry neck protein RON8
| organism=Toxoplasma_gondii_GT1 | product=lactate dehydrogenase LDH1 | location=TGGT1_chrVIII:2023599-2025126(+) | length=329 | sequence_SO=chromosome | SO=protein_coding	TGGT1_232350,TGME49_232350,TGVEG_232350	35548.1	2		4	1	2	0.122		0.234	0.0547	0.112	ELADVVLYDVVK-FLGQGSAYYAPAASAVAMATSFLNDEKR		ALDLSHVTSVVDTNVSVR-DVQATVIGTHGDcMVPLVR-ELADVVLYDVVK-FLGQGSAYYAPAASAVAMATSFLNDEKR	ALDLSHVTSVVDTNVSVR	ALDLSHVTSVVDTNVSVR-DVQATVIGTHGDcmVPLVR	0		0	0	0	0		0	0	0	2		6	1	3	lactate dehydrogenase LDH1
| organism=Toxoplasma_gondii_GT1 | product=putative eukaryotic initiation factor-3, subunit 5 | location=TGGT1_chrX:414529-416813(+) | length=346 | sequence_SO=chromosome | SO=protein_coding	TGGT1_228190,TGME49_228190,TGVEG_228190	38069.1	2	1	3	1	3	0.0867	0.0434	0.176	0.0896	0.107	SVLDGSEKADPEIGR-VHPVVVLTILDAYLR	VHPVVVLTILDAYLR	ASALSSSSTSSAAAVAAISDTPGVAGVPVIK-SVLDGSEKADPEIGR-VHPVVVLTILDAYLR	ASALSSSSTSSAAAVAAISDTPGVAGVPVIK	HSLTDEGLLQIIK-QGLGAALEK-VHPVVVLTILDAYLR	0	0	0	0	0	0	0	0	0	0	2	1	4	1	3	putative eukaryotic initiation factor-3, subunit 5
| organism=Toxoplasma_gondii_GT1 | product=putative peptidase M16 family potein | location=TGGT1_chrX:5216353-5222014(+) | length=509 | sequence_SO=chromosome | SO=protein_coding	TGGT1_236210,TGME49_236210	56916.4	3		3	3	3	0.104		0.104	0.106	0.104	DSPLGYTILGPEENIR-IILPTEKPFFcGSELLHR-TQLLGHLDSTTAVAEDIGR		DSPLGYTILGPEENIR-IILPTEKPFFcGSELLHR-TQLLGHLDSTTAVAEDIGR	DSPLGYTILGPEENIR-IILPTEKPFFcGSELLHR-IQLEQEIENMGAHLNAYTSR	DSPLGYTILGPEENIR-IILPTEKPFFcGSELLHR-TQLLGHLDSTTAVAEDIGR	0		0	0	0	0		0	0	0	3		3	3	3	putative peptidase M16 family potein
| organism=Toxoplasma_gondii_GT1 | product=DnaJ domain-containing protein | location=TGGT1_chrXI:4848691-4851649(+) | length=294 | sequence_SO=chromosome | SO=protein_coding	TGGT1_315690,TGME49_315690,TGVEG_315690	34311.9	1	2	3	3	3	0.0476	0.0884	0.133	0.156	0.156	VFPEFNSADIDSYR	VFPEFNSADIDSYR-VSPSASQSEITK	AADLEELKSEATR-VFPEFNSADIDSYR-VSPSASQSEITK	AADLEELKSEATR-QVYLESAEEVQDILDFcHR-VFPEFNSADIDSYR	AADLEELKSEATR-QVYLESAEEVQDILDFcHR-VFPEFNSADIDSYR	0	0	0	0	0	0	0	0	0	0	1	2	4	3	3	DnaJ domain-containing protein
| organism=Toxoplasma_gondii_GT1 | product=cyclophilin precursor | location=TGGT1_chrVIIa:1122121-1123167(+) | length=348 | sequence_SO=chromosome | SO=protein_coding	TGGT1_205700,TGVEG_205700	38193.2		1		2	4		0.0345		0.0603	0.138		IEFELFADVVPK		IEFELFADVVPK-VFFDISIDK	IEFELFADVVPK-IIPQFMcQGGDFTR-mNGTGGESIYGEK-VFFDISIDK		0		0	0		0		0	0		1		2	5	serpin (serine proteinase inhibitor) superfamily protein
| organism=Toxoplasma_gondii_GT1 | product=putative minor histocompatibility antigen h13 | location=TGGT1_chrX:5632583-5637249(-) | length=417 | sequence_SO=chromosome | SO=protein_coding	TGGT1_237150,TGVEG_237150	46202.1	1		3	3	2	0.0264		0.101	0.101	0.0671	QNEVDEVTGEK		FDYSLATASVTNGNAAK-QNEVDEVTGEK-TEAAAAAAAPQAHK	FDYSLATASVTNGNAAK-QNEVDEVTGEK-TEAAAAAAAPQAHK	FDYSLATASVTNGNAAK-QNEVDEVTGEK	0		0	0	0	0		0	0	0	2		3	5	3	putative minor histocompatibility antigen h13
| organism=Toxoplasma_gondii_GT1 | product=hypothetical protein | location=TGGT1_chrII:1749482-1752364(+) | length=248 | sequence_SO=chromosome | SO=protein_coding	TGGT1_297430,TGME49_297430,TGVEG_297430	25337.3	2	1	3	3	2	0.141	0.0968	0.242	0.242	0.194	LDNDLENYFSR-VAAGVVANGTAADAGVASTGVAPR	SGGVGGAPAPGSGAAGPAGDDASR	RLDNDLENYFSR-SGGVGGAPAPGSGAAGPAGDDASR-VAAGVVANGTAADAGVASTGVAPR	RLDNDLENYFSR-SGGVGGAPAPGSGAAGPAGDDASR-VAAGVVANGTAADAGVASTGVAPR	SGGVGGAPAPGSGAAGPAGDDASR-VAAGVVANGTAADAGVASTGVAPR	0	0	0	0	0	0	0	0	0	0	3	1	4	4	3	hypothetical protein
| organism=Toxoplasma_gondii_GT1 | product=ribosomal protein RPS15A | location=TGGT1_chrX:4292801-4294683(+) | length=231 | sequence_SO=chromosome | SO=protein_coding	TGGT1_234450,TGME49_234450,TGVEG_234450	26589.8		5		2	4		0.312		0.139	0.216		FDIQVDKIEQFcSNLLPSR-GYIGDFEIVDDHR-IVIELLGRINK-mNVLADcLK-QFGHLVLTTAYGIMDHEEAR		FDIQVDKIEQFcSNLLPSR-GYIGDFEIVDDHR	FDIQVDKIEQFcSNLLPSR-GYIGDFEIVDDHR-MNVLADcLK-QVLIRPSSK		0		0	0		0		0	0		5		3	5	thioredoxin domain-containing protein
| organism=Toxoplasma_gondii_GT1 | product=putative small GTP binding protein rab1a | location=TGGT1_chrX:6376684-6380380(+) | length=202 | sequence_SO=chromosome | SO=protein_coding	TGGT1_214770,TGME49_214770	22880.4	1	3	2	1	3	0.0545	0.203	0.109	0.0545	0.203	LLLIGDSGVGK	FADDTYTESYISTIGVDFK-LLLIGDSGVGK-LQIWDTAGQER	LLLIGDSGVGK-LQIWDTAGQER	LLLIGDSGVGK	FADDTYTESYISTIGVDFK-LLLIGDSGVGK-LQIWDTAGQER	1	2	2	1	2	TGGT1_313190,TGME49_313190,TGVEG_313190	TGGT1_313190,TGME49_313190,TGVEG_313190-TGGT1_257340,TGME49_257340,TGVEG_257340,TGGT1_258130,TGME49_258130,TGVEG_258130,TGGT1_310460,TGME49_310460,TGVEG_310460	TGGT1_313190,TGME49_313190,TGVEG_313190-TGGT1_310460,TGME49_310460,TGVEG_310460,TGGT1_257340,TGME49_257340,TGVEG_257340,TGGT1_258130,TGME49_258130,TGVEG_258130	TGGT1_313190,TGME49_313190,TGVEG_313190	TGGT1_313190,TGME49_313190,TGVEG_313190-TGGT1_310460,TGME49_310460,TGVEG_310460	1	6	2	1	3	putative small GTP binding protein rab1a
| organism=Toxoplasma_gondii_GT1 | product=inner membrane complex protein IMC2A | location=TGGT1_chrX:431147-436956(-) | length=1596 | sequence_SO=chromosome | SO=protein_coding	TGGT1_228170,TGME49_228170,TGVEG_228170	182338	3	1	2		3	0.0263	0.00815	0.0194		0.0269	DKPNWLLQGFVTEAALFR-DYLVAEFIDSR-LLLIGNTGIGEYK	LLLIGNTGIGEYK	DKPNWLLQGFVTEAALFR-LLLIGNTGIGEYK		AELVLAQESLLSEK-DKPNWLLQGFVTEAALFR-DYLVAEFIDSR	0	0	0		0	0	0	0		0	3	1	2		3	inner membrane complex protein IMC2A
| organism=Toxoplasma_gondii_GT1 | product=dense granule protein GRA9 | location=TGGT1_chrXII:5372511-5374084(+) | length=318 | sequence_SO=chromosome | SO=protein_coding	TGGT1_251540	35309.7	2	2	2		3	0.0975	0.0975	0.116		0.151	GADGFGPSLLGDSPGFHFPR-VLAGDFEGFSR	GADGFGPSLLGDSPGFHFPR-VLAGDFEGFSR	GADGFGPSLLGDSPGFHFPR-LAGWTDNTHTATAGTPK		GADGFGPSLLGDSPGFHFPR-LAGWTDNTHTATAGTPK-VLAGDFEGFSR	0	0	0		0	0	0	0		0	2	2	2		3	dense granule protein GRA9
| organism=Toxoplasma_gondii_GT1 | product=protein kinase G AGC kinase family member PKG | location=TGGT1_chrXI:1956120-1971174(-) | length=994 | sequence_SO=chromosome | SO=protein_coding	TGGT1_311360,TGME49_311360,TGVEG_311360	111276	5	1	2	2	3	0.0714	0.0121	0.0241	0.0241	0.0402	AFGEIALIHNTER-DLKPENILLDSQGYVK-EGDAGDVLYILK-SATVVASSTEGALWGVQR-VYELFQGDQLSK	EGDAGDVLYILK	EGDAGDVLYILK-VYELFQGDQLSK	EGDAGDVLYILK-VYELFQGDQLSK	SATVVASSTEGALWGVQR-VEFQDLQVVR-VYELFQGDQLSK	0	0	0	0	0	0	0	0	0	0	5	1	2	2	3	protein kinase G AGC kinase family member PKG
| organism=Toxoplasma_gondii_VEG | product=carbamoylphosphate synthetase | location=TGVEG_chrX:6776073-6799974(-) | length=1699 | sequence_SO=chromosome | SO=protein_coding	TGVEG_215260	187104	7	3	2	1	3	0.0565	0.0235	0.0129	0.0106	0.0277	ALQVSGPFNIQFIcK-DFLPLFVNANDR-LALGSTLVELSNSVTK-LcDELNIDQPR-QLTQLTLDDLTR-TILISAGPLWSK-VAESAAATNTEEAVQAAK	LALGSTLVELSNSVTK-QLTQLTLDDLTR-TILISAGPLWSK	QAALLEAELR-TILISAGPLWSK	VAESAAATNTEEAVQAAK	AVAPIYPLDLAGR-LALGSTLVELSNSVTK-VAESAAATNTEEAVQAAK	0	0	0	0	0	0	0	0	0	0	7	3	2	1	3	carbamoylphosphate synthetase
| organism=Toxoplasma_gondii_GT1 | product=putative macrophage migration inhibitory factor | location=TGGT1_chrIX:3406712-3408548(+) | length=116 | sequence_SO=chromosome | SO=protein_coding	TGGT1_290040,TGME49_290040,TGVEG_290040	12254.4		4		2	3		0.526		0.31	0.397		AVADALGKPLSYVMVGYSQTGQmR-FGGSSDPcAFIR-VASIGGITSSTNcK-VASIGGITSSTNcKIAAALSAAcER		AVADALGKPLSYVmVGYSQTGQMR-FGGSSDPcAFIR	AVADALGKPLSYVMVGYSQTGQmR-FGGSSDPcAFIR-SPSEWAMGDR		0		0	0		0		0	0		6		4	5	rhoptry kinase family protein ROP11 (incomplete catalytic triad)
| organism=Toxoplasma_gondii_GT1 | product=hypothetical protein | location=TGGT1_chrII:72817-74397(+) | length=334 | sequence_SO=chromosome | SO=protein_coding	TGGT1_220950	35620.3	2	1	2	1	2	0.0749	0.0449	0.0749	0.0449	0.0749	LPLLGGGIFR-LVELDTGVASPVFAR	LVELDTGVASPVFAR	LPLLGGGIFR-LVELDTGVASPVFAR	LVELDTGVASPVFAR	LPLLGGGIFR-LVELDTGVASPVFAR	1	0	1	1	1	TGGT1_410360,TGME49_323110	0	TGGT1_410360	TGGT1_410360,TGME49_323110	TGGT1_410360,TGME49_323110	2	1	2	2	3	hypothetical protein
| organism=Toxoplasma_gondii_GT1 | product=hypothetical protein | location=TGGT1_chrXI:373848-374876(+) | length=342 | sequence_SO=chromosome | SO=protein_coding	TGGT1_308970	38213.1	2		2	2	2	0.0906		0.0906	0.0819	0.0906	SFLIFDGAcTFLDGR-YSPTTVHFLLVPEIAR		SFLIFDGAcTFLDGR-YSPTTVHFLLVPEIAR	GHVPIPWATATFR-SFLIFDGAcTFLDGR	SFLIFDGAcTFLDGR-YSPTTVHFLLVPEIAR	0		0	2	1	0		0	TGME49_308970,TGVEG_308970	TGME49_308970,TGVEG_308970	2		3	2	3	hypothetical protein
| organism=Toxoplasma_gondii_GT1 | product=transporter, major facilitator family protein | location=TGGT1_chrIV:518139-519905(-) | length=588 | sequence_SO=chromosome | SO=protein_coding	TGGT1_320020,TGME49_320020	62983.1	1	1	2	3	2	0.0578	0.0238	0.0816	0.114	0.0561	SSVSPNSAVDTAPLAGSSQGSRPATAVDGVVPNK	TPETAAGSFVATLK	SSVSPNSAVDTAPLAGSSQGSRPATAVDGVVPNK-TPETAAGSFVATLK	SSVSPNSAVDTAPLAGSSQGSRPATAVDGVVPNK-TPETAAGSFVATLK-TSYTGPMLPAGADVASELK	TPETAAGSFVATLK-TSYTGPMLPAGADVASELK	0	0	0	0	0	0	0	0	0	0	1	1	3	5	3	transporter, major facilitator family protein
Lysozyme C OS=Gallus gallus GN=LYZ PE=1 SV=1	sp|P00698|LYSC_CHICK	16239		2	1	2	2		0.19	0.0816	0.19	0.19		FESNFNTQATNR-NTDGSTDYGILQINSR	FESNFNTQATNR	FESNFNTQATNR-NTDGSTDYGILQINSR	FESNFNTQATNR-NTDGSTDYGILQINSR		0	0	0	0		0	0	0	0		3	1	4	4	putative membrane protein C17G8.08c
| organism=Toxoplasma_gondii_GT1 | product=WD domain, G-beta repeat-containing protein | location=TGGT1_chrVIIa:3740764-3744193(-) | length=654 | sequence_SO=chromosome | SO=protein_coding	TGGT1_201700,TGME49_201700,TGVEG_201700	67410.7	1		1	3	3	0.0275		0.0275	0.0994	0.0765	DVAFQPASASSLLLSSSR		DVAFQPASASSLLLSSSR	aAPATLSTFETSHAGcLHSVEFDFFATR-DVAFQPASASSLLLSSSR-LWSLSTPEASTHAGEVAPK	DVAFQPASASSLLLSSSR-LWSLSTPEASTHAGEVAPK-QSAAAVPQGPQTR	0		0	0	0	0		0	0	0	1		1	3	3	WD domain, G-beta repeat-containing protein
| organism=Toxoplasma_gondii_GT1 | product=hypothetical protein | location=TGGT1_chrIb:1372263-1374087(-) | length=451 | sequence_SO=chromosome | SO=protein_coding	TGGT1_209600,TGME49_209600,TGVEG_209600	50201	2		1	1	3	0.0843		0.0333	0.0244	0.0843	VIDTQAGELGLSLGGAEGTSHAK-VLVDDNAIHFIAEAR		VLVDDNAIHFIAEAR	QAVITEIVAVK	EFIGNNLTAWLK-QAVITEIVAVK-VLVDDNAIHFIAEAR	0		0	0	0	0		0	0	0	3		2	1	3	hypothetical protein
| organism=Toxoplasma_gondii_GT1 | product=nuclear transport factor 2 (ntf2) domain-containing protein | location=TGGT1_chrVI:2828443-2833407(-) | length=797 | sequence_SO=chromosome | SO=protein_coding	TGGT1_243960,TGVEG_243960	84179.8	2	2	1	1	3	0.0326	0.0326	0.0138	0.0125	0.0464	APNAPATPISPR-QSAEYLMQQGLYVR	APNAPATPISPR-QSAEYLMQQGLYVR	EAVVPSSPSPR	FNEGQAVEIR	APNAPATPISPR-EAVVPSSPSPR-QSAEYLmQQGLYVR	0	0	0	0	0	0	0	0	0	0	3	2	1	1	3	nuclear transport factor 2 (ntf2) domain-containing protein
| organism=Toxoplasma_gondii_GT1 | product=glucose-6-phosphate 1-dehydrogenase | location=TGGT1_chrXII:5748919-5762087(+) | length=878 | sequence_SO=chromosome | SO=protein_coding	TGGT1_278830,TGME49_278830,TGVEG_278830	98273	1	3	1	1	3	0.0103	0.0353	0.0103	0.0103	0.0353	VFFFLVDER	ASAIDLLASFK-ISETVLGQFTK-VFFFLVDER	VFFFLVDER	VFFFLVDER	ASAIDLLASFK-ISETVLGQFTK-VFFFLVDER	0	0	0	0	0	0	0	0	0	0	1	3	1	1	3	glucose-6-phosphate 1-dehydrogenase
| organism=Toxoplasma_gondii_GT1 | product=hypothetical protein | location=TGGT1_chrXI:3872920-3874228(+) | length=179 | sequence_SO=chromosome | SO=protein_coding	TGGT1_314080,TGME49_314080,TGVEG_314080	20751.6	3		1	2	3	0.229		0.0838	0.145	0.196	EYTEPQLcWIAESMYSYK-LPYETISVHSQFLK-TIVFEDVQK		GKGSTPESEVPGSWR	LDRLPYETISVHSQFLK-TIVFEDVQK	EYTEPQLcWIAESMYSYK-LDRLPYETISVHSQFLK-LPYETISVHSQFLK	0		0	0	0	0		0	0	0	3		1	2	3	hypothetical protein
| organism=Toxoplasma_gondii_GT1 | product=SAG-related sequence SRS52A | location=TGGT1_chrXI:4594837-4596241(+) | length=329 | sequence_SO=chromosome | SO=protein_coding	TGGT1_315320	34235.3	1	1	1	1	3	0.0547	0.0547	0.0547	0.0547	0.149	ANLQGETPLAEFFGEGSK	ANLQGETPLAEFFGEGSK	ANLQGETPLAEFFGEGSK	ANLQGETPLAEFFGEGSK	ANLQGETPLAEFFGEGSK-LADVLPSATFQETSSAHVFSVK-QSMTLMITK	0	0	0	0	0	0	0	0	0	0	1	1	1	1	3	SAG-related sequence SRS52A
| organism=Toxoplasma_gondii_GT1 | product=signal peptidase | location=TGGT1_chrX:5908335-5920860(+) | length=1859 | sequence_SO=chromosome | SO=protein_coding	TGGT1_214090	203508		1		2	4		0.0113		0.0199	0.0403		ATGDVESAVAAVHANVAPGTR		ATGDVESAVAAVHANVAPGTR-QFADLQVLPSPQDIQR	ATGDVESAVAAVHANVAPGTR-LAPFVSPALAVHALLATTGDESAK-QFADLQVLPSPQDIQR-TSAATAAALAAADR		0		0	0		0		0	0		1		2	4	hypothetical protein
| organism=Toxoplasma_gondii_GT1 | product=PHD-finger domain-containing protein | location=TGGT1_chrX:4828914-4834176(+) | length=556 | sequence_SO=chromosome | SO=protein_coding	TGGT1_235550	59779.2				2	3				0.0396	0.0773				DFKDLLVcFR-VFFAAcGAEPLR	DFKDLLVcFR-LLPDGHDPNAVLLLPSLSASR-VFFAAcGAEPLR				1	2				TGVEG_235550	TGVEG_235550				2	4	ribosomal protein RPS12
| organism=Toxoplasma_gondii_GT1 | product=SGS domain-containing protein | location=TGGT1_chrIX:5384029-5387924(+) | length=262 | sequence_SO=chromosome | SO=protein_coding	TGGT1_305820,TGME49_305820,TGVEG_305820	29999.1				2	3				0.111	0.137				LEQDADPSASIMSLMK-QSMELEVHDLSGK	IQGVQDIPEK-LNNVIVPETcSYR-QSMELEVHDLSGK				0	0				0	0				2	4	putative COPI protein
| organism=Toxoplasma_gondii_GT1 | product=GAP40 protein | location=TGGT1_chrXII:4837577-4838852(+) | length=385 | sequence_SO=chromosome | SO=protein_coding	TGGT1_249850,TGME49_249850,TGVEG_249850	43081.4			1	2	3			0.0545	0.101	0.158			LVVPSIVNAFmLVLANVVLYR	LVVPSIVNAFmLVLANVVLYR-TFcAYDVIMNAADVEAAR	LVVPSIVNAFmLVLANVVLYR-TFcAYDVIMNAADVEAAR-TNcVATLPVTVSFAVVLHHVTR			0	0	0			0	0	0			1	3	3	SNARE protein
| organism=Toxoplasma_gondii_GT1 | product=hypothetical protein | location=TGGT1_chrXI:2321183-2324126(+) | length=394 | sequence_SO=chromosome | SO=protein_coding	TGGT1_311890	44136.5				2	3				0.0609	0.107				INcLGVAFIR-RVALTSIESVALGR	INcLGVAFIR-LQNTSAEQTATEQVQSLR-RVALTSIESVALGR				0	0				0	0				2	3	GAP40 protein
| organism=Toxoplasma_gondii_GT1 | product=PAN/Apple domain-containing protein | location=TGGT1_chrVIII:6742441-6743496(+) | length=351 | sequence_SO=chromosome | SO=protein_coding	TGGT1_200270,TGVEG_200270	39103.2	2		1	1	2	0.0627		0.0342	0.0342	0.0627	HcGLPTTcVK-SEVGTFEScQMK		SEVGTFEScQMK	SEVGTFEScQMK	HcGLPTTcVK-SEVGTFEScQMK	2		1	1	2	TGGT1_200250,TGVEG_200250,TGGT1_200240,TGVEG_200240,TGME49_200250,TGME49_200230		TGME49_200230,TGME49_200270,TGME49_200250,TGGT1_200240,TGVEG_200240,TGGT1_200250,TGVEG_200250	TGME49_200230,TGME49_200250,TGME49_200270,TGGT1_200250,TGVEG_200250,TGGT1_200240,TGVEG_200240,TGVEG_439620	TGME49_200250,TGGT1_200250,TGVEG_200250,TGME49_200270,TGGT1_200240,TGVEG_200240,TGME49_200230	3		1	1	3	PAN/Apple domain-containing protein
| organism=Toxoplasma_gondii_GT1 | product=lysine decarboxylase family protein | location=TGGT1_chrX:5322842-5325476(+) | length=397 | sequence_SO=chromosome | SO=protein_coding	TGGT1_236570	43956.7	2		1	1	2	0.0705		0.0302	0.0302	0.0705	GSTSQSASPAGVIQGR-VLGTFLLFGSAR		VLGTFLLFGSAR	VLGTFLLFGSAR	GSTSQSASPAGVIQGR-VLGTFLLFGSAR	0		0	0	0	0		0	0	0	2		1	1	3	lysine decarboxylase family protein
| organism=Toxoplasma_gondii_GT1 | product=microneme protein MIC9 | location=TGGT1_chrXII:2239526-2240428(+) | length=300 | sequence_SO=chromosome | SO=protein_coding	TGGT1_245485,TGME49_245485,TGVEG_245485	31584.1	1		1	1	2	0.06		0.06	0.06	0.103	YVQScTATNTGYTcEcVK		YVQScTATNTGYTcEcVK	YVQScTATNTGYTcEcVK	TDPcLSNPcGASK-YVQScTATNTGYTcEcVK	0		0	0	0	0		0	0	0	1		1	2	3	microneme protein MIC9
| organism=Toxoplasma_gondii_GT1 | product=dense granule protein GRA8 | location=TGGT1_chrIII:1884681-1885484(+) | length=267 | sequence_SO=chromosome | SO=protein_coding	TGGT1_254720	28526.6	2		1	2	2	0.101		0.0412	0.101	0.101	mGPSDISTHVR-TAVVAAMAAALITLFR		mGPSDISTHVR	mGPSDISTHVR-TAVVAAMAAALITLFR	mGPSDISTHVR-TAVVAAMAAALITLFR	0		0	0	0	0		0	0	0	2		1	4	3	dense granule protein GRA8
| organism=Toxoplasma_gondii_GT1 | product=RNA recognition motif-containing protein | location=TGGT1_chrIX:3628759-3632147(-) | length=446 | sequence_SO=chromosome | SO=protein_coding	TGGT1_290660,TGME49_290660,TGVEG_290660	48352.9	1		1	3	2	0.0336		0.0404	0.103	0.074	NIYDGcNTLQIQPSR		TIFVANLDENATDEEVQK	SPTMYQALIQFQSPDQAR-TIFVANLDENATDEEVQK-TVAFSIKDQR	NIYDGcNTLQIQPSR-TIFVANLDENATDEEVQK	0		0	0	0	0		0	0	0	1		1	4	3	RNA recognition motif-containing protein
| organism=Toxoplasma_gondii_GT1 | product=U5 snRNP-specific protein | location=TGGT1_chrXI:1594627-1600244(-) | length=367 | sequence_SO=chromosome | SO=protein_coding	TGGT1_310860,TGME49_310860,TGVEG_310860	39246.3	1	1	1	3	2	0.0763	0.0763	0.0763	0.139	0.109	aLVAANAAGAALSVAPADAPSALAQNAR	aLVAANAAGAALSVAPADAPSALAQNAR	aLVAANAAGAALSVAPADAPSALAQNAR	aLVAANAAGAALSVAPADAPSALAQNAR-GVGAGTSPLLYR-VFAGcLDNTIR	aLVAANAAGAALSVAPADAPSALAQNAR-GVGAGTSPLLYR	0	0	0	0	0	0	0	0	0	0	1	1	1	3	3	U5 snRNP-specific protein
| organism=Toxoplasma_gondii_GT1 | product=ribosomal protein RPS28 | location=TGGT1_chrIb:1207027-1207383(-) | length=118 | sequence_SO=chromosome | SO=protein_coding	TGGT1_209290,TGME49_209290,TGVEG_209290	13214.7		1		2	2		0.11		0.212	0.212		VTFmADETDLAGR		EGDILALLETER-VTFmADETDLAGR	EGDILALLETER-VTFMADETDLAGR		0		0	0		0		0	0		1		2	3	acetyltransferase, GNAT family protein
| organism=Toxoplasma_gondii_GT1 | product=alba 2 | location=TGGT1_chrXII:1217304-1219105(+) | length=148 | sequence_SO=chromosome | SO=protein_coding	TGGT1_218820,TGME49_218820,TGVEG_218820	15392.2		3		2	2		0.196		0.196	0.196		DNSATITKVETSYFSSTR-TAIGAASLLQR-VETSYFSSTR		DNSATITKVETSYFSSTR-TAIGAASLLQR	DNSATITKVETSYFSSTR-TAIGAASLLQR		0		0	0		0		0	0		4		2	3	acetyltransferase, GNAT family protein
| organism=Toxoplasma_gondii_ME49 | product=S15 sporozoite-expressed protein | location=TGME49_chrXI:5983173-5986605(-) | length=436 | sequence_SO=chromosome | SO=protein_coding	TGME49_216650,TGVEG_216650	48988.9				2	2				0.0573	0.0642				FLDPIDELPEPFK-LcDAFTDVAIRE	FLDPIDELPEPFK-SPISPDVAVYVHAER				0	0				0	0				2	3	acetyltransferase, GNAT family protein
| organism=Toxoplasma_gondii_GT1 | product=PAN domain-containing protein | location=TGGT1_chrX:4586189-4612637(+) | length=2869 | sequence_SO=chromosome | SO=protein_coding	TGGT1_235183	304392	1			1	3	0.00418			0.00871	0.0132	TAVFTGYNESFR			TTTAEGTAVPDTAGSFPDRYTVVVR	ASGEWNIVLR-GIASFPGLSIR-LPSLFLSTNEDNVAQIK	1			1	3	TGME49_235180			TGME49_235180	TGME49_235180	1			1	3	PAN domain-containing protein
| organism=Toxoplasma_gondii_GT1 | product=DEAD/DEAH box helicase domain-containing protein | location=TGGT1_chrIa:802644-825713(-) | length=2434 | sequence_SO=chromosome | SO=protein_coding	TGGT1_294350,TGME49_294350,TGVEG_294350	273740	3	1		3	3	0.016	0.00534		0.0177	0.0177	AIDNDAVIVYVSPSK-APFITEYLYAPLK-VLFTPDYWQVR	SLLSLGFcQAAER		AIDNDAVIVYVSPSK-SLLSLGFcQAAER-SLYTSSAEVAEELQK	AIDNDAVIVYVSPSK-APFITEYLYAPLK-SLYTSSAEVAEELQK	0	0		0	0	0	0		0	0	3	1		3	3	DEAD/DEAH box helicase domain-containing protein
| organism=Toxoplasma_gondii_ME49 | product=hypothetical protein | location=TGME49_chrX:4690625-4697446(+) | length=958 | sequence_SO=chromosome | SO=protein_coding	TGME49_235180	103644	1			1	3	0.0125			0.0261	0.0397	TAVFTGYNESFR			TTTAEGTAVPDTAGSFPDRYTVVVR	ASGEWNIVLR-GIASFPGLSIR-LPSLFLSTNEDNVAQIK	1			1	3	TGGT1_235183			TGGT1_235183	TGGT1_235183	1			1	3	hypothetical protein
| organism=Toxoplasma_gondii_VEG | product=SAG-related sequence SRS36D | location=TGVEG_chrIX:4690921-4692024(+) | length=367 | sequence_SO=chromosome | SO=protein_coding	TGVEG_292280	39224.8				2	1				0.0845	0.0463				SPITAFLVDVDGNNAPK-TVVNLTEVmPSFAK	SPITAFLVDVDGNNAPK				1	0				TGGT1_292280	0				2	3	PDI family protein
| organism=Toxoplasma_gondii_GT1 | product=emp24/gp25L/p24 family protein | location=TGGT1_chrXI:1533084-1537096(+) | length=601 | sequence_SO=chromosome | SO=protein_coding	TGGT1_310750	64973.5			3	2	2			0.105	0.0599	0.0483			AGVQTPQAGVGAGVQTPQAQGGATQQR-DIQAETTYLWIR-QGQQPQRPAPAGQVPQAGQPAPAR	DIQAETTYLWIR-QGQQPQRPAPAGQVPQAGQPAPAR	DIQAETTYLWIR-TGQPAPAAAAPGYQTQR			0	0	0			0	0	0			4	2	2	putative MC family transporter
| organism=Toxoplasma_gondii_GT1 | product=hypothetical protein | location=TGGT1_chrXII:2799381-2801736(+) | length=447 | sequence_SO=chromosome | SO=protein_coding	TGGT1_246590	49111.6			2	2	2			0.112	0.112	0.112			LAPHASIDGQAWPVQEETGPGLVPQSTTSR-SSVFSEDGQDIPVNIEAESR	LAPHASIDGQAWPVQEETGPGLVPQSTTSR-SSVFSEDGQDIPVNIEAESR	LAPHASIDGQAWPVQEETGPGLVPQSTTSR-SSVFSEDGQDIPVNIEAESR			0	0	0			0	0	0			2	2	2	hypothetical protein
| organism=Toxoplasma_gondii_VEG | product=2-oxo acid dehydrogenases acyltransferase (catalytic domain) domain-containing protein | location=TGVEG_chrIV:659424-665835(-) | length=669 | sequence_SO=chromosome | SO=protein_coding	TGVEG_319920	70304.3			2	2	2			0.0703	0.0359	0.0448			AVSLALDETPILNSK-ERPAPVSEPAAASPSVGAEASSTTFSASPATR	AVSLALDETPILNSK-LQELATANK	AVSLALDETPILNSK-LADIGEGIAQVELLK			0	0	0			0	0	0			2	2	2	hypothetical protein
| organism=Toxoplasma_gondii_GT1 | product=glideosome-associated protein with multiple-membrane spans GAPM2B | location=TGGT1_chrVIIa:697425-699242(+) | length=426 | sequence_SO=chromosome | SO=protein_coding	TGGT1_206690,TGVEG_206690	46789.6			1	2	2			0.0399	0.0939	0.0822			GENHSPFIYFFTSALLR	APTGQNSTGPQGSGSFDFGEQLTK-TIScAVTLDVVSGcLR	APTGQNSTGPQGSGSFDFGEQLTK-NLNENMLPFDK			0	0	0			0	0	0			1	2	2	COPI protein, putative
| organism=Toxoplasma_gondii_GT1 | product=hypothetical protein | location=TGGT1_chrXII:5793913-5797545(+) | length=433 | sequence_SO=chromosome | SO=protein_coding	TGGT1_278780,TGME49_278780,TGVEG_278780	45842.6			1	2	2			0.0393	0.067	0.067			LLVNQITTGEALEAAVR	LELLVGDVPVDR-LLVNQITTGEALEAAVR	LELLVGDVPVDR-LLVNQITTGEALEAAVR			0	0	0			0	0	0			1	2	2	putative glyoxalase
| organism=Toxoplasma_gondii_GT1 | product=putative RNA binding protein | location=TGGT1_chrVIIa:2333721-2341250(-) | length=1127 | sequence_SO=chromosome | SO=protein_coding	TGGT1_203540,TGVEG_203540	118701				2	2				0.0284	0.0284				KGEEQYAQNLR-SGVGDPSGNTPFLAVLGAPQR	KGEEQYAQNLR-SGVGDPSGNTPFLAVLGAPQR				0	0				0	0				2	2	ribosomal protein RPS28
| organism=Toxoplasma_gondii_ME49 | product=hypothetical protein | location=TGME49_chrII:1516889-1518752(-) | length=519 | sequence_SO=chromosome | SO=protein_coding	TGME49_297070	58104.8				2	2				0.0443	0.0443				GDFFYTYPHQFTK-MLSTLLSAER	GDFFYTYPHQFTK-MLSTLLSAER				0	0				0	0				2	2	alba 2
| organism=Toxoplasma_gondii_GT1 | product=ribosomal protein RPS17 | location=TGGT1_chrIb:342658-344358(-) | length=132 | sequence_SO=chromosome | SO=protein_coding	TGGT1_207840,TGME49_207840,TGVEG_207840	15228.6		4		2	1		0.311		0.22	0.144		ISEEVAVIPSK-ISEEVAVIPSKR-SEVDVATITVDQDTADmLR-VAGFVTHLmK		SEVDVATITVDQDTADMLR-VAGFVTHLmK	SEVDVATITVDQDTADmLR		0		0	0		0		0	0		6		3	2	LSM domain-containing protein
| organism=Toxoplasma_gondii_ME49 | product=hypothetical protein | location=TGME49_chrXI:410577-411605(+) | length=342 | sequence_SO=chromosome | SO=protein_coding	TGME49_308970,TGVEG_308970	38239.4				2	1				0.0819	0.0439				GHVPIPWATATFR-SFLIFDGAcTFLDGR	SFLIFDGAcTFLDGR				2	1				TGGT1_308970	TGGT1_308970				2	2	EGF family domain-containing protein
| organism=Toxoplasma_gondii_GT1 | product=putative nucleolar protein 5 | location=TGGT1_chrVIIa:1272709-1276843(-) | length=490 | sequence_SO=chromosome | SO=protein_coding	TGGT1_205510	54336.3			3	2	1			0.102	0.0633	0.0347			AAEEVASPALSEPTVAIScR-AVAPNLTYmVGEVIGAR-QPASTIQILGAEK	QPASTIQILGAEK-VDALTEAAEAAATAAGGK	AVAPNLTYMVGEVIGAR			0	0	0			0	0	0			3	3	1	S15 sporozoite-expressed protein
| organism=Toxoplasma_gondii_GT1 | product=hypothetical protein | location=TGGT1_chrX:5697810-5699972(+) | length=259 | sequence_SO=chromosome | SO=protein_coding	TGGT1_237250	28503.9		1	1	2	1		0.0618	0.0618	0.135	0.0618		ESSAFNVQLPSTGYFK	ESSAFNVQLPSTGYFK	ESSAFNVQLPSTGYFK-VVQMcSQIVLSLVHIYAVR	ESSAFNVQLPSTGYFK		0	0	0	0		0	0	0	0		1	1	2	1	PHD-finger domain-containing protein
| organism=Toxoplasma_gondii_GT1 | product=ribosomal protein RPS7 | location=TGGT1_chrVI:457170-458270(+) | length=196 | sequence_SO=chromosome | SO=protein_coding	TGGT1_239100,TGME49_239100,TGVEG_239100	22587.5		1	1	2	1		0.0663	0.0918	0.179	0.0663		AFVVFVPHAVYQK	IVKPQGVEPTEIENEVAK	AFVVFVPHAVYQK-TLTAVQDGMLEDIVSPTEIVGK	AFVVFVPHAVYQK		0	0	0	0		0	0	0	0		1	1	2	1	ribosomal-ubiquitin protein RPS27A
| organism=Toxoplasma_gondii_ME49 | product=phosphatidylserine decarboxylase | location=TGME49_chrVIII:5535689-5544115(-) | length=968 | sequence_SO=chromosome | SO=protein_coding	TGME49_269920	107990		1	1	2	1		0.0124	0.0165	0.0289	0.0124		GIDATWILLPER	ALNNATLGDVQTSLTR	ALNNATLGDVQTSLTR-GIDATWILLPER	GIDATWILLPER		0	1	2	0		0	TGGT1_269920	TGGT1_269920	0		1	1	2	1	SAG-related sequence SRS36D
Lactotransferrin (Chain 20-710) - Homo sapiens (Human)	sp|P02788ups|TRFL_HUMAN_UPS	76165.4	3		16	1	1	0.068		0.333	0.0275	0.0275	IDSGLYLGSGYFTAIQNLR-LADFALLcLDGK-SNLcALcIGDEQGENK		cAFSSQEPYFSYSGAFK-cGLVPVLAENYK-cSTSPLLEAcEFLR-DVTVLQNTDGNNNEAWAK-ESTVFEDLSDEAERDEYELLcPDNTR-FDEYFSQScAPGSDPR-FFSAScVPGADKGQFPNLcR-GGSFQLNELQGLK-IDSGLYLGSGYFTAIQNLR-KGGSFQLNELQGLK-LADFALLcLDGK-LADFALLcLDGKR-NGSDcPDKFcLFQSETK-SNLcALcIGDEQGENK-SVNGKEDAIWNLLR-YLGPQYVAGITNLK	IDSGLYLGSGYFTAIQNLR	IDSGLYLGSGYFTAIQNLR	0		0	0	0	0		0	0	0	3		18	1	2
| organism=Toxoplasma_gondii_GT1 | product=hypothetical protein | location=TGGT1_chrX:4675810-4681430(+) | length=720 | sequence_SO=chromosome | SO=protein_coding	TGGT1_235340,TGVEG_235340	76652.6	10	8	11	3	2	0.237	0.146	0.243	0.0861	0.0611	GGPcEVNSVDLKR-GQPTYTSDKETFYFSPK-GSPSLQHFSTTVTSSSPR-IPDTQQTGNWLVDK-mPSVPLSLLER-TGTPAQGSADAAGFSSASHVVSGVSVAEGGTR-VDQYVAEGIHGLAEYVR-VQLAAFTYcEDMKR-VWQPSALPSVQALPVHFISGKPR-YMEELNLADTAR	cGSFFPLIR-GGPcEVNSVDLKR-GSPSLQHFSTTVTSSSPR-LPLSQVPGSPR-mPSVPLSLLER-VDQYVAEGIHGLAEYVR-VQLAAFTYcEDMKR-YmEELNLADTAR	cGSFFPLIR-GSPSLQHFSTTVTSSSPR-IPDTQQTGNWLVDK-LPLSQVPGSPR-mPSVPLSLLER-SFcPPVELLIPPccR-TGTPAQGSADAAGFSSASHVVSGVSVAEGGTR-VIEGYPLYEPDPALcR-VQLAAFTYcEDMKR-VWQPSALPSVQALPVHFISGKPR-YmEELNLADTAR	GSPSLQHFSTTVTSSSPR-TGTPAQGSADAAGFSSASHVVSGVSVAEGGTR-YmEELNLADTAR	TGTPAQGSADAAGFSSASHVVSGVSVAEGGTR-YmEELNLADTAR	0	0	0	0	0	0	0	0	0	0	14	10	15	3	2	hypothetical protein
| organism=Toxoplasma_gondii_GT1 | product=putative chaperonin cpn60 | location=TGGT1_chrVI:1306402-1309981(+) | length=667 | sequence_SO=chromosome | SO=protein_coding	TGGT1_240600	72224.8	4		11	1	2	0.108		0.28	0.024	0.0465	AALETGYVPGGGVTYLALSTDEFYNK-DIAVATNAQLISR-DLGLPLEDATATHVGNAASIVVR-IAALSGGIAR		AALETGYVPGGGVTYLALSTDEFYNK-APLVLIAEDFGPEVLQTcIINR-DIAVATNAQLISR-DLGLPLEDATATHVGNAASIVVR-EYGPPmIVNDGVTIAR-FGDmISQGVIDPAK-GYSSPYFLVGEDR-ImIGASTETEQK-IMIGASTETEQKEK-LAKPVDGmNDLLNIATVATSGNVAMGQVIAK-NQLLEGIEAVAGAVR	IETAQSILPILEHFVR	IETAQSILPILEHFVR-NQLLEGIEAVAGAVR	4		11	1	2	TGME49_240600,TGVEG_240600		TGME49_240600,TGVEG_240600	TGME49_240600,TGVEG_240600	TGME49_240600,TGVEG_240600	4		11	1	2	putative chaperonin cpn60
| organism=Toxoplasma_gondii_ME49 | product=chaperonin cpn60, putative | location=TGME49_chrVI:1335457-1339036(+) | length=667 | sequence_SO=chromosome | SO=protein_coding	TGME49_240600,TGVEG_240600	72237.8	4	1	11	1	2	0.108	0.024	0.28	0.024	0.0465	AALETGYVPGGGVTYLALSTDEFYNK-DIAVATNAQLISR-DLGLPLEDATATHVGNAASIVVR-IAALSGGIAR	IETAQSILPILEHFVR	AALETGYVPGGGVTYLALSTDEFYNK-APLVLIAEDFGPEVLQTcIINR-DIAVATNAQLISR-DLGLPLEDATATHVGNAASIVVR-EYGPPmIVNDGVTIAR-FGDmISQGVIDPAK-GYSSPYFLVGEDR-ImIGASTETEQK-IMIGASTETEQKEK-LAKPVDGmNDLLNIATVATSGNVAMGQVIAK-NQLLEGIEAVAGAVR	IETAQSILPILEHFVR	IETAQSILPILEHFVR-NQLLEGIEAVAGAVR	4	0	11	1	2	TGGT1_240600	0	TGGT1_240600	TGGT1_240600	TGGT1_240600	4	1	11	1	2	chaperonin cpn60, putative
| organism=Toxoplasma_gondii_GT1 | product=histone lysine acetyltransferase GCN5-B | location=TGGT1_chrVI:2548787-2555747(-) | length=1032 | sequence_SO=chromosome | SO=protein_coding	TGGT1_243440,TGME49_243440,TGVEG_243440	111485	8	6	9		2	0.124	0.0882	0.156		0.031	ALELSPVcFSPAYAASLR-FAEIAFLAVTSTEQVK-LPASGPWASEAPPAGR-LVSESGLGFLcR-QFLLDKAPTGASVSR-TFLSFVDETADFGDASVEK-TGLcPFFGDGPFGPDGETR-TPISFAAGILFFR	ALELSPVcFSPAYAASLR-LVSESGLGFLcR-TFLSFVDETADFGDASVEK-TGLcPFFGDGPFGPDGETR-TPISFAAGILFFR-VETALSPQLR	ALELSPVcFSPAYAASLR-FAEIAFLAVTSTEQVK-LVSESGLGFLcR-QFLLDKAPTGASVSR-RGPNDSGAPVGQDLPGGPQAPGGPGGGFGAGQTFQDNLR-TFLSFVDETADFGDASVEK-TGLcPFFGDGPFGPDGETR-TPISFAAGILFFR-VETALSPQLR		TFLSFVDETADFGDASVEK-TPISFAAGILFFR	0	0	0		0	0	0	0		0	8	6	10		2	histone lysine acetyltransferase GCN5-B
| organism=Toxoplasma_gondii_GT1 | product=14-3-3 protein | location=TGGT1_chrVIIb:786880-789511(+) | length=323 | sequence_SO=chromosome | SO=protein_coding	TGGT1_263090,TGME49_263090,TGVEG_263090	37174.9	2	2	8	3	2	0.0867	0.0805	0.365	0.146	0.115	ATETAEAELPSTHPIR-TSDSESKVFYYK	ATETAEAELPSTHPIR-DSTLIMQLLR	AFDDAITEFDNVSEDSYKDSTLIMQLLR-ATETAEAELPSTHPIR-DNLTLWTSDLQADQQQQEGGEKPAEQADQ-DSTLIMQLLR-NLVENcLDEQQPK-NLVENcLDEQQPKDELSVEER-QAADQAQESYQK-YISEFSGEEGKK	ATETAEAELPSTHPIR-DSTLIMQLLR-NLVENcLDEQQPKDELSVEER	ATETAEAELPSTHPIR-NLVENcLDEQQPKDELSVEER	0	0	0	0	0	0	0	0	0	0	2	4	9	3	2	14-3-3 protein
| organism=Toxoplasma_gondii_GT1 | product=uridine kinase | location=TGGT1_chrXI:5457266-5462108(+) | length=606 | sequence_SO=chromosome | SO=protein_coding	TGGT1_316700	65267.2	3	3	8		2	0.0809	0.0891	0.228		0.0429	FLVAVGGIPGSGK-SAVVESLFPLPQR-SSLGAGTALHTAAAGASVPHFAR	AALYSVSASPVSSNcPER-SAVVESLFPLPQR-SSLGAGTALHTAAAGASVPHFAR	AALYSVSASPVSSNcPER-APPSAPLNFPcHVSR-cAALASPVKPVFSAESATEQEER-EQLSQFPDPAEAFR-HLASGIcDTETEAVER-NcFSSPcQEVEGDGAR-SAVVESLFPLPQR-SSLGAGTALHTAAAGASVPHFAR		FLVAVGGIPGSGK-SAVVESLFPLPQR	0	0	0		0	0	0	0		0	5	4	15		2	uridine kinase
| organism=Toxoplasma_gondii_GT1 | product=hypothetical protein | location=TGGT1_chrVIIa:2381334-2390648(-) | length=1403 | sequence_SO=chromosome | SO=protein_coding	TGGT1_203480	145778	7	7	7		2	0.0748	0.0791	0.0734		0.0207	GSEAVALLER-IDAcDYLSSYEADLQR-LLGHTVTAFPLLK-VGGDASTTVSSWR-VSAASFEAPEGGGEAR-WAAPAFVGPLPSPR-YGHSLVYAAPHLILFGGVDGDGR	GSEAVALLER-IDAcDYLSSYEADLQR-LDFPSSPSLPSSPSLQPLPR-LLGHTVTAFPLLK-VGGDASTTVSSWR-VSAASFEAPEGGGEAR-YGHSLVYAAPHLILFGGVDGDGR	GSEAVALLER-IDAcDYLSSYEADLQR-LDFPSSPSLPSSPSLQPLPR-LLGHTVTAFPLLK-VFLFGGAELPEQVTR-VGGDASTTVSSWR-VSAASFEAPEGGGEAR		LLGHTVTAFPLLK-VSAASFEAPEGGGEAR	6	6	6		2	TGME49_203480	TGME49_203480	TGME49_203480		TGME49_203480	7	7	7		2	hypothetical protein
| organism=Toxoplasma_gondii_GT1 | product=putative succinate-Coenzyme A ligase, beta subunit | location=TGGT1_chrXI:749202-752425(+) | length=498 | sequence_SO=chromosome | SO=protein_coding	TGGT1_309752,TGME49_309752,TGVEG_309752	53389.6	3		7	2	2	0.0743		0.219	0.0502	0.0542	ENGYQGGVQVcESPR-GAGGPILIGSAR-LNFDDNAGFR		ANcVLVNIFGGIMR-EAEQEAATFLSESPSGDGEPVDFVVK-ENGYQGGVQVcESPR-GAGGPILIGSAR-LNFDDNAGFR-MPIDINQGISEPR-SKDcTQIEVNPLVETHDGR	ENGYQGGVQVcESPR-LNFDDNAGFR	ENGYQGGVQVcESPR-GAGGPILIGSAR	0		0	0	0	0		0	0	0	3		7	2	2	putative succinate-Coenzyme A ligase, beta subunit
| organism=Toxoplasma_gondii_GT1 | product=histone deacetylase HDAC5 | location=TGGT1_chrVIIa:3396640-3405849(+) | length=1452 | sequence_SO=chromosome | SO=protein_coding	TGGT1_202230	154053	11	2	6		2	0.148	0.0158	0.0537		0.0227	AGALLDLKEQLQR-DVAASWcSGLHGLLDGEVR-ESQISHPGLGGQQEYGcQccGGTLGSLDSR-GTSTLVSSNLSR-IAIVDFDVHHGNGTEQIIR-LIATNNISGVR-LPRPLAGTAEPPSGAPASSNEGAPLGGSAEEVADAGVASLK-SPTNAFASSASAPSAQR-TPAGGScFAGALGSEEPSNEAHEVAPR-VEDAFGISTR-YGDSATVNNNDLLTLR	GTSTLVSSNLSR-QQIENVGSAGR	AGALLDLKEQLQR-ESSLSFPGK-GTSTLVSSNLSR-QQIENVGSAGR-SPTNAFASSASAPSAQR-YGDSATVNNNDLLTLR		SPTNAFASSASAPSAQR-YGDSATVNNNDLLTLR	0	0	0		0	0	0	0		0	12	3	6		2	histone deacetylase HDAC5
| organism=Toxoplasma_gondii_GT1 | product=eukaryotic translation initiation factor 3 subunit 6 interacting protein | location=TGGT1_chrVIII:3489847-3495730(-) | length=639 | sequence_SO=chromosome | SO=protein_coding	TGGT1_273460,TGME49_273460,TGVEG_273460	75075.4	3		6	1	2	0.0657		0.122	0.0266	0.0485	ASPVLEFLHALVQR-FINPATPSFEDPQALER-VMSQLLVFVSR		ASPVLEFLHALVQR-FINPATPSFEDPQALER-LYNNIQLSK-sGEGQVADAGSLPVEKR-SVESIELASR-VMSQLLVFVSR	FINPATPSFEDPQALER	ASPVLEFLHALVQR-FINPATPSFEDPQALER	0		0	0	0	0		0	0	0	3		8	1	2	eukaryotic translation initiation factor 3 subunit 6 interacting protein
| organism=Toxoplasma_gondii_GT1 | product=NAD/NADP octopine/nopaline dehydrogenase, alpha-helical domain-containing protein | location=TGGT1_chrIX:3448166-3452814(-) | length=435 | sequence_SO=chromosome | SO=protein_coding	TGGT1_290200,TGME49_290200	48073.8	2		6	2	2	0.0621		0.175	0.0621	0.0621	FPELDLSSVLPIK-IIQYGSAVELIGPK		DTSTLQTVFATNR-FPELDLSSVLPIK-FPELDLSSVLPIKER-GAPSPVAAGVAAR-IIQYGSAVELIGPK-LLPNFMAITLSPSNQIIHPAR	FPELDLSSVLPIK-IIQYGSAVELIGPK	FPELDLSSVLPIK-IIQYGSAVELIGPK	0		0	0	0	0		0	0	0	2		8	2	2	NAD/NADP octopine/nopaline dehydrogenase, alpha-helical domain-containing protein
| organism=Toxoplasma_gondii_GT1 | product=rhoptry protein ROP7 | location=AAQM03000462:293-2020(-) | length=575 | sequence_SO=contig | SO=protein_coding	TGGT1_295110,TGME49_295110,TGVEG_295110	63414.2	2		6	3	2	0.047		0.136	0.0574	0.0348	FLAPFDLVTIPGKPLVQK-LYLTVQAVR		FLAPFDLVTIPGKPLVQK-LINPSVEAR-LLALQATETPEYR-LVAHLQDEGVVHGK-LYLTVQAVR-VVAENAQGFSPPEVR	EMEEQLSAASR-LLALQATETPEYR-LYLTVQAVR	EMEEQLSAASR-LYLTVQAVR	2		4	2	2	TGGT1_295125		TGGT1_295125	TGGT1_295125	TGGT1_295125	2		6	3	2	rhoptry protein ROP7
| organism=Toxoplasma_gondii_ME49 | product=hypothetical protein | location=TGME49_chrVIIa:2481604-2491068(-) | length=1403 | sequence_SO=chromosome | SO=protein_coding	TGME49_203480	145523	6	6	6		2	0.0656	0.0699	0.0641		0.0207	GSEAVALLER-IDAcDYLSSYEADLQR-LLGHTVTAFPLLK-VSAASFEAPEGGGEAR-WAAPAFVGPLPSPR-YGHSLVYAAPHLILFGGVDGDGR	GSEAVALLER-IDAcDYLSSYEADLQR-LDFPSSPSLPSSPSLQPLPR-LLGHTVTAFPLLK-VSAASFEAPEGGGEAR-YGHSLVYAAPHLILFGGVDGDGR	GSEAVALLER-IDAcDYLSSYEADLQR-LDFPSSPSLPSSPSLQPLPR-LLGHTVTAFPLLK-VFLFGGAELPEQVTR-VSAASFEAPEGGGEAR		LLGHTVTAFPLLK-VSAASFEAPEGGGEAR	6	6	6		2	TGGT1_203480	TGGT1_203480	TGGT1_203480		TGGT1_203480	6	6	6		2	hypothetical protein
| organism=Toxoplasma_gondii_GT1 | product=putative T-complex protein 1 subunit alpha | location=TGGT1_chrVIII:493249-499968(-) | length=548 | sequence_SO=chromosome | SO=protein_coding	TGGT1_229990,TGME49_229990,TGVEG_229990	59216.9			1	2	1			0.0164	0.0438	0.0164			VALLDFNLR	TANAAAVQSIANILR-VALLDFNLR	VALLDFNLR			0	0	0			0	0	0			1	2	1	rhoptry protein ROP17 (ROP17)
| organism=Toxoplasma_gondii_GT1 | product=alveolin domain containing intermediate filament IMC3 | location=TGGT1_chrXI:6395592-6397208(+) | length=538 | sequence_SO=chromosome | SO=protein_coding	TGGT1_216000,TGME49_216000,TGVEG_216000	57997.8	2	1	6	1	1	0.0781	0.0242	0.21	0.0242	0.0242	FAGFLADPDILTR-VDVTVSQSPAGPHSPLSASPQTGTAASLK	FAGFLADPDILTR	FAGFLADPDILTR-IVETIKPVVK-LGRPATTLVNPDR-sDAGTPPAVQGELSQPQER-VDVTVSQSPAGPHSPLSASPQTGTAASLK-VSATmPTPFQLGPAPAGHANEVNLPFEAR	FAGFLADPDILTR	FAGFLADPDILTR	0	0	0	0	0	0	0	0	0	0	3	1	11	1	2	alveolin domain containing intermediate filament IMC3
| organism=Toxoplasma_gondii_GT1 | product=glycine cleavage T-protein (aminomethyl transferase) domain-containing protein | location=TGGT1_chrX:5784913-5792329(+) | length=867 | sequence_SO=chromosome | SO=protein_coding	TGGT1_237470,TGVEG_237470	92510.2	1		5	2	2	0.0185		0.0934	0.0358	0.0358	ILAQLAQQQLLQNQTR		cGFSGEDGFEISLPASEATR-FAASSTQASPSSSDPLSR-ILAQLAQQQLLQNQTR-KGPGSVDALQK-NVGIVTSScFAPSLQR	ILAQLAQQQLLQNQTR-LVVGDIQSLLETESR	ILAQLAQQQLLQNQTR-LVVGDIQSLLETESR	1		3	2	2	TGME49_237470		TGME49_237470	TGME49_237470	TGME49_237470	1		5	2	2	glycine cleavage T-protein (aminomethyl transferase) domain-containing protein
| organism=Toxoplasma_gondii_GT1 | product=microneme-like protein | location=TGGT1_chrVI:3005692-3007845(-) | length=717 | sequence_SO=chromosome | SO=protein_coding	TGGT1_244180	76036.8	6	1	5	2	2	0.126	0.0307	0.114	0.06	0.0488	AEAVSMcLPTK-AVSFTEFDIQQPPSDNSWLcR-cNANYTLQTmYGKPR-GYIQVVTDEGQQK-ISEDKWDcLcK-mGNSYVcGcPPGYTQDTSR	RLDTPEGGAFcYcNPGYVGDGR	AEAVSMcLPTK-AVSFTEFDIQQPPSDNSWLcR-GYIQVVTDEGQQK-NPcSYDPcGTSDLVK-RLDTPEGGAFcYcNPGYVGDGR	AVSFTEFDIQQPPSDNSWLcR-RLDTPEGGAFcYcNPGYVGDGR	GYIQVVTDEGQQK-RLDTPEGGAFcYcNPGYVGDGR	5	0	5	2	2	TGME49_244180,TGVEG_244180	0	TGME49_244180,TGVEG_244180	TGME49_244180,TGVEG_244180	TGME49_244180,TGVEG_244180	7	1	6	2	2	microneme-like protein
| organism=Toxoplasma_gondii_GT1 | product=ribosomal protein RPSA | location=TGGT1_chrIX:1148543-1150882(-) | length=287 | sequence_SO=chromosome | SO=protein_coding	TGGT1_266060,TGME49_266060,TGVEG_266060	31512.1	2	3	5	1	2	0.132	0.157	0.268	0.0453	0.0801	LEDEEAAPHTAQADATQWGADAAAADWK-LSLQEDSIAK	LSLQEDSIAK-STSEGIHLINLAK-VIVAIENPADVLVISARPYGSR	FSQYVGAQAIAGR-LEDEEAAPHTAQADATQWGADAAAADWK-LSLQEDSIAK-STSEGIHLINLAK-WTPGMLTNQITQK	FSQYVGAQAIAGR	LSLQEDSIAK-WTPGMLTNQITQK	0	0	0	0	0	0	0	0	0	0	2	3	6	1	2	ribosomal protein RPSA
| organism=Toxoplasma_gondii_ME49 | product=microneme-like protein | location=TGME49_chrVI:3091299-3093452(-) | length=717 | sequence_SO=chromosome | SO=protein_coding	TGME49_244180,TGVEG_244180	76110.9	5		5	2	2	0.11		0.114	0.06	0.0488	AEAVSMcLPTK-AVSFTEFDIQQPPSDNSWLcR-cNANYTLQTmYGKPR-GYIQVVTDEGQQK-mGNSYVcGcPPGYTQDTSR		AEAVSMcLPTK-AVSFTEFDIQQPPSDNSWLcR-GYIQVVTDEGQQK-NPcSYDPcGTSDLVK-RLDTPEGGAFcYcNPGYVGDGR	AVSFTEFDIQQPPSDNSWLcR-RLDTPEGGAFcYcNPGYVGDGR	GYIQVVTDEGQQK-RLDTPEGGAFcYcNPGYVGDGR	5		5	2	2	TGGT1_244180		TGGT1_244180	TGGT1_244180	TGGT1_244180	6		6	2	2	microneme-like protein
| organism=Toxoplasma_gondii_GT1 | product=putative peptidase M16, alpha subunit | location=TGGT1_chrVIIa:3006392-3012675(-) | length=563 | sequence_SO=chromosome | SO=protein_coding	TGGT1_202680,TGVEG_202680	62161.4	4		4	2	2	0.119		0.133	0.0586	0.0586	GNVYEGIPLDQSILEPADLR-mGSVTKEELQR-TIEVLGANAGcVVGR-VISPQEFcTAIDAVTEADIKR		GNVYEGIPLDQSILEPADLR-KPPTVVAYGDVSTVPHYEEVR-TVASPVYTGGDVR-VISPQEFcTAIDAVTEADIKR	GNVYEGIPLDQSILEPADLR-TVASPVYTGGDVR	GNVYEGIPLDQSILEPADLR-TVASPVYTGGDVR	0		0	0	0	0		0	0	0	4		4	2	2	putative peptidase M16, alpha subunit
| organism=Toxoplasma_gondii_GT1 | product=succinate dehydrogenase [ubiquinone] iron-sulfur protein | location=TGGT1_chrX:6762757-6766076(+) | length=342 | sequence_SO=chromosome | SO=protein_coding	TGGT1_215280,TGME49_215280,TGVEG_215280	38611.2	5	1	4	4	2	0.17	0.0409	0.155	0.14	0.0819	DLVPDmTNFYAQYR-KDPNVENLQSIEDR-LAAINDTMK-SLQAQQALEK-VTDKINHALFR	DLVPDMTNFYAQYR	DLVPDmTNFYAQYR-EGIcGScAmNVDGK-KDPNVENLQSIEDR-VTDKINHALFR	DLVPDmTNFYAQYR-KDPNVENLQSIEDR-LAAINDTMK-VTDKINHALFR	DLVPDMTNFYAQYR-KDPNVENLQSIEDR	0	0	0	0	0	0	0	0	0	0	7	1	6	4	2	succinate dehydrogenase [ubiquinone] iron-sulfur protein
| organism=Toxoplasma_gondii_GT1 | product=histone deacetylase HDAC3 | location=TGGT1_chrX:951051-953576(-) | length=451 | sequence_SO=chromosome | SO=protein_coding	TGGT1_227290,TGME49_227290,TGVEG_227290	50458.5	1		4	2	2	0.0377		0.166	0.0887	0.0953	SLDIPLLVLGGGGYTIR		AAGATAHTAANAPYR-cVDVYRPGAIVLQcGADSLTGDR-FGDFFPGTGDVTDVGASQGK-SLDIPLLVLGGGGYTIR	cVDVYRPGAIVLQcGADSLTGDR-SLDIPLLVLGGGGYTIR	cVDVYRPGAIVLQcGADSLTGDR-FGDFFPGTGDVTDVGASQGK	0		0	0	0	0		0	0	0	1		5	2	2	histone deacetylase HDAC3
| organism=Toxoplasma_gondii_GT1 | product=trypsin domain-containing protein | location=TGGT1_chrVIIb:896939-905694(+) | length=972 | sequence_SO=chromosome | SO=protein_coding	TGGT1_262920,TGVEG_262920	104511	3		4	1	2	0.0422		0.072	0.0206	0.036	DASGSGFVVEGKR-EAVADEAAADSGEER-ILTNGHVVGETTR		ALPGSSSISSFPAQEALSEK-ASDLPPGVTPTGVLVVEVDNLR-EAVADEAAADSGEER-ISGISALPIVLDR	ALPGSSSISSFPAQEALSEK	ALPGSSSISSFPAQEALSEK-EAVADEAAADSGEER	0		0	0	0	0		0	0	0	3		4	1	2	trypsin domain-containing protein
| organism=Toxoplasma_gondii_GT1 | product=hypothetical protein | location=TGGT1_chrIX:6020484-6022587(-) | length=286 | sequence_SO=chromosome | SO=protein_coding	TGGT1_306650	31412.8	3	3	4	2	2	0.147	0.157	0.203	0.0944	0.0944	AAGIAGTGLNASEK-AEDVAAHDFPQLLHR-VDDVLGSGLALLR	AAGIAGTGLNASEK-EIQSEAALQKR-VIEEEAQPFAHNQNVQASLK	AAGIAGTGLNASEK-EIQSEAALQKR-VDDVLGSGLALLR-VIEEEAQPFAHNQNVQASLK	AAGIAGTGLNASEK-VDDVLGSGLALLR	AAGIAGTGLNASEK-VDDVLGSGLALLR	3	0	4	0	2	TGME49_306650,TGVEG_306650	0	TGME49_306650,TGVEG_306650	0	TGME49_306650,TGVEG_306650	4	3	5	2	2	hypothetical protein
| organism=Toxoplasma_gondii_GT1 | product=rhoptry protein ROP1 | location=TGGT1_chrXI:707942-709312(+) | length=456 | sequence_SO=chromosome | SO=protein_coding	TGGT1_309590	49541.2	2		4	1	2	0.0526		0.0965	0.0307	0.0526	GEQPEGQQPQGPVR-LTSGASLGLR		AADGASNVR-GEQPEGQQPQGPVR-LTSGASLGLR-VRDAFGAGLTR	GEQPEGQQPQGPVR	GEQPEGQQPQGPVR-LTSGASLGLR	0		0	0	0	0		0	0	0	3		4	1	2	rhoptry protein ROP1
| organism=Toxoplasma_gondii_GT1 | product=putative uracil phosphoribosyltransferase FUR1 | location=TGGT1_chrXI:2681744-2685832(+) | length=244 | sequence_SO=chromosome | SO=protein_coding	TGGT1_312480,TGME49_312480,TGVEG_312480	27647.2	1	1	4	3	2	0.0615	0.0615	0.164	0.156	0.115	IIFVNILAAPQGIER	IIFVNILAAPQGIER	AGESMESGLR-IIFVNILAAPQGIER-LLIEEALNELPFEK-LLIEEALNELPFEKK	AGESMESGLR-IIFVNILAAPQGIER-YYIVPGIGDFGDR	IIFVNILAAPQGIER-YYIVPGIGDFGDR	0	0	0	0	0	0	0	0	0	0	2	1	4	3	2	putative uracil phosphoribosyltransferase FUR1
| organism=Toxoplasma_gondii_ME49 | product=zinc finger (CCCH type) motif-containing protein | location=TGME49_chrV:1209391-1214037(-) | length=1221 | sequence_SO=chromosome | SO=protein_coding	TGME49_213660	130028	3	5	4	5	2	0.0434	0.0541	0.0459	0.0622	0.0188	LSYNNcAAPSLFDVGAQGGK-LVASSLLMTAR-SVVESDAVTEAGEPVAYEETKR	LSFDQNEVYQVR-LVASSLLMTAR-NSSLASEGLIR-SDLEYINGPK-SVVESDAVTEAGEPVAYEETKR	LSFDQNEVYQVR-LVASSLLMTAR-NSSLASEGLIR-SVVESDAVTEAGEPVAYEETKR	LSFDQNEVYQVR-LSYNNcAAPSLFDVGAQGGK-LVASSLLMTAR-NSSLASEGLIR-SVVESDAVTEAGEPVAYEETKR	LSFDQNEVYQVR-LVASSLLMTAR	3	5	4	5	2	TGGT1_213660,TGVEG_213660	TGGT1_213660,TGVEG_213660	TGGT1_213660,TGVEG_213660	TGGT1_213660,TGVEG_213660	TGGT1_213660,TGVEG_213660	3	5	6	6	2	zinc finger (CCCH type) motif-containing protein
| organism=Toxoplasma_gondii_ME49 | product=rhoptry neck protein RON8 (RON8) | location=TGME49_chrIX:5780561-5794847(-) | length=2980 | sequence_SO=chromosome | SO=protein_coding	TGME49_306060,TGVEG_306060	328905	6	2	4		2	0.0305	0.0094	0.0201		0.00772	GGQPVTTNVDGHPVVYDIR-LADLPGLGHPTLYIR-LLDLASPVTIVGDLTR-SIIDLVGASDGTQPLVLK-TEFVVPILPSQK-VPNELLQPLLR	TVVDVIFVGPDGSALFR-VPNELLQPLLR	GGQPVTTNVDGHPVVYDIR-LVGATITTTEK-SIIDLVGASDGTQPLVLK-TEFVVPILPSQK		LVLYDDKDTALR-VPNELLQPLLR	6	2	4		2	TGGT1_306060	TGGT1_306060	TGGT1_306060		TGGT1_306060	6	2	4		2	rhoptry neck protein RON8 (RON8)
| organism=Toxoplasma_gondii_ME49 | product=hypothetical protein | location=TGME49_chrIX:6239551-6241640(-) | length=286 | sequence_SO=chromosome | SO=protein_coding	TGME49_306650,TGVEG_306650	31512	3		4		2	0.147		0.203		0.0944	AAGIAGTGLNASEK-AEDVAAHDFPQLLHR-VDDVLGSGLALLR		AAGIAGTGLNASEK-EIQSEAALQKR-VDDVLGSGLALLR-VIEEEAQPFAHNQNVQASLK		AAGIAGTGLNASEK-VDDVLGSGLALLR	3		4		2	TGGT1_306650		TGGT1_306650		TGGT1_306650	4		5		2	hypothetical protein
| organism=Toxoplasma_gondii_GT1 | product=microtubule associated protein SPM1 | location=TGGT1_chrVIIb:473105-475119(+) | length=351 | sequence_SO=chromosome | SO=protein_coding	TGGT1_263520	38737.3	2		4	2	1	0.0826		0.182	0.0684	0.037	VAADRQPPAAGDVPAR-YAGAAAGAETIQR		GASHGTVQFSHPEEAQK-SEYVAKPLPPPVQTVEVK-VAADRQPPAAGDVPAR-YAGAAAGAETIQR	QPPAAGDVPAR-YAGAAAGAETIQR	YAGAAAGAETIQR	0		0	0	0	0		0	0	0	4		5	4	2	microtubule associated protein SPM1
| organism=Toxoplasma_gondii_GT1 | product=rhoptry protein ROP12 | location=TGGT1_chrVIIa:1957210-1959051(-) | length=236 | sequence_SO=chromosome | SO=protein_coding	TGGT1_203990,TGVEG_203990	25454.2	3		3	3	2	0.191		0.165	0.165	0.136	AIQEAKEAQEDEADDIPTDR-AQLFSTDEGPVSESASKLDAELEEK-EAQEDEADDIPTDR		AQLFSTDEGPVSESASK-AQLFSTDEGPVSESASKLDAELEEK-EAQEDEADDIPTDR	AQLFSTDEGPVSESASK-AQLFSTDEGPVSESASKLDAELEEK-EAQEDEADDIPTDR	EAQEDEADDIPTDR-EEPPAATGVPSAPSSPAR	0		0	0	0	0		0	0	0	3		3	3	2	rhoptry protein ROP12
| organism=Toxoplasma_gondii_GT1 | product=hypothetical protein | location=TGGT1_chrIb:904648-906165(-) | length=505 | sequence_SO=chromosome | SO=protein_coding	TGGT1_208830	54897.7	2		3	2	2	0.0535		0.0911	0.0594	0.0594	FDLLQFVNLTR-TTSPGSLGGFGATVGR		ASEGNASVNQTSPAASYPR-FDLLQFVNLTR-TTSPGSLGGFGATVGR	ASEGNASVNQTSPAASYPR-FDLLQFVNLTR	ASEGNASVNQTSPAASYPR-FDLLQFVNLTR	0		0	0	0	0		0	0	0	2		3	2	2	hypothetical protein
| organism=Toxoplasma_gondii_GT1 | product=hypothetical protein | location=TGGT1_chrVIII:1876792-1879382(+) | length=456 | sequence_SO=chromosome | SO=protein_coding	TGGT1_232130	48811.7	3		3	3	2	0.118		0.118	0.101	0.0789	AIGHIGQEDVVDITFDPK-LVALNDVGDLGAWNGYTWK-RPPSVFFINITHDPEGR		AIGHIGQEDVVDITFDPK-LVALNDVGDLGAWNGYTWK-RPPSVFFINITHDPEGR	GPGPQmGPPR-LVALNDVGDLGAWNGYTWK-RPPSVFFINITHDPEGR	LVALNDVGDLGAWNGYTWK-RPPSVFFINITHDPEGR	0		0	0	0	0		0	0	0	3		4	3	2	hypothetical protein
| organism=Toxoplasma_gondii_GT1 | product=putative 2-oxoglutarate dehydrogenase e1 component, mitochondrial precursor | location=TGGT1_chrVI:3022117-3029688(-) | length=1116 | sequence_SO=chromosome | SO=protein_coding	TGGT1_244200,TGME49_244200,TGVEG_244200	124253	1		3		2	0.0152		0.0502		0.0296	GPTPAGTLDFEAYGFTK		GHEIAAVNPLSLPQETPFVSGSR-GPTPAGTLDFEAYGFTK-LLNEGVVTEADLQQLK		GPTPAGTLDFEAYGFTK-LLNEGVVTEADLQQLK	0		0		0	0		0		0	1		3		2	putative 2-oxoglutarate dehydrogenase e1 component, mitochondrial precursor
| organism=Toxoplasma_gondii_GT1 | product=putative vacuolar ATP synthase subunit A | location=TGGT1_chrVIIb:4248002-4257516(-) | length=616 | sequence_SO=chromosome | SO=protein_coding	TGGT1_256970	68148.8	1	1	3	2	2	0.0195	0.0276	0.0666	0.0373	0.0471	LSGNTPLLTGQR	LAEMPADSGYPAYLGAR	IAQVAQSVFVPK-LAEMPADSGYPAYLGAR-LSGNTPLLTGQR	IAQVAQSVFVPK-QLSDEITSGLR	ALEPFFDSYDPEFSSLR-LSGNTPLLTGQR	0	0	0	0	0	0	0	0	0	0	1	1	3	2	2	putative vacuolar ATP synthase subunit A
| organism=Toxoplasma_gondii_GT1 | product=putative myosin heavy chain | location=TGGT1_chrVIIb:3580390-3584438(+) | length=208 | sequence_SO=chromosome | SO=protein_coding	TGGT1_258060,TGME49_258060,TGVEG_258060	23334.3	1	1	3	1	2	0.0577	0.0481	0.111	0.0577	0.106	QQSAAVENSLVR	AVLLDLVEGK	AVLLDLVEGK-QQSAAVENSLVR-RAVLLDLVEGK	QQSAAVENSLVR	AVLLDLVEGK-QQSAAVENSLVR	0	0	0	0	0	0	0	0	0	0	1	1	3	1	2	putative myosin heavy chain
| organism=Toxoplasma_gondii_GT1 | product=hypothetical protein | location=TGGT1_chrVIIb:3369823-3371292(+) | length=284 | sequence_SO=chromosome | SO=protein_coding	TGGT1_258470,TGME49_258470,TGVEG_258470	31707.9	1	2	3	3	2	0.0704	0.134	0.176	0.158	0.088	VEIEYPTSSGAFQPPTYEWR	DAFKPLEQELmGGYPGQFFTLAPK-VITPFHQTLPGYGK	LSSYLQDIPLGFFQSR-VEIEYPTSSGAFQPPTYEWR-VITPFHQTLPGYGK	EATPQSVSFLR-VEIEYPTSSGAFQPPTYEWR-VITPFHQTLPGYGK	EATPQSVSFLR-VITPFHQTLPGYGK	0	0	0	0	0	0	0	0	0	0	1	2	4	3	2	hypothetical protein
| organism=Toxoplasma_gondii_GT1 | product=Sec23/Sec24 trunk domain-containing protein | location=TGGT1_chrIX:4131104-4145209(-) | length=791 | sequence_SO=chromosome | SO=protein_coding	TGGT1_291680,TGME49_291680,TGVEG_291680	87597.2	3	2	3	1	2	0.0506	0.0329	0.0531	0.0202	0.0392	DcTSLQLVEYEPVR-ELTSTQIQQQLGLAR-YYTQLANQAVR	ELTSTQIQQQLGLAR-YYTQLANQAVR	ELTSTQIQQQLGLAR-QSFLQFQTSYLHPSGR-YYTQLANQAVR	QSFLQFQTSYLHPSGR	ELTSTQIQQQLGLAR-QSFLQFQTSYLHPSGR	0	0	0	0	0	0	0	0	0	0	3	2	3	1	2	Sec23/Sec24 trunk domain-containing protein
| organism=Toxoplasma_gondii_GT1 | product=putative eukaryotic initiation factor-6 | location=TGGT1_chrIV:1082314-1085682(+) | length=264 | sequence_SO=chromosome | SO=protein_coding	TGGT1_318700,TGME49_318700,TGVEG_318700	28572.9	1		3		2	0.0644		0.155		0.102	GLIVPSITTDQELQHLR		AQFESSNEVGVFAK-GLIVPSITTDQELQHLR-LNLVDDLTLR		GLIVPSITTDQELQHLR-LNLVDDLTLR	0		0		0	0		0		0	1		3		2	putative eukaryotic initiation factor-6
| organism=Toxoplasma_gondii_ME49 | product=glycine cleavage T-protein (aminomethyl transferase) domain-containing protein | location=TGME49_chrX:5895148-5902507(+) | length=866 | sequence_SO=chromosome | SO=protein_coding	TGME49_237470	92402	1		3	2	2	0.0185		0.06	0.0358	0.0358	ILAQLAQQQLLQNQTR		cGFSGEDGFEISLPASEATR-ILAQLAQQQLLQNQTR-NVGIVTSScFAPSLQR	ILAQLAQQQLLQNQTR-LVVGDIQSLLETESR	ILAQLAQQQLLQNQTR-LVVGDIQSLLETESR	1		3	2	2	TGGT1_237470,TGVEG_237470		TGGT1_237470,TGVEG_237470	TGGT1_237470,TGVEG_237470	TGGT1_237470,TGVEG_237470	1		3	2	2	glycine cleavage T-protein (aminomethyl transferase) domain-containing protein
| organism=Toxoplasma_gondii_VEG | product=putative eukaryotic peptide chain release factor | location=TGVEG_chrVIIa:697469-703893(-) | length=814 | sequence_SO=chromosome | SO=protein_coding	TGVEG_304710	90239.3	1		3	1	2	0.016		0.0725	0.016	0.0307	LSVLSAITSTQQR		IVDVSYGGDNGFNQAIELSAEALTNVK-LSVLSAITSTQQR-YKVDFQDYDETVDDEDEFI	LSVLSAITSTQQR	LSVLSAITSTQQR-VTLKNPVTNAEK	0		0	0	0	0		0	0	0	1		4	2	2	putative eukaryotic peptide chain release factor
| organism=Toxoplasma_gondii_GT1 | product=rhoptry protein ROP9 | location=TGGT1_chrVI:2733555-2736099(+) | length=353 | sequence_SO=chromosome | SO=protein_coding	TGGT1_243730,TGME49_243730,TGVEG_243730	37702.3			1	2	1			0.0425	0.0765	0.0425			RDDLSVLGALTPDFK	RDDLSVLGALTPDFK-TAISVHSGGSAR	RDDLSVLGALTPDFK			0	0	0			0	0	0			2	2	1	pyridine nucleotide-disulfide oxidoreductase domain-containing protein
| organism=Toxoplasma_gondii_GT1 | product=putative ribosome biogenesis protein nep1 | location=TGGT1_chrXI:3815596-3821252(-) | length=235 | sequence_SO=chromosome | SO=protein_coding	TGGT1_313980	26017			1	2	1			0.0383	0.0809	0.0383			LMTNLLYAR	LMTNLLYAR-SVALSEFVQR	LMTNLLYAR			0	0	0			0	0	0			1	2	1	acetyl-CoA carboxylase ACC1
| organism=Toxoplasma_gondii_ME49 | product=actin like protein ALP2a (ALP2A) | location=TGME49_chrVIIb:3621196-3623751(+) | length=568 | sequence_SO=chromosome | SO=protein_coding	TGME49_258050,TGVEG_258050	60413.8			1	2	1			0.0176	0.044	0.0176			LLAAPTLFER	GGSSSASAASWVAAR-LLAAPTLFER	LLAAPTLFER			0	0	0			0	0	0			1	2	1	emp24/gp25L/p24 family protein
| organism=Toxoplasma_gondii_GT1 | product=RNA recognition motif-containing protein | location=TGGT1_chrIX:1992388-1998489(-) | length=430 | sequence_SO=chromosome | SO=protein_coding	TGGT1_264610,TGME49_264610,TGVEG_264610	45032.5	2		3	1	1	0.0721		0.114	0.0349	0.0349	GFGFITFTTPDPVAR-LFVGGISDDVNDESLR		GFGFITFTTPDPVAR-LFVGGISDDVNDESLR-TYFQQYGDVADSEVLFDK	GFGFITFTTPDPVAR	GFGFITFTTPDPVAR	0		0	0	0	0		0	0	0	3		5	2	2	RNA recognition motif-containing protein
| organism=Toxoplasma_gondii_GT1 | product=hypothetical protein | location=TGGT1_chrX:1888092-1892831(+) | length=1579 | sequence_SO=chromosome | SO=protein_coding	TGGT1_225870	161164	2		2	1	2	0.0215		0.0247	0.0139	0.0234	GSAALGPSAPNLSSASPGGDSR-SNQTGGWVLTAR		AVIMGLGTEDGEDDPAR-GSAALGPSAPNLSSASPGGDSR	GSAALGPSAPNLSSASPGGDSR	GSAALGPSAPNLSSASPGGDSR-SVPLSPLLSGYHPLL	0		0	0	0	0		0	0	0	2		2	1	2	hypothetical protein
| organism=Toxoplasma_gondii_GT1 | product=peptidase M16 inactive domain-containing protein | location=TGGT1_chrX:626225-636243(+) | length=1306 | sequence_SO=chromosome | SO=protein_coding	TGGT1_227948	142642	2	1	2		2	0.0237	0.00919	0.0314		0.0191	AVEASSAVPSQPLLPSPR-TLSFDDFVAFYNR	ALSTGYIWDSVR	ALSTGYIWDSVR-ALVPTKDEGTVGEGFVIPTQVNYVGLGGR		ALSTGYIWDSVR-TLSFDDFVAFYNR	2	1	2		0	TGME49_227948	TGME49_227948	TGME49_227948		0	2	1	2		2	peptidase M16 inactive domain-containing protein
| organism=Toxoplasma_gondii_GT1 | product=hypothetical protein | location=TGGT1_chrVIII:1978812-1980484(-) | length=306 | sequence_SO=chromosome | SO=protein_coding	TGGT1_232260,TGME49_232260,TGVEG_232260	32342.6	1		2	1	2	0.0425		0.0948	0.0523	0.0948	LADASSEDLPGVR		LADASSEDLPGVR-QAQPPTLLPALPHSFR	QAQPPTLLPALPHSFR	LADASSEDLPGVR-QAQPPTLLPALPHSFR	0		0	0	0	0		0	0	0	1		2	1	2	hypothetical protein
| organism=Toxoplasma_gondii_GT1 | product=phospholipase, patatin family protein | location=TGGT1_chrVIII:2182196-2184854(+) | length=665 | sequence_SO=chromosome | SO=protein_coding	TGGT1_232600,TGME49_232600,TGVEG_232600	70757.8	1	1	2	2	2	0.0241	0.0241	0.0391	0.0436	0.0391	SAFQAGGIVGLAEQYK	SAFQAGGIVGLAEQYK	SAFQAGGIVGLAEQYK-STQALLELGR	HVIAPDDTYELAHDLMDLR-STQALLELGR	SAFQAGGIVGLAEQYK-STQALLELGR	0	0	0	0	0	0	0	0	0	0	1	1	2	2	2	phospholipase, patatin family protein
| organism=Toxoplasma_gondii_GT1 | product=pyrroline-5-carboxylate reductase | location=TGGT1_chrX:5149282-5154572(-) | length=337 | sequence_SO=chromosome | SO=protein_coding	TGGT1_236070,TGME49_236070	36197.9	1	2	2	2	2	0.0386	0.0653	0.095	0.0831	0.0831	NAIIQAIDATTDR	NAIIQAIDATTDR-SLVEDLGYK	KLAQDLALDMVEGSAALAR-NAIIQAIDATTDR	IAFIGAGVMAFALAK-NAIIQAIDATTDR	IAFIGAGVMAFALAK-NAIIQAIDATTDR	0	0	0	0	0	0	0	0	0	0	1	2	2	2	2	pyrroline-5-carboxylate reductase
| organism=Toxoplasma_gondii_GT1 | product=protein kinase | location=TGGT1_chrVI:637876-645407(-) | length=1766 | sequence_SO=chromosome | SO=protein_coding	TGGT1_239420	184071	6	6	2	1	2	0.0561	0.0538	0.017	0.00906	0.0193	AVAVTGcIGQSLSTTAPAVK-GPVPSPNNFSGNLFLDSPR-LVGTYGYLAPEVLR-NVLSLDAIYEEK-QGGIDYDVFPLPDFPLAR-TIQVFPAGTSIETLYR	GRGPVPSPNNFSGNLFLDSPR-LGPVLSVcQAQQAK-LVGTYGYLAPEVLR-NVLSLDAIYEEK-QGGIDYDVFPLPDFPLAR-TIQVFPAGTSIETLYR	NVLSLDAIYEEK-QGGIDYDVFPLPDFPLAR	TIQVFPAGTSIETLYR	QGGIDYDVFPLPDFPLAR-TIQVFPAGTSIETLYR	6	6	2	1	2	TGME49_239420,TGVEG_239420	TGME49_239420,TGVEG_239420	TGME49_239420,TGVEG_239420	TGME49_239420,TGVEG_239420	TGME49_239420,TGVEG_239420	6	6	3	1	2	protein kinase
| organism=Toxoplasma_gondii_GT1 | product=glutamate 5-kinase domain-containing protein | location=TGGT1_chrIX:1658866-1665623(-) | length=925 | sequence_SO=chromosome | SO=protein_coding	TGGT1_265010,TGME49_265010,TGVEG_265010	100526	2	1	2		2	0.0281	0.0184	0.0432		0.0324	GSGPPGEQGSLTSGPSR-GWILSLPVR	GSGPPGEQGSLTSGPSR	ALLALDVIPIINENDSLATEQLR-GSGPPGEQGSLTSGPSR		GSGPPGEQGSLTSGPSR-IGTSTLLTATQDR	0	0	0		0	0	0	0		0	2	1	2		2	glutamate 5-kinase domain-containing protein
| organism=Toxoplasma_gondii_GT1 | product=hypothetical protein | location=TGGT1_chrIX:1138397-1140583(+) | length=728 | sequence_SO=chromosome | SO=protein_coding	TGGT1_266080,TGVEG_266080	81282.7	1		2	3	2	0.0151		0.0316	0.0467	0.0316	VATEDIGVQTR		LIPVLDVLR-LVQSQLNEQEVPLR	LIPVLDVLR-LVQSQLNEQEVPLR-VATEDIGVQTR	LIPVLDVLR-LVQSQLNEQEVPLR	1		2	3	2	TGME49_266080		TGME49_266080	TGME49_266080	TGME49_266080	2		2	3	2	hypothetical protein
| organism=Toxoplasma_gondii_GT1 | product=RNA recognition motif-containing protein | location=TGGT1_chrVIII:5107551-5110685(+) | length=208 | sequence_SO=chromosome | SO=protein_coding	TGGT1_270640,TGME49_270640,TGVEG_270640	24515.9	1		2	1	2	0.0433		0.0913	0.0433	0.0913	aTGcSLLIR		aTGcSLLIR-NLcFETSPDR	aTGcSLLIR	aTGcSLLIR-NLcFETSPDR	0		0	0	0	0		0	0	0	1		2	1	2	RNA recognition motif-containing protein
| organism=Toxoplasma_gondii_GT1 | product=hypothetical protein | location=TGGT1_chrIII:168447-170625(+) | length=383 | sequence_SO=chromosome | SO=protein_coding	TGGT1_275860	43248.6	1		2	6	2	0.0444		0.0836	0.282	0.0862	NLVVDPVLDSEFmTPQK		NLVVDPVLDSEFmTPQK-TVALAVTAADFFNTR	DLNISHFPTADTSQISHSLAPDILTLR-LLGmVGKPITFFPEFTVR-LVHILLNPSATFNQYVELHR-NLVVDPVLDSEFmTPQK-TGPELcSWLEK-TVALAVTAADFFNTR	LLGmVGKPITFFPEFTVR-TVALAVTAADFFNTR	0		0	0	0	0		0	0	0	1		2	6	2	hypothetical protein
| organism=Toxoplasma_gondii_GT1 | product=hypothetical protein | location=TGGT1_chrIX:50522-55380(+) | length=320 | sequence_SO=chromosome | SO=protein_coding	TGGT1_279380,TGME49_279380,TGVEG_279380	34769.1	1	1	2	2	2	0.0562	0.0562	0.1	0.0969	0.0969	LGDDDmFSTDLTEEELSR	VVLAGHSTGAQDIVSYLR	LGDDDmFSTDLTEEELSR-LVEKGEPDGVLPER	IDGAILISGISDR-LGDDDmFSTDLTEEELSR	IDGAILISGISDR-LGDDDmFSTDLTEEELSR	0	0	0	0	0	0	0	0	0	0	1	1	3	2	2	hypothetical protein
| organism=Toxoplasma_gondii_GT1 | product=hypothetical protein | location=TGGT1_chrIX:3366173-3367777(+) | length=232 | sequence_SO=chromosome | SO=protein_coding	TGGT1_289970	24489	2		2	3	2	0.181		0.181	0.254	0.181	GGVFNNEVNFASAAASPAHFATATTTR-LVIQNKPSTNVSVDR		GGVFNNEVNFASAAASPAHFATATTTR-LVIQNKPSTNVSVDR	GGVFNNEVNFASAAASPAHFATATTTR-HRPAEVGSVTPAIAAAK-LVIQNKPSTNVSVDR	GGVFNNEVNFASAAASPAHFATATTTR-LVIQNKPSTNVSVDR	0		0	0	0	0		0	0	0	3		2	5	2	hypothetical protein
| organism=Toxoplasma_gondii_GT1 | product=putative elongation factor 1-gamma | location=TGGT1_chrXII:146844-149444(+) | length=394 | sequence_SO=chromosome | SO=protein_coding	TGGT1_300140,TGME49_300140,TGVEG_300140	44040.5	1		2	2	2	0.0431		0.0964	0.0964	0.066	AQSDLAQALNAVDAHLK		AQSDLAQALNAVDAHLK-LEGEcTVAFVTSNQLGGFLQR	AQSDLAQALNAVDAHLK-LPLLESEVGGVcLFESNAIcR	AQSDLAQALNAVDAHLK-FYETVVNQK	0		0	0	0	0		0	0	0	1		2	2	2	putative elongation factor 1-gamma
| organism=Toxoplasma_gondii_GT1 | product=histone H2AZ | location=TGGT1_chrXII:122117-123855(-) | length=155 | sequence_SO=chromosome | SO=protein_coding	TGGT1_300200,TGME49_300200,TGVEG_300200	15920.3	1	1	2	1	2	0.0581	0.0581	0.148	0.0581	0.245	AGLQFPVGR	AGLQFPVGR	AGLQFPVGR-ATIAGGGVIPHIHK	AGLQFPVGR	AGLQFPVGR-VGSTAAVYASAILEYLTAEVLELAGNASK	0	1	1	1	1	0	TGGT1_261250,TGME49_261250,TGVEG_261250	TGGT1_261250,TGME49_261250,TGVEG_261250	TGGT1_261250,TGME49_261250,TGVEG_261250	TGGT1_261250,TGME49_261250,TGVEG_261250	4	4	2	1	2	histone H2AZ
| organism=Toxoplasma_gondii_GT1 | product=root hair defective 3 gtp-binding protein (rhd3) protein | location=TGGT1_chrXI:4386163-4399801(-) | length=893 | sequence_SO=chromosome | SO=protein_coding	TGGT1_314970	98100.9	3	4	2		2	0.0504	0.0638	0.056		0.0582	aLLADDASPHTK-DFTPQQFWGIcR-LADVGFNYNVITILGSQSSGK	aLLADDASPHTK-QVLVAALSAVDGASASPPR-TcDDELVGVADSLASR-YATSIWEVIK	GAASSPASSSVFFATSPLSEAEKEELSVLPR-QVLVAALSAVDGASASPPR		GAASSPASSSVFFATSPLSEAEKEELSVLPR-LADVGFNYNVITILGSQSSGK	0	0	0		0	0	0	0		0	3	4	2		2	root hair defective 3 gtp-binding protein (rhd3) protein
| organism=Toxoplasma_gondii_ME49 | product=protein kinase | location=TGME49_chrVI:646663-654989(-) | length=1763 | sequence_SO=chromosome | SO=protein_coding	TGME49_239420,TGVEG_239420	183675	6	6	2	1	2	0.0562	0.0539	0.017	0.00908	0.0193	AVAVTGcIGQSLSTTAPAVK-GPVPSPNNFSGNLFLDSPR-LVGTYGYLAPEVLR-NVLSLDAIYEEK-QGGIDYDVFPLPDFPLAR-TIQVFPAGTSIETLYR	GRGPVPSPNNFSGNLFLDSPR-LGPVLSVcQAQQAK-LVGTYGYLAPEVLR-NVLSLDAIYEEK-QGGIDYDVFPLPDFPLAR-TIQVFPAGTSIETLYR	NVLSLDAIYEEK-QGGIDYDVFPLPDFPLAR	TIQVFPAGTSIETLYR	QGGIDYDVFPLPDFPLAR-TIQVFPAGTSIETLYR	6	6	2	1	2	TGGT1_239420	TGGT1_239420	TGGT1_239420	TGGT1_239420	TGGT1_239420	6	6	3	1	2	protein kinase
| organism=Toxoplasma_gondii_ME49 | product=hypothetical protein | location=TGME49_chrIX:1315534-1317720(+) | length=728 | sequence_SO=chromosome | SO=protein_coding	TGME49_266080	81158.4	1		2	3	2	0.0151		0.0316	0.0467	0.0316	VATEDIGVQTR		LIPVLDVLR-LVQSQLNEQEVPLR	LIPVLDVLR-LVQSQLNEQEVPLR-VATEDIGVQTR	LIPVLDVLR-LVQSQLNEQEVPLR	1		2	3	2	TGGT1_266080,TGVEG_266080		TGGT1_266080,TGVEG_266080	TGGT1_266080,TGVEG_266080	TGGT1_266080,TGVEG_266080	2		2	3	2	hypothetical protein
| organism=Toxoplasma_gondii_ME49 | product=3-ketoacyl-CoA reductase, putative | location=TGME49_chrVIII:4297823-4302700(-) | length=342 | sequence_SO=chromosome | SO=protein_coding	TGME49_271888	37519			1	2	1			0.0409	0.0906	0.0468			QTEQDLQAAVPALR	QTEQDLQAAVPALR-SFAVDFSEGSTESLFQK	FGEWAVVTGATDGIGK			0	0	0			0	0	0			1	2	1	orotate phosphoribosyltransferase
| organism=Toxoplasma_gondii_GT1 | product=ribosomal protein RPS26 | location=TGGT1_chrVI:2643618-2644858(-) | length=112 | sequence_SO=chromosome | SO=protein_coding	TGGT1_243570,TGME49_243570,TGVEG_243570	12725		2		2	1		0.241		0.214	0.107		DLREASVYNTYTLPK-QcYcVScAIHSR		EASVYNTYTLPK-QcYcVScAIHSR	QcYcVScAIHSR		0		0	0		0		0	0		2		2	1	hypothetical protein
| organism=Toxoplasma_gondii_GT1 | product=rhoptry kinase family protein ROP26 (incomplete catalytic triad) | location=TGGT1_chrIV:1816280-1817587(-) | length=435 | sequence_SO=chromosome | SO=protein_coding	TGGT1_211260,TGME49_211260	47827.4				2	1				0.069	0.0276				HVSFLGVAGVHEGFILLK-NLSPTLAAFLVK	NLSPTLAAFLVK				2	1				TGVEG_211260	TGVEG_211260				2	1	hypothetical protein
| organism=Toxoplasma_gondii_VEG | product=rhoptry kinase family protein ROP26 (incomplete catalytic triad) | location=TGVEG_chrIV:1910885-1912192(-) | length=435 | sequence_SO=chromosome | SO=protein_coding	TGVEG_211260	47729.2				2	1				0.069	0.0276				HVSFLGVAGVHEGFILLK-NLSPTLAAFLVK	NLSPTLAAFLVK				2	1				TGGT1_211260,TGME49_211260	TGGT1_211260,TGME49_211260				2	1	ubiquinol-cytochrome c reductase
| organism=Toxoplasma_gondii_GT1 | product=hypothetical protein | location=TGGT1_chrVIII:1401693-1406022(+) | length=571 | sequence_SO=chromosome | SO=protein_coding	TGGT1_231410	64672.8			3	2				0.0806	0.0455				GFVEFVNTQLEITK-LIQGSLQDVMIR-NGYTDTEINAFEIAFPADYK	GFVEFVNTQLEITK-LIQGSLQDVMIR				0	0				0	0				3	2		2-oxo acid dehydrogenases acyltransferase (catalytic domain) domain-containing protein
| organism=Toxoplasma_gondii_GT1 | product=flavoprotein | location=TGGT1_chrVI:2285859-2288863(-) | length=285 | sequence_SO=chromosome | SO=protein_coding	TGGT1_242880	30890.5			2	2				0.0982	0.102				HPLSAHQLSILR-TLAcGDTGVGALPPPR	HPLSAHQLSILR-WADVFAIAPLSANSLAK				0	0				0	0				2	2		RNA recognition motif-containing protein
Thioredoxin (Chain 2-105, N-terminal His tag)- Homo sapiens (Human)	sp|P10599ups|THIO_HUMAN_UPS	12428.7	2	3	2	1	1	0.255	0.364	0.255	0.118	0.118	TAFQEALDAAGDK-TAFQEALDAAGDKLVVVDFSATWcGPcK	MIKPFFHSLSEK-TAFQEALDAAGDK-TAFQEALDAAGDKLVVVDFSATWcGPcK	TAFQEALDAAGDK-TAFQEALDAAGDKLVVVDFSATWcGPcK	TAFQEALDAAGDK	TAFQEALDAAGDK	0	0	0	0	0	0	0	0	0	0	4	11	3	1	2
| organism=Toxoplasma_gondii_VEG | product=hypothetical protein | location=TGVEG_chrX:6755726-6758048(+) | length=578 | sequence_SO=chromosome | SO=protein_coding	TGVEG_215220	63202.2	1		2		1	0.019		0.0415		0.019	ASVAFQGDDAR		ASVAFQGDDAR-QEDGSFNLQSIQR		ASVAFQGDDAR	0		2		0	0		TGME49_215220		0	1		3		2	hypothetical protein
| organism=Toxoplasma_gondii_GT1 | product=leucine zipper-like transcriptional regulator | location=TGGT1_chrXI:6501701-6506001(+) | length=855 | sequence_SO=chromosome | SO=protein_coding	TGGT1_298600,TGME49_298600,TGVEG_298600	91035.1			2	2				0.0351	0.0374				LLSPPNSDVTFTVEGGKR-LSDFFcFHIPTR	LSDFFcFHIPTR-SSDSASATPSSPAGELASAR				0	0				0	0				3	2		nmda receptor glutamate-binding chain
| organism=Toxoplasma_gondii_GT1 | product=RNA recognition motif-containing protein | location=TGGT1_chrVIIa:1473760-1474800(-) | length=274 | sequence_SO=chromosome | SO=protein_coding	TGGT1_205180,TGME49_205180,TGVEG_205180	32012.8	1		1	1	2	0.0401		0.0547	0.0511	0.0985	GYVGLADYVNK		TLFVGGISYDTTEKK	TLFVGGISYDTTEK	FESGPPPPTVPYETPK-GYVGLADYVNK	0		0	0	0	0		0	0	0	1		1	1	2	RNA recognition motif-containing protein
| organism=Toxoplasma_gondii_GT1 | product=hypothetical protein | location=TGGT1_chrV:1293579-1296140(+) | length=403 | sequence_SO=chromosome | SO=protein_coding	TGGT1_213910	43611.5	1		1	1	2	0.0273		0.0397	0.062	0.0546	IPLVIFPEGQK		IAEVGcLYTSLLASGK	AHGVSAVWAAPAAVQASVQQQLQSR	IPLVIFPEGQK-LSLSLLAPPAR	0		0	0	0	0		0	0	0	1		1	1	2	hypothetical protein
| organism=Toxoplasma_gondii_GT1 | product=hypothetical protein | location=TGGT1_chrX:1323840-1327236(-) | length=297 | sequence_SO=chromosome | SO=protein_coding	TGGT1_226710,TGME49_226710,TGVEG_226710	33286.4	1		1		2	0.064		0.064		0.101	LLFANAADAAYLLSEEHKR		LLFANAADAAYLLSEEHKR		FLGGTEGDWHR-LLFANAADAAYLLSEEHKR	0		0		0	0		0		0	1		1		2	hypothetical protein
| organism=Toxoplasma_gondii_GT1 | product=rhoptry neck protein RON4 | location=TGGT1_chrVIII:18238-24970(+) | length=984 | sequence_SO=chromosome | SO=protein_coding	TGGT1_229010	107340	2	1	1		2	0.0325	0.0102	0.0163		0.0325	ITLLILQQIR-SLYGGIANTLETPFADSEAVAK	GIYPNLDELR	ASGDVATRPFDSGTAK		ITLLILQQIR-SLYGGIANTLETPFADSEAVAK	2	1	0		2	TGME49_229010,TGVEG_229010	TGME49_229010,TGVEG_229010	0		TGME49_229010,TGVEG_229010	3	1	1		2	rhoptry neck protein RON4
| organism=Toxoplasma_gondii_GT1 | product=fumarate hydratase | location=TGGT1_chrIX:545528-551285(+) | length=775 | sequence_SO=chromosome | SO=protein_coding	TGGT1_267330,TGME49_267330,TGVEG_267330	84283.5	2		1		2	0.0387		0.0206		0.0452	GVFEAYTQNNLR-YGGFYLGSIGGPAAVLGR		GASVLTDGSDEEAISK		TPEGEVSGSFGPTTAGR-YGGFYLGSIGGPAAVLGR	0		0		0	0		0		0	2		1		2	fumarate hydratase
| organism=Toxoplasma_gondii_GT1 | product=methionyl-tRNA synthetase | location=TGGT1_chrIX:2966904-2971258(+) | length=976 | sequence_SO=chromosome | SO=protein_coding	TGGT1_289300	106035	1		1	2	2	0.0164		0.0205	0.0338	0.0338	QGVSVVVAPETPcQGR		AVALDGVGPLQVVDASGHVR	AVALDGVGPLQVVDASGHVR-DLLLQQLNLLEER	AVALDGVGPLQVVDASGHVR-DLLLQQLNLLEER	1		1	2	2	TGME49_289300		TGME49_289300	TGME49_289300	TGME49_289300	1		1	2	2	methionyl-tRNA synthetase
| organism=Toxoplasma_gondii_GT1 | product=mu1 adaptin | location=TGGT1_chrIX:3244934-3246226(+) | length=430 | sequence_SO=chromosome | SO=protein_coding	TGGT1_289770,TGME49_289770,TGVEG_289770,sp|279514309|Mu1-HA	48918.1	1		1		2	0.0279		0.0256		0.0581	aGASAVFILDLK		YITQNGEYQLR		FEIPYFTVSGITVR-YITQNGEYQLR	0		1		2	0		sp|1166637755|Myc-Mu1		sp|1166637755|Myc-Mu1	1		1		2	mu1 adaptin
| organism=Toxoplasma_gondii_GT1 | product=GCC2 and GCC3 domain-containing protein | location=TGGT1_chrIX:4285927-4313392(+) | length=7440 | sequence_SO=chromosome | SO=protein_coding	TGGT1_292020	799968	3	3	1		2	0.00484	0.00497	0.00148		0.00336	LVLPSDVLTPER-LVSNIQVPSDFSR-TFSTYLVTFPR	LVLPSDVLTPER-TFSTYLVTFPR-VTSTVNLASLAAFR	TFSTYLVTFPR		LDEAQFTTKPGAK-LVLPSDVLTPER	3	3	1		2	TGME49_292020	TGME49_292020	TGME49_292020		TGME49_292020	3	3	1		2	GCC2 and GCC3 domain-containing protein
| organism=Toxoplasma_gondii_GT1 | product=histidine acid phosphatase superfamily protein | location=TGGT1_chrXI:345630-347426(+) | length=598 | sequence_SO=chromosome | SO=protein_coding	TGGT1_308950	66291.6	1		1	1	2	0.0167		0.0301	0.0184	0.0485	SFLDVTDVYR		VFNVEDGLNPGGNVQYPR	SLVSDLTEAFR	SLVSDLTEAFR-VFNVEDGLNPGGNVQYPR	1		1	1	2	TGME49_308950,TGVEG_308950		TGME49_308950,TGVEG_308950	TGME49_308950,TGVEG_308950	TGME49_308950,TGVEG_308950	1		1	1	2	histidine acid phosphatase superfamily protein
| organism=Toxoplasma_gondii_GT1 | product=DnaJ domain-containing protein | location=TGGT1_chrXI:3303512-3308107(-) | length=293 | sequence_SO=chromosome | SO=protein_coding	TGGT1_313400,TGME49_313400,TGVEG_313400	31966.1	1		1	2	2	0.0614		0.0614	0.0648	0.0648	SAAQAEAEAAAAAAEFER		SAAQAEAEAAAAAAEFER	RSAAQAEAEAAAAAAEFER-SAAQAEAEAAAAAAEFER	RSAAQAEAEAAAAAAEFER-SAAQAEAEAAAAAAEFER	0		0	0	0	0		0	0	0	1		1	3	2	DnaJ domain-containing protein
| organism=Toxoplasma_gondii_ME49 | product=methionyl-tRNA synthetase | location=TGME49_chrIX:3158174-3162976(+) | length=976 | sequence_SO=chromosome | SO=protein_coding	TGME49_289300	106102	1		1	2	2	0.0164		0.0205	0.0338	0.0338	QGVSVVVAPETPcQGR		AVALDGVGPLQVVDASGHVR	AVALDGVGPLQVVDASGHVR-DLLLQQLNLLEER	AVALDGVGPLQVVDASGHVR-DLLLQQLNLLEER	1		1	2	2	TGGT1_289300		TGGT1_289300	TGGT1_289300	TGGT1_289300	1		1	2	2	methionyl-tRNA synthetase
| organism=Toxoplasma_gondii_ME49 | product=GCC2 and GCC3 domain-containing protein | location=TGME49_chrIX:4478921-4506850(+) | length=7591 | sequence_SO=chromosome | SO=protein_coding	TGME49_292020	817092	3	3	1		2	0.00474	0.00487	0.00145		0.00329	LVLPSDVLTPER-LVSNIQVPSDFSR-TFSTYLVTFPR	LVLPSDVLTPER-TFSTYLVTFPR-VTSTVNLASLAAFR	TFSTYLVTFPR		LDEAQFTTKPGAK-LVLPSDVLTPER	3	3	1		2	TGGT1_292020	TGGT1_292020	TGGT1_292020		TGGT1_292020	3	3	1		2	GCC2 and GCC3 domain-containing protein
| organism=Toxoplasma_gondii_ME49 | product=histidine acid phosphatase superfamily protein | location=TGME49_chrXI:382347-384143(+) | length=598 | sequence_SO=chromosome | SO=protein_coding	TGME49_308950,TGVEG_308950	66303.5	1		1	1	2	0.0167		0.0301	0.0184	0.0485	SFLDVTDVYR		VFNVEDGLNPGGNVQYPR	SLVSDLTEAFR	SLVSDLTEAFR-VFNVEDGLNPGGNVQYPR	1		1	1	2	TGGT1_308950		TGGT1_308950	TGGT1_308950	TGGT1_308950	1		1	1	2	histidine acid phosphatase superfamily protein
| organism=Toxoplasma_gondii_GT1 | product=putative elongation factor Tu | location=TGGT1_chrIV:197431-203338(+) | length=586 | sequence_SO=chromosome | SO=protein_coding	TGGT1_320570,TGME49_320570	63549.4			2	2				0.041	0.0461				EVTEQmEHLQVQQK-KGEFETGFEK	KGEFETGFEK-STTcGNILYLTGGVDER				0	0				0	0				3	2		DEAD-family helicase
| organism=Toxoplasma_gondii_GT1 | product=phosphatidylserine decarboxylase | location=TGGT1_chrVIII:5534744-5543165(-) | length=968 | sequence_SO=chromosome | SO=protein_coding	TGGT1_269920	108075			1	2				0.0165	0.0289				ALNNATLGDVQTSLTR	ALNNATLGDVQTSLTR-GIDATWILLPER				1	2				TGME49_269920	TGME49_269920				1	2
| organism=Toxoplasma_gondii_GT1 | product=histone H2Ba | location=TGGT1_chrIX:5039074-5039424(+) | length=116 | sequence_SO=chromosome | SO=protein_coding	TGGT1_305160,TGME49_305160,TGVEG_305160	12602.4		3	1	1	2		0.293	0.0776	0.129	0.19		HAVSEGTKAVTK-SmmImTSFIADTFDK-SmmImTSFIADTFDKIASEAGK	LVLPGELAK	SmmImTSFIADTFDK	SmMImTSFIADTFDK-SMMIMTSFIADTFDKIASEAGK		2	0	1	1		TGGT1_251870,TGME49_251870,TGVEG_251870,TGGT1_209910,TGME49_209910,TGVEG_209910-TGGT1_251870,TGME49_251870,TGVEG_251870	0	TGGT1_251870,TGME49_251870,TGVEG_251870	TGGT1_251870,TGME49_251870,TGVEG_251870		7	1	1	6	ribosomal protein RPL44
| organism=Toxoplasma_gondii_GT1 | product=ribosomal protein RPL37A | location=TGGT1_chrXII:125333-127624(+) | length=96 | sequence_SO=chromosome | SO=protein_coding	TGGT1_300190,TGME49_300190,TGVEG_300190	10404.1		1		1	1		0.188		0.188	0.188		VMTGGAWTLQTAAAATVR		VmTGGAWTLQTAAAATVR	VMTGGAWTLQTAAAATVR		0		0	0		0		0	0		5		3	6	glideosome-associated protein with multiple-membrane spans GAPM2B
| organism=Toxoplasma_gondii_GT1 | product=histone H2Bb | location=TGGT1_chrXII:5555742-5556089(+) | length=115 | sequence_SO=chromosome | SO=protein_coding	TGGT1_251870,TGME49_251870,TGVEG_251870	12575.4		2		1	1		0.235		0.13	0.13		HAVSEGTKAVTK-SmmImTSFIADTFDK		SmmImTSFIADTFDK	SmMImTSFIADTFDK		2		1	1		TGGT1_305160,TGME49_305160,TGVEG_305160,TGGT1_209910,TGME49_209910,TGVEG_209910-TGGT1_305160,TGME49_305160,TGVEG_305160		TGGT1_305160,TGME49_305160,TGVEG_305160	TGGT1_305160,TGME49_305160,TGVEG_305160		6		1	5	EF-1 guanine nucleotide exchange domain-containing protein
| organism=Toxoplasma_gondii_GT1 | product=hexokinase | location=TGGT1_chrIX:1363173-1366449(-) | length=468 | sequence_SO=chromosome | SO=protein_coding	TGGT1_265450	51467.4			1	1	3			0.0363	0.0256	0.0897			AIVNDTVGTLVScAYQR	DVAVLLADALQR	AIVNDTVGTLVScAYQR-DVAVLLADALQR-NIHYcIADDGSGK			0	0	0			0	0	0			1	1	4	signal recognition particle receptor beta subunit protein
| organism=Toxoplasma_gondii_GT1 | product=putative integral membrane protein, DUF56 family protein | location=TGGT1_chrXI:5025586-5027085(+) | length=157 | sequence_SO=chromosome | SO=protein_coding	TGGT1_315930,TGME49_315930,TGVEG_315930	18101.5		3		1	3		0.299		0.102	0.242		LVVPSDISLLEEK-QYDLScSDPATDIVVR-TKLILLPFIAYGGSWLGR		QYDLScSDPATDIVVR	FLANGLTGR-LVVPSDISLLEEK-QYDLScSDPATDIVVR		0		0	0		0		0	0		4		1	4	hypothetical protein
| organism=Toxoplasma_gondii_GT1 | product=valyl-tRNA synthetase | location=TGGT1_chrIII:807307-819700(+) | length=1106 | sequence_SO=chromosome | SO=protein_coding	TGGT1_253290,TGME49_253290,TGVEG_253290	124912				1	3				0.0154	0.0461				TAISDVEVDVEEIDKPK	SKGNVIDPLEVISGISLQDLQAK-TAISDVEVDVEEIDKPK-YNENASSASLR				0	0				0	0				1	4	hypothetical protein
| organism=Toxoplasma_gondii_GT1 | product=thioredoxin domain-containing protein | location=TGGT1_chrXII:3207736-3209852(-) | length=312 | sequence_SO=chromosome | SO=protein_coding	TGGT1_247350,TGME49_247350,TGVEG_247350	33677.3		1	3	1	2		0.0353	0.151	0.0353	0.0385		LDATSNSITAK	AMANAWEDLAK-ELTDATFEHDTQASTGATTGHWFVK-LDATSNSITAK	LDATSNSITAK	LDATSNSITAK-LDATSNSITAKR		0	0	0	0		0	0	0	0		1	3	1	3	hypothetical protein
Beta-casein OS=Bos taurus GN=CSN2 PE=1 SV=2	sp|P02666|CASB_BOVIN	25107.2	2	1	1	1	1	0.116	0.0848	0.0848	0.0848	0.0848	DmPIQAFLLYQEPVLGPVR-DmPIQAFLLYQEPVLGPVRGPFPIIV	DmPIQAFLLYQEPVLGPVR	DmPIQAFLLYQEPVLGPVR	DmPIQAFLLYQEPVLGPVR	DmPIQAFLLYQEPVLGPVR	0	0	0	0	0	0	0	0	0	0	2	2	1	1	2
| organism=Toxoplasma_gondii_GT1 | product=putative peptidase S15 | location=TGGT1_chrXII:1410645-1414447(-) | length=412 | sequence_SO=chromosome | SO=protein_coding	TGGT1_218540,TGVEG_218540	45147.7	2		1	2	1	0.0558		0.0267	0.0534	0.0267	LQPVYLHVAGPR-YAAAILADLLR		YAAAILADLLR	TVAWTNALAAR-YAAAILADLLR	YAAAILADLLR	0		0	0	0	0		0	0	0	2		1	2	2	putative peptidase S15
Keratin, type I cuticular Ha6 OS=Homo sapiens GN=KRT36 PE=1 SV=1	sp|O76013|KRT36_HUMAN	52247	6				2	0.135				0.06	ETmQFLNDR-ILDELTLcK-LEGEIATYR-LVLQIDNAK-QLVEADINGLR-TVNALEIELQAQHSmR				NSLESTLAETEAR-VPSLAGAAGYISSAR	4				0	sp|O76015|KRT38_HUMAN,sp|Q14532|K1H2_HUMAN,sp|O76009|KT33A_HUMAN,sp|O76011|KRT34_HUMAN,sp|P02534|K1M1_SHEEP,sp|Q14525|KT33B_HUMAN,sp|P25690|K1M2_SHEEP-sp|O76011|KRT34_HUMAN,sp|P02534|K1M1_SHEEP,sp|P25690|K1M2_SHEEP-sp|Q14532|K1H2_HUMAN,sp|P25690|K1M2_SHEEP-sp|Q92764|KRT35_HUMAN				0	7				2
| organism=Toxoplasma_gondii_GT1 | product=PAN domain-containing protein | location=TGGT1_chrIb:1116130-1117446(+) | length=438 | sequence_SO=chromosome | SO=protein_coding	TGGT1_209180,TGME49_209180,TGVEG_209180	47870.4	1			1	2	0.032			0.0411	0.0731	VEVTEAQGFVSGPR			TGYFDIVDGDTDTVTVPR	TGYFDIVDGDTDTVTVPR-VEVTEAQGFVSGPR	0			0	0	0			0	0	1			1	2	PAN domain-containing protein
| organism=Toxoplasma_gondii_GT1 | product=cytochrome c1, heme protein | location=TGGT1_chrXII:2770945-2774311(+) | length=398 | sequence_SO=chromosome | SO=protein_coding	TGGT1_246540,TGME49_246540,TGVEG_246540	45969.3	1	1		2	2	0.0427	0.0477		0.0905	0.0905	DVVNFLTWATEPTADER	GTLVEGADFYLPTAQEQQR		DVVNFLTWATEPTADER-GTLVEGADFYLPTAQEQQR	DVVNFLTWATEPTADER-GTLVEGADFYLPTAQEQQR	0	0		0	0	0	0		0	0	1	1		2	2	cytochrome c1, heme protein
| organism=Toxoplasma_gondii_GT1 | product=putative eukaryotic initiation factor-2A | location=TGGT1_chrVIIb:3176493-3182737(-) | length=594 | sequence_SO=chromosome | SO=protein_coding	TGGT1_258740,TGME49_258740,TGVEG_258740	64655.2	1			4	2	0.0438			0.0926	0.0471	AQAPFTVTcDFTADGLHFVAATTSPR			AVLALVHTDASEK-QATVNGSNAASAVSR-SAAGLLTcAVFVAGR-SYYGSDALYFLK	NIFSVTGASAVVK-SAAGLLTcAVFVAGR	0			0	0	0			0	0	1			4	2	putative eukaryotic initiation factor-2A
| organism=Toxoplasma_gondii_GT1 | product=putative eukaryotic initiation factor 2B epsilon subunit | location=TGGT1_chrVIII:2932989-2940348(+) | length=809 | sequence_SO=chromosome | SO=protein_coding	TGGT1_274190	88864.3	1	1			2	0.0161	0.0185			0.0321	GVYQADSVSPGLR	VGDScVLGGGVTIGR			ISNSLLFTDIK-VGDScVLGGGVTIGR	1	1			2	TGME49_274190,TGVEG_274190	TGME49_274190,TGVEG_274190			TGME49_274190,TGVEG_274190	1	1			2	putative eukaryotic initiation factor 2B epsilon subunit
| organism=Toxoplasma_gondii_GT1 | product=NOL1/NOP2/sun family protein | location=TGGT1_chrIX:2409169-2414972(+) | length=804 | sequence_SO=chromosome | SO=protein_coding	TGGT1_288530,TGME49_288530,TGVEG_288530	87680.2	3				2	0.0473				0.0361	ALLDAPcTGSGIIAR-DLAAALIAR-LGVTNcIVScVDGR				ALLDAPcTGSGIIAR-LGVTNcIVScVDGR	0				0	0				0	3				2	NOL1/NOP2/sun family protein
| organism=Toxoplasma_gondii_ME49 | product=rhoptry neck protein RON4 (RON4) | location=TGME49_chrVIII:20265-27490(+) | length=984 | sequence_SO=chromosome | SO=protein_coding	TGME49_229010,TGVEG_229010	107176	2	1			2	0.0325	0.0102			0.0325	ITLLILQQIR-SLYGGIANTLETPFADSEAVAK	GIYPNLDELR			ITLLILQQIR-SLYGGIANTLETPFADSEAVAK	2	1			2	TGGT1_229010	TGGT1_229010			TGGT1_229010	3	1			2	rhoptry neck protein RON4 (RON4)
| organism=Toxoplasma_gondii_ME49 | product=eukaryotic initiation factor 2B epsilon subunit, putative | location=TGME49_chrVIII:2936868-2944224(+) | length=809 | sequence_SO=chromosome | SO=protein_coding	TGME49_274190,TGVEG_274190	88813.3	1	1			2	0.0161	0.0185			0.0321	GVYQADSVSPGLR	VGDScVLGGGVTIGR			ISNSLLFTDIK-VGDScVLGGGVTIGR	1	1			2	TGGT1_274190	TGGT1_274190			TGGT1_274190	1	1			2	eukaryotic initiation factor 2B epsilon subunit, putative
| organism=Toxoplasma_gondii_VEG | product=putative DNA topoisomerase III beta-1 | location=TGVEG_chrIX:2246948-2264565(+) | length=852 | sequence_SO=chromosome | SO=protein_coding	TGVEG_264450	94859.6	2	1		1	2	0.0305	0.0235		0.0164	0.0317	ASIEALVDVIAQGK-VGEQELFLEWER	YDDIHAFQPETFYTLDTSIR		ASIEALVDVIAQGK	ASIEALVDVIAQGK-TNPIELFDAPVVK	0	0		0	0	0	0		0	0	2	1		1	2	putative DNA topoisomerase III beta-1
| organism=Toxoplasma_gondii_GT1 | product=ribosomal protein RPS12 | location=TGGT1_chrVIIa:1379775-1380954(+) | length=142 | sequence_SO=chromosome | SO=protein_coding	TGGT1_205340,TGME49_205340,TGVEG_205340	15398.3		5	1	1	3		0.359	0.0704	0.0704	0.31		ELGEWAGLcK-KVVGAScVcVTDFGEESEALTFLQNHIK-NALIHDGLVR-VLKNALIHDGLVR-VVGAScVcVTDFGEESEALTFLQNHIK	NALIHDGLVR	NALIHDGLVR	AQVcFLSEScSEPAYK-KVVGAScVcVTDFGEESEALTFLQNHIK-VVGAScVcVTDFGEESEALTFLQNHIK		0	0	0	0		0	0	0	0		5	1	1	3	ribosomal protein RPL22
[truncated: 700 more rows]

## Sheet: Only Toxoplasma hits
			Total number of peptide					Percentage sequence coverage					Peptide sequence					Number of shared peptide					Other Proteins					Total number of spectrum
[truncated: 1,147 more rows]

[truncated: 1 more sheets: Hits for Table 1]
