# Supplementary material for: Two ancient membrane pores mediate mitochondrial-nucleus membrane contact sites
Source: J Cell Biol. 2024 Mar 8;223(4):e202304075. doi: 10.1083/jcb.202304075 (PMC10923651; doi:10.1083/jcb.202304075)
Supplement: Table S2 — shows proteomics results from tRNA pull-down. [file JCB_202304075_TableS2.xlsx]

## Sheet: All tRNAMet-i hits
tRNAMet-I raw MS data - 5 experiments				Counting of protein occurrence in 5 experiments
Date	Accession	Description	Score	Accession	Description	Counts	Phenotpe score	Mitochondrial localisation prediction					Proteome	LOPIT
								TargetP-2.0	MitoFates	MitoProt	iPSORT (Bannai et al, 2002)	Predotar
14.3.18	TGME49_203050-t26_1-p1	AP2 domain transcription factor AP2VIIa-6	31	TGME49_215470-t26_1-p1	ribosomal protein RPL10A	3	-4.94	0	0	0.1747	n	0.01	n*	60S ribosome
14.3.18	TGME49_215470-t26_1-p1	ribosomal protein RPL10A	24	TGME49_227620-t26_1-p1	dense granule protein GRA2	3	2.47	0.0021	0.012	0.0828	n	0.03	n*	Dense granules
14.3.18	TGME49_227620-t26_1-p1	dense granule protein GRA2	39	TGME49_230410-t26_1-p1	peroxiredoxin PRX3	3	0.4	0.925	0.572	0.7079	y	0.34	y	mitochondrial membrane/soluble
14.3.18	TGME49_230410-t26_1-p1	peroxiredoxin PRX3	51	TGME49_235402-t26_1-p1	CorA family Mg2+ transporter protein	3	-1.57	0.065	0.065	0.9724	y	0,69	n*	n
14.3.18	TGME49_234990-t26_1-p1	hypothetical protein	23	TGME49_247520-t26_1-p1	hypothetical protein	3	0.68	0.0001	0.035	0.1721	y	0.03	n*	Roprties 1
14.3.18	TGME49_235402-t26_1-p1	CorA family Mg2+ transporter protein	60	TGME49_248160-t26_1-p1	hypothetical protein	3	-0.75	0	0.018	0.9997	y	0.01	n	n
14.3.18	TGME49_236040-t26_1-p1	fructose-1,6-bisphosphate aldolase	84	TGME49_288720-t26_1-p1	ribosomal protein RPL10	3	-5.3	0.0044	0.056	0.8855	y	0.18	n*	60S ribosome
14.3.18	TGME49_247520-t26_1-p1	hypothetical protein	90	TGME49_292320-t26_1-p1	hypothetical protein	3	-1.16	0	0	0.0371	n	0.01	n	n
14.3.18	TGME49_248160-t26_1-p1	hypothetical protein	116	TGME49_299050-t26_1-p1	ribosomal protein RPL17	3	-5.22	0	0.029	0.0649	n	0.01	n*	60S ribosome
14.3.18	TGME49_248225-t26_1-p1	PF2 arrest specific protein 8/11, putative	24	TGME49_300100-t26_1-p1	rhoptry neck protein RON2	3	-4.63	0.0447	0.005	0.8701	n	0.03	n*	Roprties 1
14.3.18	TGME49_255390-t26_1-p1	HEAT repeat-containing protein	19	TGME49_308090-t26_1-p1	rhoptry protein ROP5	3	n	0.0034	0.181	0.8194	n	0.07	n*	Roprties 1
14.3.18	TGME49_257090-t26_1-p1	NAC domain-containing protein	82	TGME49_311470-t26_1-p1	rhoptry neck protein RON5	3	-4.34	0.0012	0.042	0.7307	n	0.04	n*	Roprties 1
14.3.18	TGME49_257430-t26_1-p1	hypothetical protein	28	TGME49_286630-t26_1-p1	redoxin domain-containing protein	3	1.57	0.2014	0.403	0.9887	y	0.57	n*	Apicoplast
14.3.18	TGME49_259710-t26_1-p1	protein kinase	25	TGME49_203050-t26_1-p1	AP2 domain transcription factor AP2VIIa-6	2	1.27	0	0	0.1805	n	0.01	n	n
14.3.18	TGME49_285400-t26_1-p1	hypothetical protein	25	TGME49_257090-t26_1-p1	NAC domain-containing protein	2	n	0.0004	0.005	0.0402	n	0.01	y	cytosol
14.3.18	TGME49_286420-t26_1-p1	elongation factor 1-alpha (EF-1-ALPHA), putative	41	TGME49_257430-t26_1-p1	hypothetical protein	2		0	0	0.0756	n	0.01	n	Apical 1
14.3.18	TGME49_288720-t26_1-p1	ribosomal protein RPL10	40	TGME49_286420-t26_1-p1	elongation factor 1-alpha (EF-1-ALPHA), putative	2		0	0	0.0099	n	0.01	n	n
14.3.18	TGME49_292320-t26_1-p1	hypothetical protein	35	TGME49_313380-t26_1-p1	hypothetical protein	2		0	0	0.3062	n	0.04	n*	IMC
14.3.18	TGME49_293790-t26_1-p1	hypothetical protein	30	TGME49_313590A-t26_1-p1	hypothetical protein	2		0.0073	0.055	0.0297	y	0.03	n	Nucleus - chromatin
14.3.18	TGME49_299050-t26_1-p1	ribosomal protein RPL17	19	TGME49_203310-t26_1-p1	dense granule protein GRA7	2		0.0008	0.003	0.1662	n	0.03	n*	Dense granules
14.3.18	TGME49_300100-t26_1-p1	rhoptry neck protein RON2	51	TGME49_204020-t26_1-p1	ribosomal protein RPL8	2		0.0683	0.01	0.954	n	0,12	n*	60S ribosome
14.3.18	TGME49_305790-t26_1-p1	hypothetical protein	28	TGME49_206650-t26_1-p1	zinc finger, c2h2 type domain-containing protein	2		0	0	0.0214	n	0.01	n	n
14.3.18	TGME49_308090-t26_1-p1	rhoptry protein ROP5	66	TGME49_214080-t26_1-p1	toxofilin	2		0.0014	0	0.0273	n	0.02	n*	Roprties 1
14.3.18	TGME49_311470-t26_1-p1	rhoptry neck protein RON5	119	TGME49_214770-t26_1-p1	small GTP binding protein rab1a, putative	2		0.0001	0	0.0092	n	0.01	n*	Golgi
14.3.18	TGME49_313380-t26_1-p1	hypothetical protein	52	TGME49_215980-t26_1-p1	hypothetical protein	2	2.11	0.0028	0.094	0.0744	n	0.02	n*	Dense granules
14.3.18	TGME49_318160-t26_1-p1	MSP (Major sperm protein) domain-containing protein	34	TGME49_217890-t26_1-p1	alkyl hydroperoxide reductase/ Thiol specific antioxidant/ Mal allergen, putative	2		0	0	0.0415	n	0.01	y	Nucleus - non-chromatin
14.3.18	TGME49_237460-t26_1-p1	hypothetical protein	25	TGME49_218260-t26_1-p1	histone H3.3	2		0.0009	0.117	0.9986	y	0.11	n	n
14.3.18	TGME49_240900-t26_1-p1	AP2 domain transcription factor AP2VI-2	16	TGME49_220100-t26_1-p1	phosphoribosylpyrophosphate synthetase	2		0.1629	0.345	0.6432	n	0,21	y	Mitochondrion - soluble
14.3.18	TGME49_259630-t26_1-p1	hypothetical protein	18	TGME49_224900-t26_1-p1	adenylate kinase, putative	2		0	0	0.0411	n	0.01	n*	Mitochondrion - soluble
14.3.18	TGME49_286630-t26_1-p1	redoxin domain-containing protein	15	TGME49_225080-t26_1-p1	ribosomal protein RPS18	2		0.002	0.027	0.161	n	0.01	n*	40S ribosome
14.3.18	TGME49_313590A-t26_1-p1	hypothetical protein	23	TGME49_226970-t26_1-p1	ribosomal protein RPS11	2		0.0002	0.021	0.0475	n	0.01	n*	40S ribosome
26.4.18	TGME49_203010-t26_1-p1	aurora kinase	26	TGME49_227280-t26_1-p1	dense granule protein GRA3	2		0.0047	0.011	0.6987	n	0.01	n*	Dense granules
26.4.18	TGME49_203310-t26_1-p1	dense granule protein GRA7	37	TGME49_232410-t26_1-p1	PDI family protein	2		0.0008	0	0.0384	n	0.01	n	Tubulin cytoskeleton
26.4.18	TGME49_204020-t26_1-p1	ribosomal protein RPL8	104	TGME49_232940-t26_1-p1	heat shock protein HSP20	2		0	0	0.0157	n	0.01	n*	n
26.4.18	TGME49_205580-t26_1-p1	nuclear factor NF4	136	TGME49_238010-t26_1-p1	ribosomal protein RPL23A	2		0.0001	0.03	0.9975	n	0,35	n*	60S ribosome
26.4.18	TGME49_206590-t26_1-p1	calcium-dependent protein kinase CDPK2A	28	TGME49_242330-t26_1-p1	ribosomal protein RPS5	2		0	0	0.0586	n	0.01	n*	40S ribosome
26.4.18	TGME49_206650-t26_1-p1	zinc finger, c2h2 type domain-containing protein	24	TGME49_245460-t26_1-p1	ribosomal protein RPS8	2		0	0.007	0.0586	n	0.01	n*	40S ribosome
26.4.18	TGME49_207440-t26_1-p1	ribosomal protein RPS4	33	TGME49_248880-t26_1-p1	GTPase RAB7	2		0	0.005	0.1029	n	0.01	n*	PM - integral
26.4.18	TGME49_209030-t26_1-p1	actin ACT1	96	TGME49_251810-t26_1-p1	translation initiation factor eIF-5A, putative	2		0	0	0.021	n	0.01	n*	Cytosol
26.4.18	TGME49_209260-t26_1-p1	cytochrome c oxidase subunit, putative	57	TGME49_254440-t26_1-p1	ribosomal protein RPL12	2		0.0002	0.006	0.1688	n	0.01	n*	60S ribosome
26.4.18	TGME49_211290-t26_1-p1	rhoptry protein ROP15	187	TGME49_261580-t26_1-p1	histone H2AX	2		0.0002	0.017	0.9987	n	0,02	n*	Nucleus - chromatin
26.4.18	TGME49_212240-t26_1-p1	beta-1 tubulin, putative	175	TGME49_262620-t26_1-p1	RNA recognition motif-containing protein	2		0	0	0.111	n	0.01	n*	Nucleus - non-chromatin
26.4.18	TGME49_214080-t26_1-p1	toxofilin	110	TGME49_262670-t26_1-p1	ribosomal protein RPL18A	2		0.0006	0	0.0839	n	0.01	n*	60S ribosome
26.4.18	TGME49_214770-t26_1-p1	small GTP binding protein rab1a, putative	20	TGME49_263050-t26_1-p1	ribosomal protein RPL13	2		0.0015	0.01	0.0294	y	0.01	n*	60S ribosome
26.4.18	TGME49_215060-t26_1-p1	small GTP-binding protein sar1, putative	83	TGME49_263700-t26_1-p1	ribosomal protein RPS14	2		0.0027	0	0.0539	n	0.01	n*	40S ribosome
26.4.18	TGME49_215430-t26_1-p1	hypothetical protein	50	TGME49_264040-t26_1-p1	hypothetical protein	2		0.9937	0.921	0.8872	n	0,56	y	mitochondrion - membranes
26.4.18	TGME49_215470-t26_1-p1	ribosomal protein RPL10A	251	TGME49_276140-t26_1-p1	ADP ribosylation factor ARF1	2		0.0003	0.049	0.6436	n	0.03	n*	Nucleus - chromatin
26.4.18	TGME49_215980-t26_1-p1	hypothetical protein	37	TGME49_277740-t26_1-p1	zinc finger, C3HC4 type (RING finger) domain-containing protein	2		0.0002	0	0.0144	n	0.04	n	n
26.4.18	TGME49_216670-t26_1-p1	FUSE-binding protein 2 / KH-type splicing regulatory protein	21	TGME49_289680-t26_1-p1	Ras-related protein Rab11	2		0	0	0.1504	n	0.01	n*	PM - integral
26.4.18	TGME49_217890-t26_1-p1	alkyl hydroperoxide reductase/ Thiol specific antioxidant/ Mal allergen, putative	123	TGME49_289750-t26_1-p1	ribosomal-ubiquitin protein RPL40	2		0.0005	0.017	0.0913	n	0.01	n*	Nucleus - chromatin
26.4.18	TGME49_218260-t26_1-p1	histone H3.3	51	TGME49_292130-t26_1-p1	ribosomal protein RPL13A	2		0.0078	0.007	0.0607	n	0.01	n*	60S ribosome
26.4.18	TGME49_218410-t26_1-p1	ribosomal protein RPP0	77	TGME49_297430-t26_1-p1	hypothetical protein	2		0.0048	0.869	1	n	0,42	n*	Nucleus - non-chromatin
26.4.18	TGME49_220100-t26_1-p1	phosphoribosylpyrophosphate synthetase	43	TGME49_300200-t26_1-p1	histone H2AZ	2		0	0.024	0.8826	n	0.01	n	Nucleus - chromatin
26.4.18	TGME49_222880-t26_1-p1	hypothetical protein	29	TGME49_300280-t26_1-p1	LSM domain-containing protein	2		0.0441	0.199	0.3611	y	0,19	n*	Nucleus - non-chromatin
26.4.18	TGME49_224900-t26_1-p1	adenylate kinase, putative	88	TGME49_307810-t26_1-p1	hypothetical protein	2		0	0	0.0416	n	0.01	y	Nucleus - chromatin
26.4.18	TGME49_225080-t26_1-p1	ribosomal protein RPS18	49	TGME49_314810-t26_1-p1	ribosomal protein RPL7	2		0.0006	0.276	0.2185	n	0,06	n*	60S ribosome
26.4.18	TGME49_226570-t26_1-p1	hypothetical protein	30	TGME49_234990-t26_1-p1	hypothetical protein	1
26.4.18	TGME49_226970-t26_1-p1	ribosomal protein RPS11	40	TGME49_236040-t26_1-p1	fructose-1,6-bisphosphate aldolase	1
26.4.18	TGME49_227280-t26_1-p1	dense granule protein GRA3	89	TGME49_248225-t26_1-p1	PF2 arrest specific protein 8/11, putative	1
26.4.18	TGME49_227620-t26_1-p1	dense granule protein GRA2	63	TGME49_255390-t26_1-p1	HEAT repeat-containing protein	1
26.4.18	TGME49_227820-t26_1-p1	hypothetical protein	26	TGME49_259710-t26_1-p1	protein kinase	1
26.4.18	TGME49_228630-t26_1-p1	hypothetical protein	145	TGME49_285400-t26_1-p1	hypothetical protein	1
26.4.18	TGME49_229920-t26_1-p1	hypothetical protein	26	TGME49_293790-t26_1-p1	hypothetical protein	1
26.4.18	TGME49_230350-t26_1-p1	hypothetical protein	17	TGME49_305790-t26_1-p1	hypothetical protein	1
26.4.18	TGME49_230410-t26_1-p1	peroxiredoxin PRX3	160	TGME49_318160-t26_1-p1	MSP (Major sperm protein) domain-containing protein	1
26.4.18	TGME49_230430-t26_1-p1	vesicle-associated membrane protein, putative	46	TGME49_237460-t26_1-p1	hypothetical protein	1
26.4.18	TGME49_230700-t26_1-p1	hypothetical protein	28	TGME49_240900-t26_1-p1	AP2 domain transcription factor AP2VI-2	1
26.4.18	TGME49_231160-t26_1-p1	hypothetical protein	106	TGME49_259630-t26_1-p1	hypothetical protein	1
26.4.18	TGME49_231630-t26_1-p1	alveolin domain containing intermediate filament IMC4	146	TGME49_203010-t26_1-p1	aurora kinase	1
26.4.18	TGME49_231640-t26_1-p1	alveolin domain containing intermediate filament IMC1	16	TGME49_205580-t26_1-p1	nuclear factor NF4	1
26.4.18	TGME49_232410-t26_1-p1	PDI family protein	288	TGME49_206590-t26_1-p1	calcium-dependent protein kinase CDPK2A	1
26.4.18	TGME49_232710-t26_1-p1	ribosomal protein RPS3A	235	TGME49_207440-t26_1-p1	ribosomal protein RPS4	1
26.4.18	TGME49_232940-t26_1-p1	heat shock protein HSP20	410	TGME49_209030-t26_1-p1	actin ACT1	1
26.4.18	TGME49_233460-t26_1-p1	SAG-related sequence SRS29B	61	TGME49_209260-t26_1-p1	cytochrome c oxidase subunit, putative	1
26.4.18	TGME49_234380-t26_1-p1	hypothetical protein	76	TGME49_211290-t26_1-p1	rhoptry protein ROP15	1
26.4.18	TGME49_235402-t26_1-p1	CorA family Mg2+ transporter protein	39	TGME49_212240-t26_1-p1	beta-1 tubulin, putative	1
26.4.18	TGME49_235470-t26_1-p1	myosin A	24	TGME49_215060-t26_1-p1	small GTP-binding protein sar1, putative	1
26.4.18	TGME49_236070-t26_1-p1	pyrroline-5-carboxylate reductase	153	TGME49_215430-t26_1-p1	hypothetical protein	1
26.4.18	TGME49_236640-t26_1-p1	zinc finger, C3HC4 type (RING finger) domain-containing protein	23	TGME49_216670-t26_1-p1	FUSE-binding protein 2 / KH-type splicing regulatory protein	1
26.4.18	TGME49_236650-t26_1-p1	DEAD (Asp-Glu-Ala-Asp) box polypeptide 17	16	TGME49_218410-t26_1-p1	ribosomal protein RPP0	1
26.4.18	TGME49_238010-t26_1-p1	ribosomal protein RPL23A	80	TGME49_222880-t26_1-p1	hypothetical protein	1
26.4.18	TGME49_238400-t26_1-p1	endonuclease/exonuclease/phosphatase domain-containing protein	19	TGME49_226570-t26_1-p1	hypothetical protein	1
26.4.18	TGME49_240860-t26_1-p1	acyltransferase domain-containing protein	27	TGME49_227820-t26_1-p1	hypothetical protein	1
26.4.18	TGME49_242330-t26_1-p1	ribosomal protein RPS5	51	TGME49_228630-t26_1-p1	hypothetical protein	1
26.4.18	TGME49_243950-t26_1-p1	prohibitin, putative	106	TGME49_229920-t26_1-p1	hypothetical protein	1
26.4.18	TGME49_244560-t26_1-p1	heat shock protein 90, putative	27	TGME49_230350-t26_1-p1	hypothetical protein	1
26.4.18	TGME49_245460-t26_1-p1	ribosomal protein RPS8	146	TGME49_230430-t26_1-p1	vesicle-associated membrane protein, putative	1
26.4.18	TGME49_245710-t26_1-p1	phosphatidylinositol-4-phosphate 5-kinase, putative	21	TGME49_230700-t26_1-p1	hypothetical protein	1
26.4.18	TGME49_247520-t26_1-p1	hypothetical protein	94	TGME49_231160-t26_1-p1	hypothetical protein	1
26.4.18	TGME49_247550-t26_1-p1	heat shock protein HSP60	85	TGME49_231630-t26_1-p1	alveolin domain containing intermediate filament IMC4	1
26.4.18	TGME49_248100-t26_1-p1	synaptobrevin protein	27	TGME49_231640-t26_1-p1	alveolin domain containing intermediate filament IMC1	1
26.4.18	TGME49_248160-t26_1-p1	hypothetical protein	102	TGME49_232710-t26_1-p1	ribosomal protein RPS3A	1
26.4.18	TGME49_248340-t26_1-p1	GTP-binding nuclear protein ran/tc4	64	TGME49_233460-t26_1-p1	SAG-related sequence SRS29B	1
26.4.18	TGME49_248810-t26_1-p1	nuclear factor NF7	70	TGME49_234380-t26_1-p1	hypothetical protein	1
26.4.18	TGME49_248880-t26_1-p1	GTPase RAB7	84	TGME49_235470-t26_1-p1	myosin A	1
26.4.18	TGME49_249900-t26_1-p1	adenine nucleotide translocator, putative	106	TGME49_236070-t26_1-p1	pyrroline-5-carboxylate reductase	1
26.4.18	TGME49_251810-t26_1-p1	translation initiation factor eIF-5A, putative	91	TGME49_236640-t26_1-p1	zinc finger, C3HC4 type (RING finger) domain-containing protein	1
26.4.18	TGME49_254440-t26_1-p1	ribosomal protein RPL12	50	TGME49_236650-t26_1-p1	DEAD (Asp-Glu-Ala-Asp) box polypeptide 17	1
26.4.18	TGME49_254720-t26_1-p1	dense granule protein GRA8	55	TGME49_238400-t26_1-p1	endonuclease/exonuclease/phosphatase domain-containing protein	1	-3.7							nucleus - chromatin
26.4.18	TGME49_256760-t26_1-p1	pyruvate kinase PyK1	71	TGME49_240860-t26_1-p1	acyltransferase domain-containing protein	1
26.4.18	TGME49_257430-t26_1-p1	hypothetical protein	29	TGME49_243950-t26_1-p1	prohibitin, putative	1
26.4.18	TGME49_257680-t26_1-p1	myosin light chain MLC1	130	TGME49_244560-t26_1-p1	heat shock protein 90, putative	1
26.4.18	TGME49_258410-t26_1-p1	photosensitized INA-labeled protein PHIL1	54	TGME49_245710-t26_1-p1	phosphatidylinositol-4-phosphate 5-kinase, putative	1
26.4.18	TGME49_258560-t26_1-p1	hypothetical protein	22	TGME49_247550-t26_1-p1	heat shock protein HSP60	1
26.4.18	TGME49_261580-t26_1-p1	histone H2AX	59	TGME49_248100-t26_1-p1	synaptobrevin protein	1
26.4.18	TGME49_261950-t26_1-p1	ATP synthase beta subunit ATP-B	24	TGME49_248340-t26_1-p1	GTP-binding nuclear protein ran/tc4	1
26.4.18	TGME49_262050-t26_1-p1	rhoptry kinase family protein ROP39	49	TGME49_248810-t26_1-p1	nuclear factor NF7	1
26.4.18	TGME49_262620-t26_1-p1	RNA recognition motif-containing protein	180	TGME49_249900-t26_1-p1	adenine nucleotide translocator, putative	1
26.4.18	TGME49_262670-t26_1-p1	ribosomal protein RPL18A	38	TGME49_254720-t26_1-p1	dense granule protein GRA8	1
26.4.18	TGME49_263050-t26_1-p1	ribosomal protein RPL13	28	TGME49_256760-t26_1-p1	pyruvate kinase PyK1	1
26.4.18	TGME49_263520-t26_1-p1	microtubule associated protein SPM1	28	TGME49_257680-t26_1-p1	myosin light chain MLC1	1
26.4.18	TGME49_263700-t26_1-p1	ribosomal protein RPS14	178	TGME49_258410-t26_1-p1	photosensitized INA-labeled protein PHIL1	1
26.4.18	TGME49_264040-t26_1-p1	hypothetical protein	35	TGME49_258560-t26_1-p1	hypothetical protein	1
26.4.18	TGME49_267500-t26_1-p1	hypothetical protein	53	TGME49_261950-t26_1-p1	ATP synthase beta subunit ATP-B	1
26.4.18	TGME49_270640-t26_1-p1	RNA recognition motif-containing protein	22	TGME49_262050-t26_1-p1	rhoptry kinase family protein ROP39	1
26.4.18	TGME49_271610-t26_1-p1	pyrroline-5-carboxylate reductase	34	TGME49_263520-t26_1-p1	microtubule associated protein SPM1	1
26.4.18	TGME49_271930-t26_1-p1	hypothetical protein	32	TGME49_267500-t26_1-p1	hypothetical protein	1
26.4.18	TGME49_276140-t26_1-p1	ADP ribosylation factor ARF1	72	TGME49_270640-t26_1-p1	RNA recognition motif-containing protein	1
26.4.18	TGME49_277240-t26_1-p1	NTPase I	28	TGME49_271610-t26_1-p1	pyrroline-5-carboxylate reductase	1
26.4.18	TGME49_277740-t26_1-p1	zinc finger, C3HC4 type (RING finger) domain-containing protein	30	TGME49_271930-t26_1-p1	hypothetical protein	1
26.4.18	TGME49_280500-t26_1-p1	inorganic anion transporter, sulfate permease (SulP) family protein	17	TGME49_277240-t26_1-p1	NTPase I	1
26.4.18	TGME49_286420-t26_1-p1	elongation factor 1-alpha (EF-1-ALPHA), putative	249	TGME49_280500-t26_1-p1	inorganic anion transporter, sulfate permease (SulP) family protein	1
26.4.18	TGME49_286630-t26_1-p1	redoxin domain-containing protein	55	TGME49_286720-t26_1-p1	heat shock protein HSP28	1
26.4.18	TGME49_286720-t26_1-p1	heat shock protein HSP28	69	TGME49_288650-t26_1-p1	dense granule protein GRA12	1
26.4.18	TGME49_288650-t26_1-p1	dense granule protein GRA12	55	TGME49_290600-t26_1-p1	succinyl-CoA-synthetase alpha SCSA	1
26.4.18	TGME49_288720-t26_1-p1	ribosomal protein RPL10	73	TGME49_291960-t26_1-p1	rhoptry kinase family protein ROP40 (incomplete catalytic triad)	1
26.4.18	TGME49_289680-t26_1-p1	Ras-related protein Rab11	55	TGME49_293190-t26_1-p1	endonuclease/exonuclease/phosphatase family protein	1	1.18							apical 1
26.4.18	TGME49_289750-t26_1-p1	ribosomal-ubiquitin protein RPL40	46	TGME49_294790-t26_1-p1	hypothetical protein	1
26.4.18	TGME49_290600-t26_1-p1	succinyl-CoA-synthetase alpha SCSA	20	TGME49_295110-t26_1-p1	rhoptry protein ROP7	1
26.4.18	TGME49_291960-t26_1-p1	rhoptry kinase family protein ROP40 (incomplete catalytic triad)	34	TGME49_301420-t26_1-p1	hypothetical protein	1
26.4.18	TGME49_292130-t26_1-p1	ribosomal protein RPL13A	92	TGME49_310070-t26_1-p1	methyltransferase, putative	1
26.4.18	TGME49_292320-t26_1-p1	hypothetical protein	33	TGME49_310300-t26_1-p1	hypothetical protein	1
26.4.18	TGME49_293190-t26_1-p1	endonuclease/exonuclease/phosphatase family protein	29	TGME49_311720-t26_1-p1	chaperonin protein BiP	1
26.4.18	TGME49_294790-t26_1-p1	hypothetical protein	32	TGME49_312050-t26_1-p1	small GTPase Rab2, putative	1
26.4.18	TGME49_295110-t26_1-p1	rhoptry protein ROP7	69	TGME49_312420-t26_1-p1	hypothetical protein	1
26.4.18	TGME49_297430-t26_1-p1	hypothetical protein	142	TGME49_313140-t26_1-p1	isocitrate dehydrogenase	1
26.4.18	TGME49_299050-t26_1-p1	ribosomal protein RPL17	90	TGME49_313495-t26_1-p1	hypothetical protein	1
26.4.18	TGME49_300100-t26_1-p1	rhoptry neck protein RON2	76	TGME49_314750-t26_1-p1	hypothetical protein	1
26.4.18	TGME49_300200-t26_1-p1	histone H2AZ	79	TGME49_316340-t26_1-p1	hypothetical protein	1
26.4.18	TGME49_300280-t26_1-p1	LSM domain-containing protein	82	TGME49_316400-t26_1-p1	alpha tubulin TUBA1	1
26.4.18	TGME49_301420-t26_1-p1	hypothetical protein	83	TGME49_319920-t26_1-p1	2-oxo acid dehydrogenases acyltransferase (catalytic domain) domain-containing protein	1
26.4.18	TGME49_307810-t26_1-p1	hypothetical protein	70	TGME49_321500-t26_1-p1	RNA recognition motif-containing protein	1
26.4.18	TGME49_308090-t26_1-p1	rhoptry protein ROP5	271	TGGT1_203150-t26_1-p1	hypothetical protein	1
26.4.18	TGME49_310070-t26_1-p1	methyltransferase, putative	44	TGGT1_215730-t26_1-p1	putative Gas41	1
26.4.18	TGME49_310300-t26_1-p1	hypothetical protein	27	TGGT1_220950-t26_1-p1	hypothetical protein	1
26.4.18	TGME49_311470-t26_1-p1	rhoptry neck protein RON5	187	TGGT1_231815-t26_1-p1	hypothetical protein	1
26.4.18	TGME49_311720-t26_1-p1	chaperonin protein BiP	94	TGGT1_240060-t26_1-p1	hypothetical protein	1
26.4.18	TGME49_312050-t26_1-p1	small GTPase Rab2, putative	133	TGGT1_263760-t26_1-p1	hypothetical protein	1
26.4.18	TGME49_312420-t26_1-p1	hypothetical protein	20	TGGT1_288440-t26_1-p1	NEK kinase	1
26.4.18	TGME49_313140-t26_1-p1	isocitrate dehydrogenase	48	TGGT1_324600-t26_1-p1	heat shock protein	1
26.4.18	TGME49_313380-t26_1-p1	hypothetical protein	278	TGGT1_363030-t26_1-p1	rhoptry protein ROP8	1
26.4.18	TGME49_313495-t26_1-p1	hypothetical protein	18	TGGT1_408820-t26_1-p1	NTPase	1
26.4.18	TGME49_314750-t26_1-p1	hypothetical protein	36	TGGT1_410360-t26_1-p1	putative transmembrane protein	1
26.4.18	TGME49_314810-t26_1-p1	ribosomal protein RPL7	76	TGGT1_411760-t26_1-p1	actin	1
26.4.18	TGME49_316340-t26_1-p1	hypothetical protein	42	TGME49_201800-t26_1-p1	hypothetical protein	1
26.4.18	TGME49_316400-t26_1-p1	alpha tubulin TUBA1	71	TGME49_202870-t26_1-p1	SAP domain-containing protein	1
26.4.18	TGME49_319920-t26_1-p1	2-oxo acid dehydrogenases acyltransferase (catalytic domain) domain-containing protein	78	TGME49_204560-t26_1-p1	type I fatty acid synthase, putative	1
26.4.18	TGME49_321500-t26_1-p1	RNA recognition motif-containing protein	55	TGME49_205340-t26_1-p1	ribosomal protein RPS12	1
26.4.18	TGGT1_203150-t26_1-p1	hypothetical protein	26	TGME49_205558-t26_1-p1	NAC domain-containing protein	1
26.4.18	TGGT1_215730-t26_1-p1	putative Gas41	21	TGME49_205730-t26_1-p1	hypothetical protein	1
26.4.18	TGGT1_220950-t26_1-p1	hypothetical protein	44	TGME49_206340-t26_1-p1	hypothetical protein	1
26.4.18	TGGT1_231815-t26_1-p1	hypothetical protein	24	TGME49_207840-t26_1-p1	ribosomal protein RPS17	1
26.4.18	TGGT1_240060-t26_1-p1	hypothetical protein	42	TGME49_208910-t26_1-p1	hypothetical protein	1
26.4.18	TGGT1_263760-t26_1-p1	hypothetical protein	24	TGME49_209490-t26_1-p1	hypothetical protein	1
26.4.18	TGGT1_288440-t26_1-p1	NEK kinase	23	TGME49_209690-t26_1-p1	small nuclear ribonucleoprotein	1
26.4.18	TGGT1_324600-t26_1-p1	heat shock protein	413	TGME49_209720-t26_1-p1	hypothetical protein	1
26.4.18	TGGT1_363030-t26_1-p1	rhoptry protein ROP8	45	TGME49_210690-t26_1-p1	ribosomal protein RPS6	1
26.4.18	TGGT1_408820-t26_1-p1	NTPase	28	TGME49_210820-t26_1-p1	hypothetical protein	1
26.4.18	TGGT1_410360-t26_1-p1	putative transmembrane protein	56	TGME49_211030-t26_1-p1	hypothetical protein	1
26.4.18	TGGT1_411760-t26_1-p1	actin	153	TGME49_211300-t26_1-p1	DUF74 family protein, putative	1
5.7.18	TGME49_201800-t26_1-p1	hypothetical protein	30	TGME49_211420-t26_1-p1	RNA recognition motif-containing protein	1
5.7.18	TGME49_202870-t26_1-p1	SAP domain-containing protein	198	TGME49_212290-t26_1-p1	ribosomal protein RPS19	1
5.7.18	TGME49_203050-t26_1-p1	AP2 domain transcription factor AP2VIIa-6	42	TGME49_213050-t26_1-p1	hypothetical protein	1
5.7.18	TGME49_203310-t26_1-p1	dense granule protein GRA7	47	TGME49_213280-t26_1-p1	SAG-related sequence SRS25	1
5.7.18	TGME49_204020-t26_1-p1	ribosomal protein RPL8	288	TGME49_213350-t26_1-p1	ribosomal protein RPS15	1
5.7.18	TGME49_204560-t26_1-p1	type I fatty acid synthase, putative	38	TGME49_214790-t26_1-p1	glycoprotein	1
5.7.18	TGME49_205340-t26_1-p1	ribosomal protein RPS12	249	TGME49_214940-t26_1-p1	MIC2-associated protein M2AP	1
5.7.18	TGME49_205558-t26_1-p1	NAC domain-containing protein	74	TGME49_214950-t26_1-p1	hypothetical protein	1
5.7.18	TGME49_205730-t26_1-p1	hypothetical protein	221	TGME49_215460-t26_1-p1	ribosomal protein RPS24	1
5.7.18	TGME49_206340-t26_1-p1	hypothetical protein	38	TGME49_216410-t26_1-p1	hypothetical protein	1
5.7.18	TGME49_206650-t26_1-p1	zinc finger, c2h2 type domain-containing protein	41	TGME49_218520-t26_1-p1	microneme protein MIC6	1
5.7.18	TGME49_207840-t26_1-p1	ribosomal protein RPS17	884	TGME49_218820-t26_1-p1	alba 2	1
5.7.18	TGME49_208910-t26_1-p1	hypothetical protein	24	TGME49_219460-t26_1-p1	hypothetical protein	1
5.7.18	TGME49_209490-t26_1-p1	hypothetical protein	26	TGME49_220240-t26_1-p1	hypothetical protein	1
5.7.18	TGME49_209690-t26_1-p1	small nuclear ribonucleoprotein	486	TGME49_221210-t26_1-p1	cyclophilin	1
5.7.18	TGME49_209720-t26_1-p1	hypothetical protein	39	TGME49_221220-t26_1-p1	hypothetical protein	1
5.7.18	TGME49_210690-t26_1-p1	ribosomal protein RPS6	250	TGME49_223410-t26_1-p1	eukaryotic initiation factor-4E, putative	1
5.7.18	TGME49_210820-t26_1-p1	hypothetical protein	33	TGME49_223590-t26_1-p1	proteasome subunit	1
5.7.18	TGME49_211030-t26_1-p1	hypothetical protein	383	TGME49_223668-t26_1-p1	LYAR-type C2HC zinc finger protein	1
5.7.18	TGME49_211300-t26_1-p1	DUF74 family protein, putative	139	TGME49_226000-t26_1-p1	ATP synthase, putative	1
5.7.18	TGME49_211420-t26_1-p1	RNA recognition motif-containing protein	581	TGME49_227000-t26_1-p1	hypothetical protein	1
5.7.18	TGME49_212290-t26_1-p1	ribosomal protein RPS19	935	TGME49_227020-t26_1-p1	histone deacetylase SIR2	1
5.7.18	TGME49_213050-t26_1-p1	hypothetical protein	391	TGME49_227600-t26_1-p1	ribosomal protein RPL34	1
5.7.18	TGME49_213280-t26_1-p1	SAG-related sequence SRS25	80	TGME49_227970-t26_1-p1	histone family DNA-binding protein	1
5.7.18	TGME49_213350-t26_1-p1	ribosomal protein RPS15	292	TGME49_228690-t26_1-p1	phosphatidylinositol 3- and 4-kinase	1
5.7.18	TGME49_214080-t26_1-p1	toxofilin	572	TGME49_229250-t26_1-p1	ribosomal protein RPL28	1
5.7.18	TGME49_214770-t26_1-p1	small GTP binding protein rab1a, putative	151	TGME49_229420-t26_1-p1	cytochrome c, putative	1
5.7.18	TGME49_214790-t26_1-p1	glycoprotein	479	TGME49_229670-t26_1-p1	ribosomal protein RPS23	1
5.7.18	TGME49_214940-t26_1-p1	MIC2-associated protein M2AP	177	TGME49_230160-t26_1-p1	hypothetical protein	1
5.7.18	TGME49_214950-t26_1-p1	hypothetical protein	307	TGME49_232300-t26_1-p1	ribosomal protein RPS3	1
5.7.18	TGME49_215460-t26_1-p1	ribosomal protein RPS24	726	TGME49_232680-t26_1-p1	hypothetical protein	1
5.7.18	TGME49_215470-t26_1-p1	ribosomal protein RPL10A	141	TGME49_233230-t26_1-p1	RNA-binding protein 8A family protein	1
5.7.18	TGME49_215980-t26_1-p1	hypothetical protein	2172	TGME49_234970-t26_1-p1	Tyrosine kinase-like (TKL) protein	1
5.7.18	TGME49_216410-t26_1-p1	hypothetical protein	292	TGME49_235187-t26_1-p1	hypothetical protein	1
5.7.18	TGME49_217890-t26_1-p1	alkyl hydroperoxide reductase/ Thiol specific antioxidant/ Mal allergen, putative	387	TGME49_236890-t26_1-p1	hypothetical protein	1
5.7.18	TGME49_218260-t26_1-p1	histone H3.3	661	TGME49_239100-t26_1-p1	ribosomal protein RPS7	1
5.7.18	TGME49_218520-t26_1-p1	microneme protein MIC6	94	TGME49_239260-t26_1-p1	histone H4	1
5.7.18	TGME49_218820-t26_1-p1	alba 2	319	TGME49_239760-t26_1-p1	ribosomal protein RPL22	1
5.7.18	TGME49_219460-t26_1-p1	hypothetical protein	29	TGME49_239890-t26_1-p1	SCP family extracellular subfamily protein	1
5.7.18	TGME49_220100-t26_1-p1	phosphoribosylpyrophosphate synthetase	56	TGME49_239910-t26_1-p1	cyclin-dependent kinase	1
5.7.18	TGME49_220240-t26_1-p1	hypothetical protein	75	TGME49_240590-t26_1-p1	DNA-directed RNA polymerase II RPB5	1	-5.78							40S ribosome/non chomatic nucleus
5.7.18	TGME49_221210-t26_1-p1	cyclophilin	416	TGME49_244320-t26_1-p1	ribosomal protein RPL24	1
5.7.18	TGME49_221220-t26_1-p1	hypothetical protein	35	TGME49_245680-t26_1-p1	ribosomal protein RPL21	1
5.7.18	TGME49_223410-t26_1-p1	eukaryotic initiation factor-4E, putative	95	TGME49_248390-t26_1-p1	ribosomal protein RPL26	1
5.7.18	TGME49_223590-t26_1-p1	proteasome subunit	41	TGME49_248480-t26_1-p1	ribosomal protein RPS9	1
5.7.18	TGME49_223668-t26_1-p1	LYAR-type C2HC zinc finger protein	25	TGME49_249970-t26_1-p1	hypothetical protein	1
5.7.18	TGME49_224900-t26_1-p1	adenylate kinase, putative	76	TGME49_250340-t26_1-p1	centrin 2	1
5.7.18	TGME49_225080-t26_1-p1	ribosomal protein RPS18	805	TGME49_250710-t26_1-p1	microneme protein MIC10	1
5.7.18	TGME49_226000-t26_1-p1	ATP synthase, putative	176	TGME49_250810-t26_1-p1	ribosomal protein RPL35	1
5.7.18	TGME49_226970-t26_1-p1	ribosomal protein RPS11	505	TGME49_251870-t26_1-p1	histone H2Bb	1
5.7.18	TGME49_227000-t26_1-p1	hypothetical protein	31	TGME49_253940-t26_1-p1	CAM Kinase family, incomplete catalytic triad	1
5.7.18	TGME49_227020-t26_1-p1	histone deacetylase SIR2	56	TGME49_254490-t26_1-p1	Sel1 repeat-containing protein	1
5.7.18	TGME49_227280-t26_1-p1	dense granule protein GRA3	165	TGME49_254860-t26_1-p1	hypothetical protein	1
5.7.18	TGME49_227600-t26_1-p1	ribosomal protein RPL34	88	TGME49_255180-t26_1-p1	ubiquitin carboxyl-terminal hydrolase	1
5.7.18	TGME49_227620-t26_1-p1	dense granule protein GRA2	284	TGME49_255660-t26_1-p1	EF hand domain-containing protein	1
5.7.18	TGME49_227970-t26_1-p1	histone family DNA-binding protein	489	TGME49_256050-t26_1-p1	signal recognition particle 14kd protein	1
5.7.18	TGME49_228690-t26_1-p1	phosphatidylinositol 3- and 4-kinase	17	TGME49_260440-t26_1-p1	nuclear factor NF3	1
5.7.18	TGME49_229250-t26_1-p1	ribosomal protein RPL28	292	TGME49_260670-t26_1-p1	centrin, putative	1
5.7.18	TGME49_229420-t26_1-p1	cytochrome c, putative	41	TGME49_261250-t26_1-p1	histone H2A1	1
5.7.18	TGME49_229670-t26_1-p1	ribosomal protein RPS23	789	TGME49_261740-t26_1-p1	hypothetical protein	1
5.7.18	TGME49_230160-t26_1-p1	hypothetical protein	72	TGME49_262550-t26_1-p1	hypothetical protein	1
5.7.18	TGME49_230410-t26_1-p1	peroxiredoxin PRX3	309	TGME49_262690-t26_1-p1	ribosomal protein RPL27	1
5.7.18	TGME49_232300-t26_1-p1	ribosomal protein RPS3	41	TGME49_262720-t26_1-p1	eukaryotic initiation factor-1A, putative	1
5.7.18	TGME49_232410-t26_1-p1	PDI family protein	1030	TGME49_263040-t26_1-p1	ribosomal protein RPS16	1
5.7.18	TGME49_232680-t26_1-p1	hypothetical protein	18	TGME49_263140-t26_1-p1	SWI2/SNF2-containing protein RAD26	1
5.7.18	TGME49_232940-t26_1-p1	heat shock protein HSP20	528	TGME49_263335-t26_1-p1	hypothetical protein	1
5.7.18	TGME49_233230-t26_1-p1	RNA-binding protein 8A family protein	128	TGME49_263390-t26_1-p1	hypothetical protein	1
5.7.18	TGME49_234970-t26_1-p1	Tyrosine kinase-like (TKL) protein	27	TGME49_265310-t26_1-p1	heat shock protein 40, putative	1
5.7.18	TGME49_235187-t26_1-p1	hypothetical protein	23	TGME49_266070-t26_1-p1	ribosomal protein RPL31	1
5.7.18	TGME49_235402-t26_1-p1	CorA family Mg2+ transporter protein	72	TGME49_266120-t26_1-p1	thioredoxin-dependent peroxidase TPX1/2	1
5.7.18	TGME49_236890-t26_1-p1	hypothetical protein	78	TGME49_266970-t26_1-p1	hypothetical protein	1
5.7.18	TGME49_238010-t26_1-p1	ribosomal protein RPL23A	1263	TGME49_267060-t26_1-p1	ribosomal protein RPL14	1
5.7.18	TGME49_239100-t26_1-p1	ribosomal protein RPS7	1800	TGME49_267400-t26_1-p1	ribosomal protein RPL32	1
5.7.18	TGME49_239260-t26_1-p1	histone H4	116	TGME49_268750-t26_1-p1	peptidyl-prolyl cis-trans isomerase E, putative	1
5.7.18	TGME49_239760-t26_1-p1	ribosomal protein RPL22	352	TGME49_268760-t26_1-p1	hypothetical protein	1
5.7.18	TGME49_239890-t26_1-p1	SCP family extracellular subfamily protein	14	TGME49_269425-t26_1-p1	hypothetical protein	1
5.7.18	TGME49_239910-t26_1-p1	cyclin-dependent kinase	15	TGME49_270250-t26_1-p1	dense granule protein GRA1	1
5.7.18	TGME49_240590-t26_1-p1	DNA-directed RNA polymerase II RPB5	200	TGME49_270380-t26_1-p1	ribosomal protein RPS13	1
5.7.18	TGME49_242330-t26_1-p1	ribosomal protein RPS5	1202	TGME49_270550-t26_1-p1	gamma-glutamyl phosphate reductase, putative	1
5.7.18	TGME49_244320-t26_1-p1	ribosomal protein RPL24	115	TGME49_270560-t26_1-p1	peptidyl-prolyl cis-trans isomerase family 1	1
5.7.18	TGME49_245460-t26_1-p1	ribosomal protein RPS8	379	TGME49_271050-t26_1-p1	SAG-related sequence SRS34A	1
5.7.18	TGME49_245680-t26_1-p1	ribosomal protein RPL21	603	TGME49_271470-t26_1-p1	hypothetical protein	1
5.7.18	TGME49_247520-t26_1-p1	hypothetical protein	194	TGME49_272230-t26_1-p1	heat shock protein hslv, putative	1
5.7.18	TGME49_248160-t26_1-p1	hypothetical protein	1501	TGME49_273690-t26_1-p1	Wee kinase	1
5.7.18	TGME49_248390-t26_1-p1	ribosomal protein RPL26	423	TGME49_275810-t26_1-p1	ribosomal protein RPS10	1
5.7.18	TGME49_248480-t26_1-p1	ribosomal protein RPS9	796	TGME49_276180-t26_1-p1	histone acetyltransferase TAF1/250	1
5.7.18	TGME49_248880-t26_1-p1	GTPase RAB7	70	TGME49_276930-t26_1-p1	hypothetical protein	1
5.7.18	TGME49_249970-t26_1-p1	hypothetical protein	270	TGME49_278530-t26_1-p1	multiprotein bridging factor type 1 family transcriptional co-activator, putative	1
5.7.18	TGME49_250340-t26_1-p1	centrin 2	83	TGME49_280610-t26_1-p1	signal recognition particle receptor alpha subunit	1
5.7.18	TGME49_250710-t26_1-p1	microneme protein MIC10	1231	TGME49_284540-t26_1-p1	ATP synthase F1, delta subunit protein	1
5.7.18	TGME49_250810-t26_1-p1	ribosomal protein RPL35	32	TGME49_284560-t26_1-p1	ribosomal protein RPL9	1
5.7.18	TGME49_251810-t26_1-p1	translation initiation factor eIF-5A, putative	356	TGME49_285760-t26_1-p1	U-snRNP-associated cyclophilin family protein	1
5.7.18	TGME49_251870-t26_1-p1	histone H2Bb	234	TGME49_286450-t26_1-p1	dense granule protein GRA5	1
5.7.18	TGME49_253940-t26_1-p1	CAM Kinase family, incomplete catalytic triad	32	TGME49_289530-t26_1-p1	ribosomal protein RPL19	1
5.7.18	TGME49_254440-t26_1-p1	ribosomal protein RPL12	427	TGME49_289970-t26_1-p1	hypothetical protein	1
5.7.18	TGME49_254490-t26_1-p1	Sel1 repeat-containing protein	27	TGME49_291180-t26_1-p1	hypothetical protein	1
5.7.18	TGME49_254860-t26_1-p1	hypothetical protein	18	TGME49_291890-t26_1-p1	microneme protein MIC1	1
5.7.18	TGME49_255180-t26_1-p1	ubiquitin carboxyl-terminal hydrolase	28	TGME49_292935-t26_1-p1	hypothetical protein	1
5.7.18	TGME49_255660-t26_1-p1	EF hand domain-containing protein	155	TGME49_293510-t26_1-p1	poly(ADP-ribose) polymerase and DNA-Ligase Zn-finger region domain-containing protein	1
5.7.18	TGME49_256050-t26_1-p1	signal recognition particle 14kd protein	316	TGME49_293690-t26_1-p1	profilin PRF	1
5.7.18	TGME49_257090-t26_1-p1	NAC domain-containing protein	881	TGME49_294820-t26_1-p1	type I fatty acid synthase, putative	1
5.7.18	TGME49_260440-t26_1-p1	nuclear factor NF3	339	TGME49_294980-t26_1-p1	hypothetical protein	1
5.7.18	TGME49_260670-t26_1-p1	centrin, putative	192	TGME49_297810-t26_1-p1	hypothetical protein	1
5.7.18	TGME49_261250-t26_1-p1	histone H2A1	479	TGME49_297880-t26_1-p1	dense granule protein DG32	1
5.7.18	TGME49_261580-t26_1-p1	histone H2AX	308	TGME49_297940-t26_1-p1	single-strand binding protein	1
5.7.18	TGME49_261740-t26_1-p1	hypothetical protein	22	TGME49_300000-t26_1-p1	ribosomal protein RPL18	1
5.7.18	TGME49_262550-t26_1-p1	hypothetical protein	14	TGME49_305850-t26_1-p1	RNA recognition motif-containing protein	1
5.7.18	TGME49_262620-t26_1-p1	RNA recognition motif-containing protein	52	TGME49_306380-t26_1-p1	U1 zinc finger protein	1
5.7.18	TGME49_262670-t26_1-p1	ribosomal protein RPL18A	1301	TGME49_306600-t26_1-p1	RNA recognition motif-containing protein	1
5.7.18	TGME49_262690-t26_1-p1	ribosomal protein RPL27	686	TGME49_306650-t26_1-p1	hypothetical protein	1
5.7.18	TGME49_262720-t26_1-p1	eukaryotic initiation factor-1A, putative	438	TGME49_307590-t26_1-p1	hypothetical protein	1
5.7.18	TGME49_263040-t26_1-p1	ribosomal protein RPS16	977	TGME49_309820-t26_1-p1	ribosomal protein RPL11	1
5.7.18	TGME49_263050-t26_1-p1	ribosomal protein RPL13	168	TGME49_310030-t26_1-p1	cyclase-associated protein, putative	1
5.7.18	TGME49_263140-t26_1-p1	SWI2/SNF2-containing protein RAD26	32	TGME49_310490-t26_1-p1	ribosomal protein RPL27A	1
5.7.18	TGME49_263335-t26_1-p1	hypothetical protein	34	TGME49_310570-t26_1-p1	hypothetical protein	1
5.7.18	TGME49_263390-t26_1-p1	hypothetical protein	19	TGME49_312270-t26_1-p1	rhoptry protein ROP13	1
5.7.18	TGME49_263700-t26_1-p1	ribosomal protein RPS14	1162	TGME49_313390-t26_1-p1	ribosomal protein RPL6	1
5.7.18	TGME49_264040-t26_1-p1	hypothetical protein	65	TGME49_313560-t26_1-p1	60S ribosomal protein L7a, putative	1
5.7.18	TGME49_265310-t26_1-p1	heat shock protein 40, putative	60	TGME49_314000-t26_1-p1	peptide methionine sulfoxide reductase msrB, putative	1
5.7.18	TGME49_266070-t26_1-p1	ribosomal protein RPL31	125	TGME49_314260-t26_1-p1	hypothetical protein	1
5.7.18	TGME49_266120-t26_1-p1	thioredoxin-dependent peroxidase TPX1/2	216	TGME49_314910-t26_1-p1	starch binding domain-containing protein	1
5.7.18	TGME49_266970-t26_1-p1	hypothetical protein	24	TGME49_315610-t26_1-p1	hypothetical protein	1
5.7.18	TGME49_267060-t26_1-p1	ribosomal protein RPL14	305	TGME49_315860-t26_1-p1	EF hand domain-containing protein	1
5.7.18	TGME49_267400-t26_1-p1	ribosomal protein RPL32	585	TGME49_320050-t26_1-p1	ribosomal protein RPL5	1
5.7.18	TGME49_268750-t26_1-p1	peptidyl-prolyl cis-trans isomerase E, putative	70	TGME49_321570-t26_1-p1	beta-hydroxyacyl-acyl carrier protein dehydratase (FABZ)	1
5.7.18	TGME49_268760-t26_1-p1	hypothetical protein	133	TGME49_204050-t26_1-p1	subtilisin SUB1	1
5.7.18	TGME49_269425-t26_1-p1	hypothetical protein	24	TGME49_220025-t26_1-p1	hypothetical protein	1
5.7.18	TGME49_270250-t26_1-p1	dense granule protein GRA1	442	TGME49_231280-t26_1-p1	WD domain, G-beta repeat-containing protein	1
5.7.18	TGME49_270380-t26_1-p1	ribosomal protein RPS13	836	TGME49_231815-t26_1-p1	hypothetical protein	1
5.7.18	TGME49_270550-t26_1-p1	gamma-glutamyl phosphate reductase, putative	15	TGME49_261770-t26_1-p1	hypothetical protein	1
5.7.18	TGME49_270560-t26_1-p1	peptidyl-prolyl cis-trans isomerase family 1	83	TGME49_271000-t26_1-p1	hypothetical protein	1
5.7.18	TGME49_271050-t26_1-p1	SAG-related sequence SRS34A	251	TGME49_318620-t26_1-p1	RNA-directed RNA polymerase	1
5.7.18	TGME49_271470-t26_1-p1	hypothetical protein	20	TGME49_324600-t26_1-p1	heat shock protein	1
5.7.18	TGME49_272230-t26_1-p1	heat shock protein hslv, putative	51	TGME49_362760-t26_1-p1	hypothetical protein	1
5.7.18	TGME49_273690-t26_1-p1	Wee kinase	21	TGME49_410360-t26_1-p1	putative transmembrane protein	1
5.7.18	TGME49_275810-t26_1-p1	ribosomal protein RPS10	770	TGME49_411220-t26_1-p1	hypothetical protein	1
5.7.18	TGME49_276140-t26_1-p1	ADP ribosylation factor ARF1	120
5.7.18	TGME49_276180-t26_1-p1	histone acetyltransferase TAF1/250	22
5.7.18	TGME49_276930-t26_1-p1	hypothetical protein	89
5.7.18	TGME49_277740-t26_1-p1	zinc finger, C3HC4 type (RING finger) domain-containing protein	38
5.7.18	TGME49_278530-t26_1-p1	multiprotein bridging factor type 1 family transcriptional co-activator, putative	231
5.7.18	TGME49_280610-t26_1-p1	signal recognition particle receptor alpha subunit	20
5.7.18	TGME49_284540-t26_1-p1	ATP synthase F1, delta subunit protein	377
5.7.18	TGME49_284560-t26_1-p1	ribosomal protein RPL9	1013
5.7.18	TGME49_285760-t26_1-p1	U-snRNP-associated cyclophilin family protein	57
5.7.18	TGME49_286450-t26_1-p1	dense granule protein GRA5	278
5.7.18	TGME49_286630-t26_1-p1	redoxin domain-containing protein	396
5.7.18	TGME49_288720-t26_1-p1	ribosomal protein RPL10	400
5.7.18	TGME49_289530-t26_1-p1	ribosomal protein RPL19	191
5.7.18	TGME49_289680-t26_1-p1	Ras-related protein Rab11	147
5.7.18	TGME49_289750-t26_1-p1	ribosomal-ubiquitin protein RPL40	636
5.7.18	TGME49_289970-t26_1-p1	hypothetical protein	21
5.7.18	TGME49_291180-t26_1-p1	hypothetical protein	32
5.7.18	TGME49_291890-t26_1-p1	microneme protein MIC1	51
5.7.18	TGME49_292130-t26_1-p1	ribosomal protein RPL13A	1121
5.7.18	TGME49_292320-t26_1-p1	hypothetical protein	47
5.7.18	TGME49_292935-t26_1-p1	hypothetical protein	23
5.7.18	TGME49_293510-t26_1-p1	poly(ADP-ribose) polymerase and DNA-Ligase Zn-finger region domain-containing protein	39
5.7.18	TGME49_293690-t26_1-p1	profilin PRF	95
5.7.18	TGME49_294820-t26_1-p1	type I fatty acid synthase, putative	16
5.7.18	TGME49_294980-t26_1-p1	hypothetical protein	98
5.7.18	TGME49_297430-t26_1-p1	hypothetical protein	199
5.7.18	TGME49_297810-t26_1-p1	hypothetical protein	271
5.7.18	TGME49_297880-t26_1-p1	dense granule protein DG32	23
5.7.18	TGME49_297940-t26_1-p1	single-strand binding protein	23
5.7.18	TGME49_299050-t26_1-p1	ribosomal protein RPL17	666
5.7.18	TGME49_300000-t26_1-p1	ribosomal protein RPL18	669
5.7.18	TGME49_300100-t26_1-p1	rhoptry neck protein RON2	45
5.7.18	TGME49_300200-t26_1-p1	histone H2AZ	816
5.7.18	TGME49_300280-t26_1-p1	LSM domain-containing protein	659
5.7.18	TGME49_305850-t26_1-p1	RNA recognition motif-containing protein	59
5.7.18	TGME49_306380-t26_1-p1	U1 zinc finger protein	58
5.7.18	TGME49_306600-t26_1-p1	RNA recognition motif-containing protein	148
5.7.18	TGME49_306650-t26_1-p1	hypothetical protein	99
5.7.18	TGME49_307590-t26_1-p1	hypothetical protein	19
5.7.18	TGME49_307810-t26_1-p1	hypothetical protein	202
5.7.18	TGME49_308090-t26_1-p1	rhoptry protein ROP5	427
5.7.18	TGME49_309820-t26_1-p1	ribosomal protein RPL11	710
5.7.18	TGME49_310030-t26_1-p1	cyclase-associated protein, putative	34
5.7.18	TGME49_310490-t26_1-p1	ribosomal protein RPL27A	360
5.7.18	TGME49_310570-t26_1-p1	hypothetical protein	27
5.7.18	TGME49_311470-t26_1-p1	rhoptry neck protein RON5	51
5.7.18	TGME49_312270-t26_1-p1	rhoptry protein ROP13	73
5.7.18	TGME49_313390-t26_1-p1	ribosomal protein RPL6	1831
5.7.18	TGME49_313560-t26_1-p1	60S ribosomal protein L7a, putative	381
5.7.18	TGME49_314000-t26_1-p1	peptide methionine sulfoxide reductase msrB, putative	38
5.7.18	TGME49_314260-t26_1-p1	hypothetical protein	522
5.7.18	TGME49_314810-t26_1-p1	ribosomal protein RPL7	64
5.7.18	TGME49_314910-t26_1-p1	starch binding domain-containing protein	182
5.7.18	TGME49_315610-t26_1-p1	hypothetical protein	491
5.7.18	TGME49_315860-t26_1-p1	EF hand domain-containing protein	18
5.7.18	TGME49_320050-t26_1-p1	ribosomal protein RPL5	86
5.7.18	TGME49_321570-t26_1-p1	beta-hydroxyacyl-acyl carrier protein dehydratase (FABZ)	248
5.7.18	TGME49_204050-t26_1-p1	subtilisin SUB1	133
5.7.18	TGME49_220025-t26_1-p1	hypothetical protein	24
5.7.18	TGME49_231280-t26_1-p1	WD domain, G-beta repeat-containing protein	19
5.7.18	TGME49_231815-t26_1-p1	hypothetical protein	28
5.7.18	TGME49_261770-t26_1-p1	hypothetical protein	42
5.7.18	TGME49_271000-t26_1-p1	hypothetical protein	24
5.7.18	TGME49_313590A-t26_1-p1	hypothetical protein	22
5.7.18	TGME49_318620-t26_1-p1	RNA-directed RNA polymerase	23
5.7.18	TGME49_324600-t26_1-p1	heat shock protein	529
5.7.18	TGME49_362760-t26_1-p1	hypothetical protein	29
5.7.18	TGME49_410360-t26_1-p1	putative transmembrane protein	33
5.7.18	TGME49_411220-t26_1-p1	hypothetical protein	42

## Sheet: All tRNAIle hits
										Predicted localisation
Date	Accession	Description	Score	Accession	Description	Counts	Phenotype score	TargetP-2.0	MitoFates	MitoProt	iPSORT	Predotar	Proteome	LOPIT
26.4.18	TGME49_200360-t26_1-p1	hypothetical protein	86	TGME49_235402-t26_1-p1	CorA family Mg2+ transporter protein	5	-1.57	0.065	0.065	0.9724	y	0,69	n*	n
26.4.18	TGME49_201800-t26_1-p1	hypothetical protein	72	TGME49_248160-t26_1-p1	hypothetical protein	5	-0.75	0	0.018	0.9997	y	0.01	n	n
26.4.18	TGME49_203010-t26_1-p1	aurora kinase	27	TGME49_215980-t26_1-p1	hypothetical protein	4	2.11	0.0028	0.094	0.0744	n	0.02	n*	Dense granules
1.2.18 (2)	TGME49_203050-t26_1-p1	AP2 domain transcription factor AP2VIIa-6	26	TGME49_292320-t26_1-p1	hypothetical protein	4	-1.16	0	0	0.0371	n	0.01	n	n
26.4.18	TGME49_203050-t26_1-p1	AP2 domain transcription factor AP2VIIa-6	30	TGME49_203050-t26_1-p1	AP2 domain transcription factor AP2VIIa-6	3	1.27	0	0	0.1805	n	0.01	n	n
26.4.18	TGME49_203150-t26_1-p1	hypothetical protein	31	TGME49_218260-t26_1-p1	histone H3.3	3		0.0009	0.117	0.9986	y	0.11	n	n
12.1.18	TGME49_203200-t26_1-p1	hypothetical protein	16	TGME49_230410-t26_1-p1	peroxiredoxin PRX3	3	0.4	0.925	0.572	0.7079	y	0.34	y	mitochondrial membrane/soluble
26.4.18	TGME49_204020-t26_1-p1	ribosomal protein RPL8	140	TGME49_232940-t26_1-p1	heat shock protein HSP20	3		0	0	0.0157	n	0.01	n*	n
12.1.18	TGME49_204440-t26_1-p1	cyclic nucleotide-binding domain-containing protein	21	TGME49_254440-t26_1-p1	ribosomal protein RPL12	3		0.0002	0.006	0.1688	n	0.01	n*	60S ribosome
12.1.18	TGME49_205340-t26_1-p1	ribosomal protein RPS12	49	TGME49_261250-t26_1-p1	histone H2A1	3		0.0015	0.003	0.0693	n	0.01	n*	Nucleus
1.2.18 (1)	TGME49_205580-t26_1-p1	nuclear factor NF4	19	TGME49_261580-t26_1-p1	histone H2AX	3		0.0002	0.017	0.9987	n	0,02	n*	Nucleus - chromatin
26.4.18	TGME49_205580-t26_1-p1	nuclear factor NF4	48	TGME49_262670-t26_1-p1	ribosomal protein RPL18A	3		0.0006	0	0.0839	n	0.01	n*	60S ribosome
26.4.18	TGME49_206650-t26_1-p1	zinc finger, c2h2 type domain-containing protein	23	TGME49_263050-t26_1-p1	ribosomal protein RPL13	3		0.0015	0.01	0.0294	y	0.01	n*	60S ribosome
26.4.18	TGME49_207440-t26_1-p1	ribosomal protein RPS4	46	TGME49_263700-t26_1-p1	ribosomal protein RPS14	3		0.0027	0	0.0539	n	0.01	n*	40S ribosome
12.1.18	TGME49_207840-t26_1-p1	ribosomal protein RPS17	52	TGME49_271050-t26_1-p1	SAG-related sequence SRS34A	3		0.0001	0	0.1476	n	0.02	n*	PM-peripheral 1
26.4.18	TGME49_209030-t26_1-p1	actin ACT1	92	TGME49_284560-t26_1-p1	ribosomal protein RPL9	3	-5.37	0.0005	0.016	0.0453	y	0.01	y	60S ribosome
26.4.18	TGME49_209260-t26_1-p1	cytochrome c oxidase subunit, putative	124	TGME49_288720-t26_1-p1	ribosomal protein RPL10	3	-5.3	0.0044	0.056	0.8855	y	0.18	n*	60S ribosome
26.4.18	TGME49_209690-t26_1-p1	small nuclear ribonucleoprotein	96	TGME49_289750-t26_1-p1	ribosomal-ubiquitin protein RPL40	3		0.0005	0.017	0.0913	n	0.01	n*	Nucleus - chromatin
26.4.18	TGME49_209720-t26_1-p1	hypothetical protein	32	TGME49_300200-t26_1-p1	histone H2AZ	3		0	0.024	0.8826	n	0.01	n	Nucleus - chromatin
12.1.18	TGME49_209910-t26_1-p1	histone H2Bv	125	TGME49_324600-t26_1-p1	heat shock protein	3		0.0005	0.07	0.4675	n	0.01	n	IMC
26.4.18	TGME49_211290-t26_1-p1	rhoptry protein ROP15	187	TGME49_204020-t26_1-p1	ribosomal protein RPL8	2		0.0683	0.01	0.954	n	0,12	n*	60S ribosome
26.4.18	TGME49_212240-t26_1-p1	beta-1 tubulin, putative	111	TGME49_205340-t26_1-p1	ribosomal protein RPS12	2		0	0	0.0345	n	0.01	n	40S ribosome
12.1.18	TGME49_212310-t26_1-p1	vacuolar ATP synthetase	38	TGME49_205580-t26_1-p1	nuclear factor NF4	2		0.023	0	0.4264	y	0.01	y	Nucleus-chromatin
1.2.18 (2)	TGME49_213040-t26_1-p1	hypothetical protein	14	TGME49_207840-t26_1-p1	ribosomal protein RPS17	2	-3.75	0.0252	0.505	0.947	y	0,25	y	40S ribosome
26.4.18	TGME49_214080-t26_1-p1	toxofilin	53	TGME49_209690-t26_1-p1	small nuclear ribonucleoprotein	2		0.0002	0	0.266	n	0.01	y	Nucleus - non-chromatin
26.4.18	TGME49_214770-t26_1-p1	small GTP binding protein rab1a, putative	20	TGME49_214080-t26_1-p1	toxofilin	2		0.0014	0	0.0273	n	0.02	n*	Roprties 1
12.1.18	TGME49_214930-t26_1-p1	hypothetical protein	121	TGME49_219470-t26_1-p1	hypothetical protein	2		0.2902	0.156	0.4877	y	0,70	n	n
26.4.18	TGME49_215060-t26_1-p1	small GTP-binding protein sar1, putative	102	TGME49_220950-t26_1-p1	hypothetical protein	2		0.0535	0.012	0.0567	n	0.01	y	Dense granules
26.4.18	TGME49_215430-t26_1-p1	hypothetical protein	74	TGME49_225080-t26_1-p1	ribosomal protein RPS18	2		0.002	0.027	0.161	n	0.01	n*	40S ribosome
26.4.18	TGME49_215470-t26_1-p1	ribosomal protein RPL10A	276	TGME49_226000-t26_1-p1	ATP synthase, putative	2		0.9967	0.98	0.5791	y	0,80	y	Mitochondrion - membranes
12.1.18	TGME49_215980-t26_1-p1	hypothetical protein	102	TGME49_226970-t26_1-p1	ribosomal protein RPS11	2		0.0002	0.021	0.0475	n	0.01	n*	40S ribosome
1.2.18 (2)	TGME49_215980-t26_1-p1	hypothetical protein	79	TGME49_227280-t26_1-p1	dense granule protein GRA3	2		0.0047	0.011	0.6987	n	0.01	n*	Dense granules
26.4.18	TGME49_215980-t26_1-p1	hypothetical protein	84	TGME49_227620-t26_1-p1	dense granule protein GRA2	2	2.47	0.0021	0.012	0.0828	n	0.03	n*	Dense granules
26.4.18	TGME49_217740-t26_1-p1	3-ketoacyl-(acyl-carrier-protein) reductase	14	TGME49_227820-t26_1-p1	hypothetical protein	2		0	0	0.1274	n	0.01	n	Endomembrane vesicles
26.4.18	TGME49_217890-t26_1-p1	alkyl hydroperoxide reductase/ Thiol specific antioxidant/ Mal allergen, putative	88	TGME49_227970-t26_1-p1	histone family DNA-binding protein	2		0.0053	0	0.0165	n	0.01	n*	Apicoplast
12.1.18	TGME49_218260-t26_1-p1	histone H3.3	63	TGME49_230160-t26_1-p1	hypothetical protein	2		0.0049	0.054	0.0809	n	0.01	n*	IMC
26.4.18	TGME49_218260-t26_1-p1	histone H3.3	42	TGME49_231815-t26_1-p1	hypothetical protein	2		0	0	0.0457	n	0.01	n*	n
26.4.18	TGME49_218410-t26_1-p1	ribosomal protein RPP0	82	TGME49_232410-t26_1-p1	PDI family protein	2		0.0008	0	0.0384	n	0.01	n	Tubulin cytoskeleton
12.1.18	TGME49_219470-t26_1-p1	hypothetical protein	15	TGME49_238010-t26_1-p1	ribosomal protein RPL23A	2		0.0001	0.03	0.9975	n	0,35	n*	60S ribosome
26.4.18	TGME49_220100-t26_1-p1	phosphoribosylpyrophosphate synthetase	41	TGME49_239100-t26_1-p1	ribosomal protein RPS7	2		0.0002	0.005	0.0242	n	0.01	n*	40S ribosome
1.2.18 (1)	TGME49_220950-t26_1-p1	hypothetical protein	73	TGME49_242330-t26_1-p1	ribosomal protein RPS5	2		0	0	0.0586	n	0.01	n*	40S ribosome
26.4.18	TGME49_220950-t26_1-p1	hypothetical protein	41	TGME49_245680-t26_1-p1	ribosomal protein RPL21	2	-3.65	0.0303	0.807	0.9997	y	0.19	n*	60S ribosome
26.4.18	TGME49_221280-t26_1-p1	hypothetical protein	24	TGME49_246540-t26_1-p1	cytochrome c1, heme protein	2		0.0001	0.035	0.013	n	0.02	y	Mitochondrion - membranes
26.4.18	TGME49_222880-t26_1-p1	hypothetical protein	32	TGME49_247520-t26_1-p1	hypothetical protein	2	0.68	0.0001	0.035	0.1721	y	0.03	n*	Roprties 1
12.1.18	TGME49_223050-t26_1-p1	ribosomal protein RPS20	63	TGME49_248390-t26_1-p1	ribosomal protein RPL26	2	-3.23	0.0321	0.176	0.9914	y	0.19	n*	60S ribosome
1.2.18 (1)	TGME49_223920-t26_1-p1	rhoptry neck protein RON3	21	TGME49_251870-t26_1-p1	histone H2Bb	2		0.0004	0	0.0986	n	0.1	n*	Nucleus - chromatin
26.4.18	TGME49_224900-t26_1-p1	adenylate kinase, putative	253	TGME49_253740-t26_1-p1	hypothetical protein	2		0	0	0.3953	n	0.01	n*	n
26.4.18	TGME49_225080-t26_1-p1	ribosomal protein RPS18	73	TGME49_259640-t26_1-p1	nucleoporin autopeptidase	2		0.0001	0.003	0.0085	n	0.01	n*	Nucleus - chromatin
1.2.18 (1)	TGME49_225200-t26_1-p1	hypothetical protein	24	TGME49_266070-t26_1-p1	ribosomal protein RPL31	2	-3.75	0.0049	0.107	0.9486	y	0,05	n*	60S ribosome
26.4.18	TGME49_225790-t26_1-p1	PDI family protein	73	TGME49_267060-t26_1-p1	ribosomal protein RPL14	2	-3.07	0.0061	0.349	0.0575	y	0,14	n*	60S ribosome
12.1.18	TGME49_226000-t26_1-p1	ATP synthase, putative	102	TGME49_267660-t26_1-p1	hypothetical protein	2		0	0	0.0062	n	0.01	n	Nucleolus
12.1.18	TGME49_226020-t26_1-p1	transporter, major facilitator family protein	25	TGME49_286450-t26_1-p1	dense granule protein GRA5	2		0.0015	0.014	0.0435	n	0,03	n	Dense granules
26.4.18	TGME49_226430-t26_1-p1	reticulon protein	76	TGME49_286630-t26_1-p1	redoxin domain-containing protein	2	1.57	0.2014	0.403	0.9887	y	0.57	n*	Apicoplast
26.4.18	TGME49_226570-t26_1-p1	hypothetical protein	51	TGME49_291960-t26_1-p1	rhoptry kinase family protein ROP40 (incomplete catalytic triad)	2		0.0015	0.012	0.3999	n	0.01	n*	Roprties 1
1.2.18 (1)	TGME49_226790-t26_1-p1	ABC transporter, ATP-binding domain-containing protein	14	TGME49_292130-t26_1-p1	ribosomal protein RPL13A	2		0.0078	0.007	0.0607	n	0.01	n*	60S ribosome
26.4.18	TGME49_226970-t26_1-p1	ribosomal protein RPS11	35	TGME49_297780-t26_1-p1	ATPase/histidine kinase/DNA gyrase B/HSP90 domain-containing protein	2		0	0	0.0949	n	0,11	n	Apicolplast
26.4.18	TGME49_227280-t26_1-p1	dense granule protein GRA3	111	TGME49_299050-t26_1-p1	ribosomal protein RPL17	2	-5.22	0	0.029	0.0649	n	0.01	n*	60S ribosome
26.4.18	TGME49_227620-t26_1-p1	dense granule protein GRA2	36	TGME49_300100-t26_1-p1	rhoptry neck protein RON2	2	-4.63	0.0447	0.005	0.8701	n	0.03	n*	Roprties 1
1.2.18 (2)	TGME49_227820-t26_1-p1	hypothetical protein	34	TGME49_300280-t26_1-p1	LSM domain-containing protein	2		0.0441	0.199	0.3611	y	0,19	n*	Nucleus - non-chromatin
26.4.18	TGME49_227820-t26_1-p1	hypothetical protein	29	TGME49_308090-t26_1-p1	rhoptry protein ROP5	2	n	0.0034	0.181	0.8194	n	0.07	n*	Roprties 1
12.1.18	TGME49_227970-t26_1-p1	histone family DNA-binding protein	84	TGME49_313390-t26_1-p1	ribosomal protein RPL6	2		0.0029	0.004	0.0324	n	0.01	n*	60S ribosome
26.4.18	TGME49_228630-t26_1-p1	hypothetical protein	216	TGME49_315610-t26_1-p1	hypothetical protein	2		0.0011	0.692	0.9996	y	0,20	n*	Nucleolus
26.4.18	TGME49_229920-t26_1-p1	hypothetical protein	23	TGME49_200360-t26_1-p1	hypothetical protein	1
12.1.18	TGME49_230160-t26_1-p1	hypothetical protein	32	TGME49_201800-t26_1-p1	hypothetical protein	1
26.4.18	TGME49_230160-t26_1-p1	hypothetical protein	78	TGME49_203010-t26_1-p1	aurora kinase	1
1.2.18 (1)	TGME49_230410-t26_1-p1	peroxiredoxin PRX3	90	TGME49_203150-t26_1-p1	hypothetical protein	1
26.4.18	TGME49_230410-t26_1-p1	peroxiredoxin PRX3	83	TGME49_203200-t26_1-p1	hypothetical protein	1
26.4.18	TGME49_230430-t26_1-p1	vesicle-associated membrane protein, putative	44	TGME49_204440-t26_1-p1	cyclic nucleotide-binding domain-containing protein	1
26.4.18	TGME49_231160-t26_1-p1	hypothetical protein	86	TGME49_206650-t26_1-p1	zinc finger, c2h2 type domain-containing protein	1		0	0	0.0214	n	0.01	n	n
26.4.18	TGME49_231630-t26_1-p1	alveolin domain containing intermediate filament IMC4	124	TGME49_207440-t26_1-p1	ribosomal protein RPS4	1
26.4.18	TGME49_231815-t26_1-p1	hypothetical protein	23	TGME49_209030-t26_1-p1	actin ACT1	1
26.4.18	TGME49_231910-t26_1-p1	ATP synthase F1 gamma subunit	57	TGME49_209260-t26_1-p1	cytochrome c oxidase subunit, putative	1
26.4.18	TGME49_232410-t26_1-p1	PDI family protein	347	TGME49_209720-t26_1-p1	hypothetical protein	1
26.4.18	TGME49_232710-t26_1-p1	ribosomal protein RPS3A	356	TGME49_209910-t26_1-p1	histone H2Bv	1
1.2.18 (1)	TGME49_232940-t26_1-p1	heat shock protein HSP20	147	TGME49_211290-t26_1-p1	rhoptry protein ROP15	1
26.4.18	TGME49_232940-t26_1-p1	heat shock protein HSP20	456	TGME49_212240-t26_1-p1	beta-1 tubulin, putative	1
26.4.18	TGME49_233460-t26_1-p1	SAG-related sequence SRS29B	80	TGME49_212310-t26_1-p1	vacuolar ATP synthetase	1
26.4.18	TGME49_234380-t26_1-p1	hypothetical protein	64	TGME49_213040-t26_1-p1	hypothetical protein	1
26.4.18	TGME49_234990-t26_1-p1	hypothetical protein	18	TGME49_214770-t26_1-p1	small GTP binding protein rab1a, putative	1		0.0001	0	0.0092	n	0.01	n*	Golgi
12.1.18	TGME49_235402-t26_1-p1	CorA family Mg2+ transporter protein	51	TGME49_214930-t26_1-p1	hypothetical protein	1
1.2.18 (1)	TGME49_235402-t26_1-p1	CorA family Mg2+ transporter protein	46	TGME49_215060-t26_1-p1	small GTP-binding protein sar1, putative	1
1.2.18 (2)	TGME49_235402-t26_1-p1	CorA family Mg2+ transporter protein	59	TGME49_215430-t26_1-p1	hypothetical protein	1
26.4.18	TGME49_235402-t26_1-p1	CorA family Mg2+ transporter protein	40	TGME49_215470-t26_1-p1	ribosomal protein RPL10A	1	-4.94	0	0	0.1747	n	0.01	n*	60S ribosome
26.4.18	TGME49_235540-t26_1-p1	eukaryotic initiation factor-2 beta, putative	80	TGME49_217740-t26_1-p1	3-ketoacyl-(acyl-carrier-protein) reductase	1
26.4.18	TGME49_236070-t26_1-p1	pyrroline-5-carboxylate reductase	272	TGME49_217890-t26_1-p1	alkyl hydroperoxide reductase/ Thiol specific antioxidant/ Mal allergen, putative	1		0	0	0.0415	n	0.01	y	Nucleus - non-chromatin
1.2.18 (1)	TGME49_236160-t26_1-p1	hypothetical protein	14	TGME49_218410-t26_1-p1	ribosomal protein RPP0	1
26.4.18	TGME49_236640-t26_1-p1	zinc finger, C3HC4 type (RING finger) domain-containing protein	27	TGME49_220100-t26_1-p1	phosphoribosylpyrophosphate synthetase	1		0.1629	0.345	0.6432	n	0,21	y	Mitochondrion - soluble
26.4.18	TGME49_237860-t26_1-p1	protein kinase domain-containing protein	23	TGME49_221280-t26_1-p1	hypothetical protein	1
26.4.18	TGME49_238010-t26_1-p1	ribosomal protein RPL23A	81	TGME49_222880-t26_1-p1	hypothetical protein	1
26.4.18	TGME49_238400-t26_1-p1	endonuclease/exonuclease/phosphatase domain-containing protein	24	TGME49_223050-t26_1-p1	ribosomal protein RPS20	1
26.4.18	TGME49_239100-t26_1-p1	ribosomal protein RPS7	28	TGME49_223920-t26_1-p1	rhoptry neck protein RON3	1
12.1.18	TGME49_239260-t26_1-p1	histone H4	120	TGME49_224900-t26_1-p1	adenylate kinase, putative	1		0	0	0.0411	n	0.01	n*	Mitochondrion - soluble
26.4.18	TGME49_242330-t26_1-p1	ribosomal protein RPS5	48	TGME49_225200-t26_1-p1	hypothetical protein	1
26.4.18	TGME49_243950-t26_1-p1	prohibitin, putative	177	TGME49_225790-t26_1-p1	PDI family protein	1
26.4.18	TGME49_244080-t26_1-p1	hypothetical protein	26	TGME49_226020-t26_1-p1	transporter, major facilitator family protein	1
26.4.18	TGME49_244560-t26_1-p1	heat shock protein 90, putative	46	TGME49_226430-t26_1-p1	reticulon protein	1
1.2.18 (2)	TGME49_244720-t26_1-p1	hypothetical protein	21	TGME49_226570-t26_1-p1	hypothetical protein	1
12.1.18	TGME49_244732-t26_1-p1	hypothetical protein	33	TGME49_226790-t26_1-p1	ABC transporter, ATP-binding domain-containing protein	1
26.4.18	TGME49_245460-t26_1-p1	ribosomal protein RPS8	165	TGME49_228630-t26_1-p1	hypothetical protein	1
12.1.18	TGME49_245580-t26_1-p1	hypothetical protein	15	TGME49_229920-t26_1-p1	hypothetical protein	1
26.4.18	TGME49_245680-t26_1-p1	ribosomal protein RPL21	43	TGME49_230430-t26_1-p1	vesicle-associated membrane protein, putative	1
26.4.18	TGME49_245710-t26_1-p1	phosphatidylinositol-4-phosphate 5-kinase, putative	40	TGME49_231160-t26_1-p1	hypothetical protein	1
12.1.18	TGME49_246540-t26_1-p1	cytochrome c1, heme protein	18	TGME49_231630-t26_1-p1	alveolin domain containing intermediate filament IMC4	1
26.4.18	TGME49_246540-t26_1-p1	cytochrome c1, heme protein	30	TGME49_231910-t26_1-p1	ATP synthase F1 gamma subunit	1
26.4.18	TGME49_247520-t26_1-p1	hypothetical protein	85	TGME49_232710-t26_1-p1	ribosomal protein RPS3A	1
12.1.18	TGME49_247610-t26_1-p1	small nuclear ribonucleoprotein E, putative	23	TGME49_233460-t26_1-p1	SAG-related sequence SRS29B	1
12.1.18	TGME49_248160-t26_1-p1	hypothetical protein	131	TGME49_234380-t26_1-p1	hypothetical protein	1
1.2.18 (1)	TGME49_248160-t26_1-p1	hypothetical protein	106	TGME49_234990-t26_1-p1	hypothetical protein	1
1.2.18 (2)	TGME49_248160-t26_1-p1	hypothetical protein	130	TGME49_235540-t26_1-p1	eukaryotic initiation factor-2 beta, putative	1
26.4.18	TGME49_248160-t26_1-p1	hypothetical protein	95	TGME49_236070-t26_1-p1	pyrroline-5-carboxylate reductase	1
1.2.18 (1)	TGME49_248225-t26_1-p1	PF2 arrest specific protein 8/11, putative	14	TGME49_236160-t26_1-p1	hypothetical protein	1
26.4.18	TGME49_248340-t26_1-p1	GTP-binding nuclear protein ran/tc4	81	TGME49_236640-t26_1-p1	zinc finger, C3HC4 type (RING finger) domain-containing protein	1
26.4.18	TGME49_248390-t26_1-p1	ribosomal protein RPL26	30	TGME49_237860-t26_1-p1	protein kinase domain-containing protein	1
26.4.18	TGME49_248880-t26_1-p1	GTPase RAB7	101	TGME49_238400-t26_1-p1	endonuclease/exonuclease/phosphatase domain-containing protein	1	-3.7							nucleus - chromatin
26.4.18	TGME49_249900-t26_1-p1	adenine nucleotide translocator, putative	132	TGME49_239260-t26_1-p1	histone H4	1
12.1.18	TGME49_251870-t26_1-p1	histone H2Bb	143	TGME49_243950-t26_1-p1	prohibitin, putative	1
26.4.18	TGME49_253430-t26_1-p1	asparagine synthetase, putative	19	TGME49_244080-t26_1-p1	hypothetical protein	1
12.1.18	TGME49_253740-t26_1-p1	hypothetical protein	23	TGME49_244560-t26_1-p1	heat shock protein 90, putative	1
26.4.18	TGME49_253740-t26_1-p1	hypothetical protein	29	TGME49_244720-t26_1-p1	hypothetical protein	1
1.2.18 (1)	TGME49_254440-t26_1-p1	ribosomal protein RPL12	52	TGME49_244732-t26_1-p1	hypothetical protein	1
26.4.18	TGME49_254440-t26_1-p1	ribosomal protein RPL12	78	TGME49_245460-t26_1-p1	ribosomal protein RPS8	1		0	0.007	0.0586	n	0.01	n*	40S ribosome
26.4.18	TGME49_254470-t26_1-p1	hypothetical protein	30	TGME49_245580-t26_1-p1	hypothetical protein	1
26.4.18	TGME49_254720-t26_1-p1	dense granule protein GRA8	43	TGME49_245710-t26_1-p1	phosphatidylinositol-4-phosphate 5-kinase, putative	1
26.4.18	TGME49_257430-t26_1-p1	hypothetical protein	29	TGME49_247610-t26_1-p1	small nuclear ribonucleoprotein E, putative	1
26.4.18	TGME49_257680-t26_1-p1	myosin light chain MLC1	128	TGME49_248225-t26_1-p1	PF2 arrest specific protein 8/11, putative	1
26.4.18	TGME49_258410-t26_1-p1	photosensitized INA-labeled protein PHIL1	75	TGME49_248340-t26_1-p1	GTP-binding nuclear protein ran/tc4	1
12.1.18	TGME49_258480-t26_1-p1	hypothetical protein	25	TGME49_248880-t26_1-p1	GTPase RAB7	1		0	0.005	0.1029	n	0.01	n*	PM - integral
26.4.18	TGME49_259630-t26_1-p1	hypothetical protein	63	TGME49_249900-t26_1-p1	adenine nucleotide translocator, putative	1
1.2.18 (1)	TGME49_259640-t26_1-p1	nucleoporin autopeptidase	30	TGME49_253430-t26_1-p1	asparagine synthetase, putative	1
1.2.18 (2)	TGME49_259640-t26_1-p1	nucleoporin autopeptidase	22	TGME49_254470-t26_1-p1	hypothetical protein	1
1.2.18 (1)	TGME49_260210-t26_1-p1	DnaJ domain-containing protein	20	TGME49_254720-t26_1-p1	dense granule protein GRA8	1
1.2.18 (1)	TGME49_260800-t26_1-p1	hypothetical protein	16	TGME49_257430-t26_1-p1	hypothetical protein	1		0	0	0.0756	n	0.01	n	Apical 1
12.1.18	TGME49_261250-t26_1-p1	histone H2A1	91	TGME49_257680-t26_1-p1	myosin light chain MLC1	1
1.2.18 (2)	TGME49_261250-t26_1-p1	histone H2A1	26	TGME49_258410-t26_1-p1	photosensitized INA-labeled protein PHIL1	1
26.4.18	TGME49_261440-t26_1-p1	ARM repeats containing protein	82	TGME49_258480-t26_1-p1	hypothetical protein	1
12.1.18	TGME49_261580-t26_1-p1	histone H2AX	78	TGME49_259630-t26_1-p1	hypothetical protein	1
26.4.18	TGME49_261580-t26_1-p1	histone H2AX	40	TGME49_260210-t26_1-p1	DnaJ domain-containing protein	1
26.4.18	TGME49_262040-t26_1-p1	SAC3/GANP family protein	40	TGME49_260800-t26_1-p1	hypothetical protein	1
12.1.18	TGME49_262510-t26_1-p1	GTP-binding protein engB, putative	33	TGME49_261440-t26_1-p1	ARM repeats containing protein	1
26.4.18	TGME49_262620-t26_1-p1	RNA recognition motif-containing protein	200	TGME49_262040-t26_1-p1	SAC3/GANP family protein	1
1.2.18 (1)	TGME49_262670-t26_1-p1	ribosomal protein RPL18A	18	TGME49_262510-t26_1-p1	GTP-binding protein engB, putative	1
26.4.18	TGME49_262670-t26_1-p1	ribosomal protein RPL18A	126	TGME49_262620-t26_1-p1	RNA recognition motif-containing protein	1
12.1.18	TGME49_262880-t26_1-p1	hypothetical protein	25	TGME49_262880-t26_1-p1	hypothetical protein	1
1.2.18 (1)	TGME49_263050-t26_1-p1	ribosomal protein RPL13	43	TGME49_263080-t26_1-p1	hypothetical protein	1
26.4.18	TGME49_263050-t26_1-p1	ribosomal protein RPL13	28	TGME49_263520-t26_1-p1	microtubule associated protein SPM1	1
12.1.18	TGME49_263080-t26_1-p1	hypothetical protein	18	TGME49_264040-t26_1-p1	hypothetical protein	1		0.9937	0.921	0.8872	n	0,56	y	mitochondrion - membranes
26.4.18	TGME49_263520-t26_1-p1	microtubule associated protein SPM1	21	TGME49_264660-t26_1-p1	SAG-related sequence SRS44	1
12.1.18	TGME49_263700-t26_1-p1	ribosomal protein RPS14	117	TGME49_267420-t26_1-p1	mago nashi family protein 2, putative	1
26.4.18	TGME49_263700-t26_1-p1	ribosomal protein RPS14	163	TGME49_267500-t26_1-p1	hypothetical protein	1
26.4.18	TGME49_264040-t26_1-p1	hypothetical protein	194	TGME49_269200-t26_1-p1	crooked neck family 1 protein isoform 2, putative	1
26.4.18	TGME49_264660-t26_1-p1	SAG-related sequence SRS44	29	TGME49_269350-t26_1-p1	hypothetical protein	1
12.1.18	TGME49_266070-t26_1-p1	ribosomal protein RPL31	21	TGME49_270070-t26_1-p1	synaptobrevin family protein	1
12.1.18	TGME49_267060-t26_1-p1	ribosomal protein RPL14	24	TGME49_270640-t26_1-p1	RNA recognition motif-containing protein	1
12.1.18	TGME49_267420-t26_1-p1	mago nashi family protein 2, putative	38	TGME49_271610-t26_1-p1	pyrroline-5-carboxylate reductase	1
26.4.18	TGME49_267500-t26_1-p1	hypothetical protein	157	TGME49_273090-t26_1-p1	cell division protein CDC48CY	1
12.1.18	TGME49_267660-t26_1-p1	hypothetical protein	22	TGME49_273740-t26_1-p1	acetyl-CoA acyltransferase B, putative	1
1.2.18 (1)	TGME49_267660-t26_1-p1	hypothetical protein	22	TGME49_273930-t26_1-p1	DNA topoisomerase domain-containing protein	1	0.36							mitochondrion - soluble
26.4.18	TGME49_269200-t26_1-p1	crooked neck family 1 protein isoform 2, putative	16	TGME49_276140-t26_1-p1	ADP ribosylation factor ARF1	1		0.0003	0.049	0.6436	n	0.03	n*	Nucleus - chromatin
1.2.18 (2)	TGME49_269350-t26_1-p1	hypothetical protein	23	TGME49_277270-t26_1-p1	NTPase II	1
26.4.18	TGME49_270070-t26_1-p1	synaptobrevin family protein	36	TGME49_277740-t26_1-p1	zinc finger, C3HC4 type (RING finger) domain-containing protein	1		0.0002	0	0.0144	n	0.04	n	n
26.4.18	TGME49_270640-t26_1-p1	RNA recognition motif-containing protein	26	TGME49_279100-t26_1-p1	hypothetical protein	1
1.2.18 (2)	TGME49_271050-t26_1-p1	SAG-related sequence SRS34A	39	TGME49_282180-t26_1-p1	hypothetical protein	1
26.4.18	TGME49_271050-t26_1-p1	SAG-related sequence SRS34A	55	TGME49_285830-t26_1-p1	hypothetical protein	1
26.4.18	TGME49_271610-t26_1-p1	pyrroline-5-carboxylate reductase	85	TGME49_286420-t26_1-p1	elongation factor 1-alpha (EF-1-ALPHA), putative	1		0	0	0.0099	n	0.01	n	n
1.2.18 (1)	TGME49_273090-t26_1-p1	cell division protein CDC48CY	22	TGME49_286650-t26_1-p1	hypothetical protein	1
1.2.18 (2)	TGME49_273740-t26_1-p1	acetyl-CoA acyltransferase B, putative	15	TGME49_286710-t26_1-p1	zinc finger, c2h2 type domain-containing protein	1
12.1.18	TGME49_273930-t26_1-p1	DNA topoisomerase domain-containing protein	48	TGME49_286720-t26_1-p1	heat shock protein HSP28	1
26.4.18	TGME49_276140-t26_1-p1	ADP ribosylation factor ARF1	147	TGME49_288380-t26_1-p1	heat shock protein HSP90	1
26.4.18	TGME49_277270-t26_1-p1	NTPase II	73	TGME49_288650-t26_1-p1	dense granule protein GRA12	1
26.4.18	TGME49_277740-t26_1-p1	zinc finger, C3HC4 type (RING finger) domain-containing protein	23	TGME49_288750-t26_1-p1	ubiquinol-cytochrome c reductase	1
26.4.18	TGME49_279100-t26_1-p1	hypothetical protein	22	TGME49_288960-t26_1-p1	hypothetical protein	1
26.4.18	TGME49_282180-t26_1-p1	hypothetical protein	21	TGME49_289530-t26_1-p1	ribosomal protein RPL19	1
1.2.18 (1)	TGME49_284560-t26_1-p1	ribosomal protein RPL9	25	TGME49_289680-t26_1-p1	Ras-related protein Rab11	1		0	0	0.1504	n	0.01	n*	PM - integral
26.4.18	TGME49_284560-t26_1-p1	ribosomal protein RPL9	60	TGME49_289970-t26_1-p1	hypothetical protein	1
26.4.18	TGME49_285830-t26_1-p1	hypothetical protein	20	TGME49_290225-t26_1-p1	hypothetical protein	1
26.4.18	TGME49_286420-t26_1-p1	elongation factor 1-alpha (EF-1-ALPHA), putative	155	TGME49_293690-t26_1-p1	profilin PRF	1
12.1.18	TGME49_286450-t26_1-p1	dense granule protein GRA5	104	TGME49_295350-t26_1-p1	nucleoside diphosphate kinase, putative	1
26.4.18	TGME49_286630-t26_1-p1	redoxin domain-containing protein	86	TGME49_297430-t26_1-p1	hypothetical protein	1		0.0048	0.869	1	n	0,42	n*	Nucleus - non-chromatin
12.1.18	TGME49_286650-t26_1-p1	hypothetical protein	20	TGME49_301420-t26_1-p1	hypothetical protein	1
26.4.18	TGME49_286710-t26_1-p1	zinc finger, c2h2 type domain-containing protein	50	TGME49_305290-t26_1-p1	vacuolar atp synthase subunit e, putative	1
26.4.18	TGME49_286720-t26_1-p1	heat shock protein HSP28	174	TGME49_306460-t26_1-p1	bromodomain-containing protein	1
26.4.18	TGME49_288380-t26_1-p1	heat shock protein HSP90	29	TGME49_309590-t26_1-p1	rhoptry protein ROP1	1
26.4.18	TGME49_288650-t26_1-p1	dense granule protein GRA12	109	TGME49_309760-t26_1-p1	hypothetical protein	1
1.2.18 (1)	TGME49_288720-t26_1-p1	ribosomal protein RPL10	111	TGME49_310070-t26_1-p1	methyltransferase, putative	1
26.4.18	TGME49_288720-t26_1-p1	ribosomal protein RPL10	62	TGME49_310640-t26_1-p1	phosphorylase family protein	1
26.4.18	TGME49_288750-t26_1-p1	ubiquinol-cytochrome c reductase	25	TGME49_311470-t26_1-p1	rhoptry neck protein RON5	1	-4.34	0.0012	0.042	0.7307	n	0.04	n*	Roprties 1
1.2.18 (1)	TGME49_288960-t26_1-p1	hypothetical protein	21	TGME49_311720-t26_1-p1	chaperonin protein BiP	1
26.4.18	TGME49_289530-t26_1-p1	ribosomal protein RPL19	54	TGME49_312050-t26_1-p1	small GTPase Rab2, putative	1
26.4.18	TGME49_289680-t26_1-p1	Ras-related protein Rab11	103	TGME49_312480-t26_1-p1	uracil phosphoribosyltransferase FUR1, putative	1
12.1.18	TGME49_289750-t26_1-p1	ribosomal-ubiquitin protein RPL40	26	TGME49_312530-t26_1-p1	splicing factor, CC1 family protein	1
26.4.18	TGME49_289750-t26_1-p1	ribosomal-ubiquitin protein RPL40	79	TGME49_313070-t26_1-p1	hypothetical protein	1
26.4.18	TGME49_289970-t26_1-p1	hypothetical protein	43	TGME49_313380-t26_1-p1	hypothetical protein	1		0	0	0.3062	n	0.04	n*	IMC
26.4.18	TGME49_290225-t26_1-p1	hypothetical protein	14	TGME49_313495-t26_1-p1	hypothetical protein	1
1.2.18 (1)	TGME49_291960-t26_1-p1	rhoptry kinase family protein ROP40 (incomplete catalytic triad)	39	TGME49_313600-t26_1-p1	DDHD domain-containing protein	1
26.4.18	TGME49_291960-t26_1-p1	rhoptry kinase family protein ROP40 (incomplete catalytic triad)	75	TGME49_313852-t26_1-p1	hypothetical protein	1
26.4.18	TGME49_292130-t26_1-p1	ribosomal protein RPL13A	103	TGME49_314487-t26_1-p1	hypothetical protein	1
12.1.18	TGME49_292320-t26_1-p1	hypothetical protein	28	TGME49_314810-t26_1-p1	ribosomal protein RPL7	1		0.0006	0.276	0.2185	n	0,06	n*	60S ribosome
1.2.18 (1)	TGME49_292320-t26_1-p1	hypothetical protein	22	TGME49_315720-t26_1-p1	Smg-4/UPF3 family protein	1
26.4.18	TGME49_292320-t26_1-p1	hypothetical protein	32	TGME49_315830-t26_1-p1	hypothetical protein	1
26.4.18	TGME49_293690-t26_1-p1	profilin PRF	49	TGME49_316330-t26_1-p1	superoxide dismutase SOD2	1
12.1.18	TGME49_295350-t26_1-p1	nucleoside diphosphate kinase, putative	34	TGME49_316340-t26_1-p1	hypothetical protein	1
26.4.18	TGME49_297430-t26_1-p1	hypothetical protein	124	TGME49_316400-t26_1-p1	alpha tubulin TUBA1	1
12.1.18	TGME49_297780-t26_1-p1	ATPase/histidine kinase/DNA gyrase B/HSP90 domain-containing protein	37	TGME49_316540-t26_1-p1	IMC sub-compartment protein ISP3	1
26.4.18	TGME49_297780-t26_1-p1	ATPase/histidine kinase/DNA gyrase B/HSP90 domain-containing protein	32	TGME49_319920-t26_1-p1	2-oxo acid dehydrogenases acyltransferase (catalytic domain) domain-containing protein	1
26.4.18	TGME49_299050-t26_1-p1	ribosomal protein RPL17	80	TGME49_321500-t26_1-p1	RNA recognition motif-containing protein	1
1.2.18 (1)	TGME49_300100-t26_1-p1	rhoptry neck protein RON2	41	TGME49_321570-t26_1-p1	beta-hydroxyacyl-acyl carrier protein dehydratase (FABZ)	1
26.4.18	TGME49_300100-t26_1-p1	rhoptry neck protein RON2	121	TGME49_323110-t26_1-p1	hypothetical protein	1
12.1.18	TGME49_300200-t26_1-p1	histone H2AZ	75	TGME49_410360-t26_1-p1	putative transmembrane protein	1
26.4.18	TGME49_300200-t26_1-p1	histone H2AZ	109	TGME49_410370-t26_1-p1	putative transmembrane protein	1
26.4.18	TGME49_300280-t26_1-p1	LSM domain-containing protein	214	TGME49_411760-t26_1-p1	actin	1
26.4.18	TGME49_301420-t26_1-p1	hypothetical protein	73	TGME49_202572-t26_1-p1	ribophorin i protein	1
26.4.18	TGME49_305290-t26_1-p1	vacuolar atp synthase subunit e, putative	21	TGME49_204560-t26_1-p1	type I fatty acid synthase, putative	1
1.2.18 (2)	TGME49_306460-t26_1-p1	bromodomain-containing protein	26	TGME49_208910-t26_1-p1	hypothetical protein	1
1.2.18 (1)	TGME49_308090-t26_1-p1	rhoptry protein ROP5	122	TGME49_210690-t26_1-p1	ribosomal protein RPS6	1
26.4.18	TGME49_308090-t26_1-p1	rhoptry protein ROP5	155	TGME49_211420-t26_1-p1	RNA recognition motif-containing protein	1
26.4.18	TGME49_309590-t26_1-p1	rhoptry protein ROP1	35	TGME49_212290-t26_1-p1	ribosomal protein RPS19	1
26.4.18	TGME49_309760-t26_1-p1	hypothetical protein	57	TGME49_212990-t26_1-p1	hypothetical protein	1
26.4.18	TGME49_310070-t26_1-p1	methyltransferase, putative	53	TGME49_213050-t26_1-p1	hypothetical protein	1
26.4.18	TGME49_310640-t26_1-p1	phosphorylase family protein	32	TGME49_213350-t26_1-p1	ribosomal protein RPS15	1
26.4.18	TGME49_311470-t26_1-p1	rhoptry neck protein RON5	227	TGME49_214790-t26_1-p1	glycoprotein	1
1.2.18 (1)	TGME49_311720-t26_1-p1	chaperonin protein BiP	26	TGME49_214950-t26_1-p1	hypothetical protein	1
26.4.18	TGME49_312050-t26_1-p1	small GTPase Rab2, putative	153	TGME49_215460-t26_1-p1	ribosomal protein RPS24	1
26.4.18	TGME49_312480-t26_1-p1	uracil phosphoribosyltransferase FUR1, putative	27	TGME49_216410-t26_1-p1	hypothetical protein	1
1.2.18 (2)	TGME49_312530-t26_1-p1	splicing factor, CC1 family protein	16	TGME49_217800-t26_1-p1	hypothetical protein	1
26.4.18	TGME49_313070-t26_1-p1	hypothetical protein	33	TGME49_219460-t26_1-p1	hypothetical protein	1
26.4.18	TGME49_313380-t26_1-p1	hypothetical protein	339	TGME49_219650-t26_1-p1	transporter, small conductance mechanosensitive ion channel (MscS) family protein	1
26.4.18	TGME49_313390-t26_1-p1	ribosomal protein RPL6	244	TGME49_219832-t26_1-p1	cyclin-dependent kinase regulatory subunit protein	1
26.4.18	TGME49_313495-t26_1-p1	hypothetical protein	18	TGME49_221210-t26_1-p1	cyclophilin	1
12.1.18	TGME49_313600-t26_1-p1	DDHD domain-containing protein	23	TGME49_221220-t26_1-p1	hypothetical protein	1
1.2.18 (2)	TGME49_313852-t26_1-p1	hypothetical protein	42	TGME49_222330-t26_1-p1	hypothetical protein	1
12.1.18	TGME49_314487-t26_1-p1	hypothetical protein	19	TGME49_223450-t26_1-p1	ubiquitin carboxyl-terminal hydrolase	1
26.4.18	TGME49_314810-t26_1-p1	ribosomal protein RPL7	49	TGME49_223810-t26_1-p1	hypothetical protein	1
26.4.18	TGME49_315610-t26_1-p1	hypothetical protein	38	TGME49_226330-t26_1-p1	hypothetical protein	1
1.2.18 (1)	TGME49_315720-t26_1-p1	Smg-4/UPF3 family protein	13	TGME49_227020-t26_1-p1	histone deacetylase SIR2	1
1.2.18 (1)	TGME49_315830-t26_1-p1	hypothetical protein	17	TGME49_227600-t26_1-p1	ribosomal protein RPL34	1
26.4.18	TGME49_316330-t26_1-p1	superoxide dismutase SOD2	35	TGME49_228660-t26_1-p1	Sec7 domain-containing protein	1
26.4.18	TGME49_316340-t26_1-p1	hypothetical protein	69	TGME49_229250-t26_1-p1	ribosomal protein RPL28	1
26.4.18	TGME49_316400-t26_1-p1	alpha tubulin TUBA1	73	TGME49_229670-t26_1-p1	ribosomal protein RPS23	1
12.1.18	TGME49_316540-t26_1-p1	IMC sub-compartment protein ISP3	38	TGME49_230110-t26_1-p1	hypothetical protein	1
26.4.18	TGME49_319920-t26_1-p1	2-oxo acid dehydrogenases acyltransferase (catalytic domain) domain-containing protein	42	TGME49_230830-t26_1-p1	ATPase family associated with various cellular activities (AAA) domain-containing protein	1
26.4.18	TGME49_321500-t26_1-p1	RNA recognition motif-containing protein	65	TGME49_231970-t26_1-p1	pre-mRNA processing splicing factor PRP8	1
26.4.18	TGME49_321570-t26_1-p1	beta-hydroxyacyl-acyl carrier protein dehydratase (FABZ)	30	TGME49_234230-t26_1-p1	hypothetical protein	1
26.4.18	TGME49_323110-t26_1-p1	hypothetical protein	28	TGME49_239760-t26_1-p1	ribosomal protein RPL22	1
1.2.18 (1)	TGME49_324600-t26_1-p1	heat shock protein	147	TGME49_247700-t26_1-p1	AP2 domain transcription factor AP2XII-4	1
26.4.18	TGME49_324600-t26_1-p1	heat shock protein	456	TGME49_248480-t26_1-p1	ribosomal protein RPS9	1
26.4.18	TGME49_410360-t26_1-p1	putative transmembrane protein	55	TGME49_250710-t26_1-p1	microneme protein MIC10	1
26.4.18	TGME49_410370-t26_1-p1	putative transmembrane protein	17	TGME49_251460-t26_1-p1	hypothetical protein	1
26.4.18	TGME49_411760-t26_1-p1	actin	159	TGME49_251810-t26_1-p1	translation initiation factor eIF-5A, putative	1		0	0	0.021	n	0.01	n*	Cytosol
5.7.18	TGME49_202572-t26_1-p1	ribophorin i protein	28	TGME49_253790-t26_1-p1	zinc finger (CCCH type) motif-containing protein	1
5.7.18	TGME49_203050-t26_1-p1	AP2 domain transcription factor AP2VIIa-6	333	TGME49_255180-t26_1-p1	ubiquitin carboxyl-terminal hydrolase	1
5.7.18	TGME49_204020-t26_1-p1	ribosomal protein RPL8	25	TGME49_257090-t26_1-p1	NAC domain-containing protein	1		0.0004	0.005	0.0402	n	0.01	y	cytosol
5.7.18	TGME49_204560-t26_1-p1	type I fatty acid synthase, putative	183	TGME49_260440-t26_1-p1	nuclear factor NF3	1
5.7.18	TGME49_205340-t26_1-p1	ribosomal protein RPS12	268	TGME49_260670-t26_1-p1	centrin, putative	1
5.7.18	TGME49_207840-t26_1-p1	ribosomal protein RPS17	90	TGME49_262690-t26_1-p1	ribosomal protein RPL27	1
5.7.18	TGME49_208910-t26_1-p1	hypothetical protein	24	TGME49_262710-t26_1-p1	Ctr copper transporter family protein	1
5.7.18	TGME49_209690-t26_1-p1	small nuclear ribonucleoprotein	480	TGME49_262720-t26_1-p1	eukaryotic initiation factor-1A, putative	1
5.7.18	TGME49_210690-t26_1-p1	ribosomal protein RPS6	121	TGME49_263040-t26_1-p1	ribosomal protein RPS16	1
5.7.18	TGME49_211420-t26_1-p1	RNA recognition motif-containing protein	541	TGME49_265190-t26_1-p1	Ulp1 protease family, C-terminal catalytic domain-containing protein	1
5.7.18	TGME49_212290-t26_1-p1	ribosomal protein RPS19	268	TGME49_266830-t26_1-p1	Sec7 domain-containing protein	1
5.7.18	TGME49_212990-t26_1-p1	hypothetical protein	143	TGME49_267400-t26_1-p1	ribosomal protein RPL32	1
5.7.18	TGME49_213050-t26_1-p1	hypothetical protein	883	TGME49_267855-t26_1-p1	hypothetical protein	1
5.7.18	TGME49_213350-t26_1-p1	ribosomal protein RPS15	179	TGME49_268760-t26_1-p1	hypothetical protein	1
5.7.18	TGME49_214080-t26_1-p1	toxofilin	5198	TGME49_270250-t26_1-p1	dense granule protein GRA1	1
5.7.18	TGME49_214790-t26_1-p1	glycoprotein	102	TGME49_270380-t26_1-p1	ribosomal protein RPS13	1
5.7.18	TGME49_214950-t26_1-p1	hypothetical protein	877	TGME49_272300-t26_1-p1	hypothetical protein	1
5.7.18	TGME49_215460-t26_1-p1	ribosomal protein RPS24	556	TGME49_275420-t26_1-p1	histone lysine-specific demethylase LSD1/BHC110/KDMA1A	1
5.7.18	TGME49_215980-t26_1-p1	hypothetical protein	4425	TGME49_275810-t26_1-p1	ribosomal protein RPS10	1
5.7.18	TGME49_216410-t26_1-p1	hypothetical protein	27	TGME49_276155-t26_1-p1	hypothetical protein	1
5.7.18	TGME49_217800-t26_1-p1	hypothetical protein	148	TGME49_288520-t26_1-p1	ATPase, AAA family protein	1
5.7.18	TGME49_218260-t26_1-p1	histone H3.3	3106	TGME49_291880-t26_1-p1	hypothetical protein	1
5.7.18	TGME49_219460-t26_1-p1	hypothetical protein	38	TGME49_293370-t26_1-p1	histone arginine methyltransferase PRMT2	1	-5.07							19S proteasome / outilier
5.7.18	TGME49_219470-t26_1-p1	hypothetical protein	15	TGME49_294550-t26_1-p1	dynein heavy chain	1
5.7.18	TGME49_219650-t26_1-p1	transporter, small conductance mechanosensitive ion channel (MscS) family protein	32	TGME49_294820-t26_1-p1	type I fatty acid synthase, putative	1
5.7.18	TGME49_219832-t26_1-p1	cyclin-dependent kinase regulatory subunit protein	33	TGME49_295710-t26_1-p1	HECT-domain (ubiquitin-transferase) domain-containing protein	1
5.7.18	TGME49_221210-t26_1-p1	cyclophilin	69	TGME49_300000-t26_1-p1	ribosomal protein RPL18	1
5.7.18	TGME49_221220-t26_1-p1	hypothetical protein	87	TGME49_300140-t26_1-p1	elongation factor 1-gamma, putative	1
5.7.18	TGME49_222330-t26_1-p1	hypothetical protein	24	TGME49_305890-t26_1-p1	hypothetical protein	1
5.7.18	TGME49_223450-t26_1-p1	ubiquitin carboxyl-terminal hydrolase	23	TGME49_306600-t26_1-p1	RNA recognition motif-containing protein	1
5.7.18	TGME49_223810-t26_1-p1	hypothetical protein	37	TGME49_306960-t26_1-p1	phenylalanine--tRNA ligase, beta subunit protein	1
5.7.18	TGME49_225080-t26_1-p1	ribosomal protein RPS18	2676	TGME49_309820-t26_1-p1	ribosomal protein RPL11	1
5.7.18	TGME49_226000-t26_1-p1	ATP synthase, putative	144	TGME49_310450-t26_1-p1	myosin heavy chain, putative	1
5.7.18	TGME49_226330-t26_1-p1	hypothetical protein	30	TGME49_310490-t26_1-p1	ribosomal protein RPL27A	1
5.7.18	TGME49_226970-t26_1-p1	ribosomal protein RPS11	892	TGME49_313560-t26_1-p1	60S ribosomal protein L7a, putative	1
5.7.18	TGME49_227020-t26_1-p1	histone deacetylase SIR2	104	TGME49_313820-t26_1-p1	dynactin p25, putative	1
5.7.18	TGME49_227600-t26_1-p1	ribosomal protein RPL34	796	TGME49_314260-t26_1-p1	hypothetical protein	1
5.7.18	TGME49_227620-t26_1-p1	dense granule protein GRA2	434	TGME49_318770-t26_1-p1	aurora kinase(incomplete catalytic triad)	1
5.7.18	TGME49_227970-t26_1-p1	histone family DNA-binding protein	207	TGME49_320592-t26_1-p1	hypothetical protein	1
5.7.18	TGME49_228660-t26_1-p1	Sec7 domain-containing protein	21	TGME49_203830-t26_1-p1	FHA domain-containing protein	1
5.7.18	TGME49_229250-t26_1-p1	ribosomal protein RPL28	29	TGME491_216290A-t26_1-p1	hypothetical protein	1
5.7.18	TGME49_229670-t26_1-p1	ribosomal protein RPS23	680	TGME49_232080-t26_1-p1	hypothetical protein	1
5.7.18	TGME49_230110-t26_1-p1	hypothetical protein	20	TGME49_274000-t26_1-p1	hypothetical protein	1
5.7.18	TGME49_230410-t26_1-p1	peroxiredoxin PRX3	120
5.7.18	TGME49_230830-t26_1-p1	ATPase family associated with various cellular activities (AAA) domain-containing protein	16
5.7.18	TGME49_231970-t26_1-p1	pre-mRNA processing splicing factor PRP8	21
5.7.18	TGME49_232410-t26_1-p1	PDI family protein	24
5.7.18	TGME49_232940-t26_1-p1	heat shock protein HSP20	22
5.7.18	TGME49_234230-t26_1-p1	hypothetical protein	1078
5.7.18	TGME49_235402-t26_1-p1	CorA family Mg2+ transporter protein	22
5.7.18	TGME49_238010-t26_1-p1	ribosomal protein RPL23A	545
5.7.18	TGME49_239100-t26_1-p1	ribosomal protein RPS7	3158
5.7.18	TGME49_239760-t26_1-p1	ribosomal protein RPL22	1504
5.7.18	TGME49_242330-t26_1-p1	ribosomal protein RPS5	306
5.7.18	TGME49_245680-t26_1-p1	ribosomal protein RPL21	1643
5.7.18	TGME49_247520-t26_1-p1	hypothetical protein	256
5.7.18	TGME49_247700-t26_1-p1	AP2 domain transcription factor AP2XII-4	217
5.7.18	TGME49_248160-t26_1-p1	hypothetical protein	1485
5.7.18	TGME49_248390-t26_1-p1	ribosomal protein RPL26	769
5.7.18	TGME49_248480-t26_1-p1	ribosomal protein RPS9	282
5.7.18	TGME49_250710-t26_1-p1	microneme protein MIC10	8411
5.7.18	TGME49_251460-t26_1-p1	hypothetical protein	30
5.7.18	TGME49_251810-t26_1-p1	translation initiation factor eIF-5A, putative	1392
5.7.18	TGME49_251870-t26_1-p1	histone H2Bb	752
5.7.18	TGME49_253790-t26_1-p1	zinc finger (CCCH type) motif-containing protein	45
5.7.18	TGME49_254440-t26_1-p1	ribosomal protein RPL12	3459
5.7.18	TGME49_255180-t26_1-p1	ubiquitin carboxyl-terminal hydrolase	22
5.7.18	TGME49_257090-t26_1-p1	NAC domain-containing protein	161
5.7.18	TGME49_260440-t26_1-p1	nuclear factor NF3	155
5.7.18	TGME49_260670-t26_1-p1	centrin, putative	1902
5.7.18	TGME49_261250-t26_1-p1	histone H2A1	1478
5.7.18	TGME49_261580-t26_1-p1	histone H2AX	51
5.7.18	TGME49_262670-t26_1-p1	ribosomal protein RPL18A	1538
5.7.18	TGME49_262690-t26_1-p1	ribosomal protein RPL27	2306
5.7.18	TGME49_262710-t26_1-p1	Ctr copper transporter family protein	34
5.7.18	TGME49_262720-t26_1-p1	eukaryotic initiation factor-1A, putative	85
5.7.18	TGME49_263040-t26_1-p1	ribosomal protein RPS16	2181
5.7.18	TGME49_263050-t26_1-p1	ribosomal protein RPL13	113
5.7.18	TGME49_263700-t26_1-p1	ribosomal protein RPS14	4926
5.7.18	TGME49_265190-t26_1-p1	Ulp1 protease family, C-terminal catalytic domain-containing protein	26
5.7.18	TGME49_266070-t26_1-p1	ribosomal protein RPL31	164
5.7.18	TGME49_266830-t26_1-p1	Sec7 domain-containing protein	23
5.7.18	TGME49_267060-t26_1-p1	ribosomal protein RPL14	618
5.7.18	TGME49_267400-t26_1-p1	ribosomal protein RPL32	356
5.7.18	TGME49_267855-t26_1-p1	hypothetical protein	23
5.7.18	TGME49_268760-t26_1-p1	hypothetical protein	88
5.7.18	TGME49_270250-t26_1-p1	dense granule protein GRA1	3872
5.7.18	TGME49_270380-t26_1-p1	ribosomal protein RPS13	484
5.7.18	TGME49_271050-t26_1-p1	SAG-related sequence SRS34A	472
5.7.18	TGME49_272300-t26_1-p1	hypothetical protein	27
5.7.18	TGME49_275420-t26_1-p1	histone lysine-specific demethylase LSD1/BHC110/KDMA1A	62
5.7.18	TGME49_275810-t26_1-p1	ribosomal protein RPS10	406
5.7.18	TGME49_276155-t26_1-p1	hypothetical protein	35
5.7.18	TGME49_284560-t26_1-p1	ribosomal protein RPL9	1452
5.7.18	TGME49_286450-t26_1-p1	dense granule protein GRA5	63
5.7.18	TGME49_286630-t26_1-p1	redoxin domain-containing protein	98
5.7.18	TGME49_288520-t26_1-p1	ATPase, AAA family protein	23
5.7.18	TGME49_288720-t26_1-p1	ribosomal protein RPL10	733
5.7.18	TGME49_289750-t26_1-p1	ribosomal-ubiquitin protein RPL40	1238
5.7.18	TGME49_291880-t26_1-p1	hypothetical protein	18
5.7.18	TGME49_292130-t26_1-p1	ribosomal protein RPL13A	3476
5.7.18	TGME49_292320-t26_1-p1	hypothetical protein	487
5.7.18	TGME49_293370-t26_1-p1	histone arginine methyltransferase PRMT2	19
5.7.18	TGME49_294550-t26_1-p1	dynein heavy chain	23
5.7.18	TGME49_294820-t26_1-p1	type I fatty acid synthase, putative	15
5.7.18	TGME49_295710-t26_1-p1	HECT-domain (ubiquitin-transferase) domain-containing protein	23
5.7.18	TGME49_299050-t26_1-p1	ribosomal protein RPL17	483
5.7.18	TGME49_300000-t26_1-p1	ribosomal protein RPL18	1353
5.7.18	TGME49_300140-t26_1-p1	elongation factor 1-gamma, putative	26
5.7.18	TGME49_300200-t26_1-p1	histone H2AZ	1925
5.7.18	TGME49_300280-t26_1-p1	LSM domain-containing protein	290
5.7.18	TGME49_305890-t26_1-p1	hypothetical protein	243
5.7.18	TGME49_306600-t26_1-p1	RNA recognition motif-containing protein	21
5.7.18	TGME49_306960-t26_1-p1	phenylalanine--tRNA ligase, beta subunit protein	1220
5.7.18	TGME49_309820-t26_1-p1	ribosomal protein RPL11	25
5.7.18	TGME49_310450-t26_1-p1	myosin heavy chain, putative	955
5.7.18	TGME49_310490-t26_1-p1	ribosomal protein RPL27A	3567
5.7.18	TGME49_313390-t26_1-p1	ribosomal protein RPL6	578
5.7.18	TGME49_313560-t26_1-p1	60S ribosomal protein L7a, putative	37
5.7.18	TGME49_313820-t26_1-p1	dynactin p25, putative	241
5.7.18	TGME49_314260-t26_1-p1	hypothetical protein	498
5.7.18	TGME49_315610-t26_1-p1	hypothetical protein	22
5.7.18	TGME49_318770-t26_1-p1	aurora kinase(incomplete catalytic triad)	20
5.7.18	TGME49_320592-t26_1-p1	hypothetical protein	47
5.7.18	TGME49_203830-t26_1-p1	FHA domain-containing protein	24
5.7.18	TGME491_216290A-t26_1-p1	hypothetical protein	26
5.7.18	TGME49_227280-t26_1-p1	dense granule protein GRA3	103
5.7.18	TGME49_231815-t26_1-p1	hypothetical protein	21
5.7.18	TGME49_232080-t26_1-p1	hypothetical protein	21
5.7.18	TGME49_274000-t26_1-p1	hypothetical protein	57
5.7.18	TGME49_324600-t26_1-p1	heat shock protein	51

## Sheet: Hits found in tRNAIle only
Met			Ile								Predicted localisation
Accession	Description	Counts	Accession	Description	Counts	Sort	Score	Phenotype score (<-2 is essential)	TargetP-2.0	MitoFates	MitoProt	iPSORT	Predotar	cNLS Mapper (>4.5)	Proteome	hyperLOPIT	Comments/ Functions
TGME49_215470-t26_1-p1	ribosomal protein RPL10A	3	TGME49_219470-t26_1-p1	hypothetical protein	2	0	15-15	-0.47	0.2902	0.156	0.4877	y	0,70	n	n	n	Glyco-hydro-1 superfamily by BLASTp in NCBI/ Exo-beta-1,3-glucanase, GH17 family [Carbohydrate transport and metabolism
TGME49_227620-t26_1-p1	dense granule protein GRA2	3	TGME49_220950-t26_1-p1	hypothetical protein	2	0	73-41	2.13	0.0535	0.012	0.0567	n	0.01	n	n*	Dense granules	This is a gene model for a MAF1b.
TGME49_230410-t26_1-p1	peroxiredoxin PRX3	3	TGME49_246540-t26_1-p1	cytochrome c1, heme protein	2	0	18-30	-4.36	0.0001	0.035	0.013	n	0.02	n	y	Mitochondrion - membranes	iron ion binding. ion binding. electron carrier activity
TGME49_235402-t26_1-p1	CorA family Mg2+ transporter protein	3	TGME49_253740-t26_1-p1	hypothetical protein	2	0	23-29	-4.72	0	0	0.3953	n	0.01	y	n*	n	a bit of homology by BLAST with thiamine pyrophosphate binding protein
TGME49_247520-t26_1-p1	hypothetical protein	3	TGME49_259640-t26_1-p1	nucleoporin autopeptidase	2	0	30-22	-4.08	0.0001	0.003	0.0085	n	0.01	y	n*	Nucleus - chromatin	transport
TGME49_248160-t26_1-p1	hypothetical protein	3	TGME49_267660-t26_1-p1	hypothetical protein	2	0	22-22	-2.76	0	0	0.0062	n	0.01	y	n	Nucleolus	By BLAST SMC superfamily domain related with DNA dynamics and binding
TGME49_288720-t26_1-p1	ribosomal protein RPL10	3	TGME49_297780-t26_1-p1	ATPase/histidine kinase/DNA gyrase B/HSP90 domain-containing protein	2	0	37-32	-2.93	0	0	0.0949	n	0,11	n	n	Apicolplast	DNA gyrase subunit B, putative Function. DNA topoisomerase type II (ATP-hydrolyzing), DNA binding, ATP binding, DNA topological changetopoisomerase (ATP-hydrolyzing) activity;ev_code=IEA; GO_function: GO:0005524 - ATP binding;ev_code=IEA; GO_process: GO:0006265 - DNA topological change;ev_code=IEA
TGME49_292320-t26_1-p1	hypothetical protein	3	TGME49_200360-t26_1-p1	hypothetical protein	1	0
TGME49_299050-t26_1-p1	ribosomal protein RPL17	3	TGME49_203150-t26_1-p1	hypothetical protein	1	0
TGME49_300100-t26_1-p1	rhoptry neck protein RON2	3	TGME49_203200-t26_1-p1	hypothetical protein	1	0
TGME49_308090-t26_1-p1	rhoptry protein ROP5	3	TGME49_204440-t26_1-p1	cyclic nucleotide-binding domain-containing protein	1	0
TGME49_311470-t26_1-p1	rhoptry neck protein RON5	3	TGME49_209910-t26_1-p1	histone H2Bv	1	0
TGME49_286630-t26_1-p1	redoxin domain-containing protein	3	TGME49_212310-t26_1-p1	vacuolar ATP synthetase	1	0
TGME49_203050-t26_1-p1	AP2 domain transcription factor AP2VIIa-6	2	TGME49_213040-t26_1-p1	hypothetical protein	1	0
TGME49_257090-t26_1-p1	NAC domain-containing protein	2	TGME49_214930-t26_1-p1	hypothetical protein	1	0
TGME49_257430-t26_1-p1	hypothetical protein	2	TGME49_217740-t26_1-p1	3-ketoacyl-(acyl-carrier-protein) reductase	1	0
TGME49_286420-t26_1-p1	elongation factor 1-alpha (EF-1-ALPHA), putative	2	TGME49_221280-t26_1-p1	hypothetical protein	1	0
TGME49_313380-t26_1-p1	hypothetical protein	2	TGME49_223050-t26_1-p1	ribosomal protein RPS20	1	0
TGME49_313590A-t26_1-p1	hypothetical protein	2	TGME49_223920-t26_1-p1	rhoptry neck protein RON3	1	0
TGME49_203310-t26_1-p1	dense granule protein GRA7	2	TGME49_225200-t26_1-p1	hypothetical protein	1	0
TGME49_204020-t26_1-p1	ribosomal protein RPL8	2	TGME49_225790-t26_1-p1	PDI family protein	1	0
TGME49_206650-t26_1-p1	zinc finger, c2h2 type domain-containing protein	2	TGME49_226020-t26_1-p1	transporter, major facilitator family protein	1	0
TGME49_214080-t26_1-p1	toxofilin	2	TGME49_226430-t26_1-p1	reticulon protein	1	0
TGME49_214770-t26_1-p1	small GTP binding protein rab1a, putative	2	TGME49_226790-t26_1-p1	ABC transporter, ATP-binding domain-containing protein	1	0
TGME49_215980-t26_1-p1	hypothetical protein	2	TGME49_231910-t26_1-p1	ATP synthase F1 gamma subunit	1	0
TGME49_217890-t26_1-p1	alkyl hydroperoxide reductase/ Thiol specific antioxidant/ Mal allergen, putative	2	TGME49_235540-t26_1-p1	eukaryotic initiation factor-2 beta, putative	1	0
TGME49_218260-t26_1-p1	histone H3.3	2	TGME49_236160-t26_1-p1	hypothetical protein	1	0
TGME49_220100-t26_1-p1	phosphoribosylpyrophosphate synthetase	2	TGME49_237860-t26_1-p1	protein kinase domain-containing protein	1	0
TGME49_224900-t26_1-p1	adenylate kinase, putative	2	TGME49_244080-t26_1-p1	hypothetical protein	1	0
TGME49_225080-t26_1-p1	ribosomal protein RPS18	2	TGME49_244720-t26_1-p1	hypothetical protein	1	0
TGME49_226970-t26_1-p1	ribosomal protein RPS11	2	TGME49_244732-t26_1-p1	hypothetical protein	1	0
TGME49_227280-t26_1-p1	dense granule protein GRA3	2	TGME49_245580-t26_1-p1	hypothetical protein	1	0
TGME49_232410-t26_1-p1	PDI family protein	2	TGME49_247610-t26_1-p1	small nuclear ribonucleoprotein E, putative	1	0
TGME49_232940-t26_1-p1	heat shock protein HSP20	2	TGME49_253430-t26_1-p1	asparagine synthetase, putative	1	0
TGME49_238010-t26_1-p1	ribosomal protein RPL23A	2	TGME49_254470-t26_1-p1	hypothetical protein	1	0
TGME49_242330-t26_1-p1	ribosomal protein RPS5	2	TGME49_258480-t26_1-p1	hypothetical protein	1	0
TGME49_245460-t26_1-p1	ribosomal protein RPS8	2	TGME49_260210-t26_1-p1	DnaJ domain-containing protein	1	0
TGME49_248880-t26_1-p1	GTPase RAB7	2	TGME49_260800-t26_1-p1	hypothetical protein	1	0
TGME49_251810-t26_1-p1	translation initiation factor eIF-5A, putative	2	TGME49_261440-t26_1-p1	ARM repeats containing protein	1	0
TGME49_254440-t26_1-p1	ribosomal protein RPL12	2	TGME49_262040-t26_1-p1	SAC3/GANP family protein	1	0
TGME49_261580-t26_1-p1	histone H2AX	2	TGME49_262510-t26_1-p1	GTP-binding protein engB, putative	1	0
TGME49_262620-t26_1-p1	RNA recognition motif-containing protein	2	TGME49_262880-t26_1-p1	hypothetical protein	1	0
TGME49_262670-t26_1-p1	ribosomal protein RPL18A	2	TGME49_263080-t26_1-p1	hypothetical protein	1	0
TGME49_263050-t26_1-p1	ribosomal protein RPL13	2	TGME49_264660-t26_1-p1	SAG-related sequence SRS44	1	0
TGME49_263700-t26_1-p1	ribosomal protein RPS14	2	TGME49_267420-t26_1-p1	mago nashi family protein 2, putative	1	0
TGME49_264040-t26_1-p1	hypothetical protein	2	TGME49_269200-t26_1-p1	crooked neck family 1 protein isoform 2, putative	1	0
TGME49_276140-t26_1-p1	ADP ribosylation factor ARF1	2	TGME49_269350-t26_1-p1	hypothetical protein	1	0
TGME49_277740-t26_1-p1	zinc finger, C3HC4 type (RING finger) domain-containing protein	2	TGME49_270070-t26_1-p1	synaptobrevin family protein	1	0
TGME49_289680-t26_1-p1	Ras-related protein Rab11	2	TGME49_273090-t26_1-p1	cell division protein CDC48CY	1	0
TGME49_289750-t26_1-p1	ribosomal-ubiquitin protein RPL40	2	TGME49_273740-t26_1-p1	acetyl-CoA acyltransferase B, putative	1	0
TGME49_292130-t26_1-p1	ribosomal protein RPL13A	2	TGME49_273930-t26_1-p1	DNA topoisomerase domain-containing protein	1	0
TGME49_297430-t26_1-p1	hypothetical protein	2	TGME49_277270-t26_1-p1	NTPase II	1	0
TGME49_300200-t26_1-p1	histone H2AZ	2	TGME49_279100-t26_1-p1	hypothetical protein	1	0
TGME49_300280-t26_1-p1	LSM domain-containing protein	2	TGME49_282180-t26_1-p1	hypothetical protein	1	0
TGME49_307810-t26_1-p1	hypothetical protein	2	TGME49_285830-t26_1-p1	hypothetical protein	1	0
TGME49_314810-t26_1-p1	ribosomal protein RPL7	2	TGME49_286650-t26_1-p1	hypothetical protein	1	0
TGME49_234990-t26_1-p1	hypothetical protein	1	TGME49_286710-t26_1-p1	zinc finger, c2h2 type domain-containing protein	1	0
TGME49_236040-t26_1-p1	fructose-1,6-bisphosphate aldolase	1	TGME49_288380-t26_1-p1	heat shock protein HSP90	1	0
TGME49_248225-t26_1-p1	PF2 arrest specific protein 8/11, putative	1	TGME49_288750-t26_1-p1	ubiquinol-cytochrome c reductase	1	0
TGME49_255390-t26_1-p1	HEAT repeat-containing protein	1	TGME49_288960-t26_1-p1	hypothetical protein	1	0
TGME49_259710-t26_1-p1	protein kinase	1	TGME49_290225-t26_1-p1	hypothetical protein	1	0
TGME49_285400-t26_1-p1	hypothetical protein	1	TGME49_295350-t26_1-p1	nucleoside diphosphate kinase, putative	1	0
TGME49_293790-t26_1-p1	hypothetical protein	1	TGME49_305290-t26_1-p1	vacuolar atp synthase subunit e, putative	1	0
TGME49_305790-t26_1-p1	hypothetical protein	1	TGME49_306460-t26_1-p1	bromodomain-containing protein	1	0
TGME49_318160-t26_1-p1	MSP (Major sperm protein) domain-containing protein	1	TGME49_309590-t26_1-p1	rhoptry protein ROP1	1	0
TGME49_237460-t26_1-p1	hypothetical protein	1	TGME49_309760-t26_1-p1	hypothetical protein	1	0
TGME49_240900-t26_1-p1	AP2 domain transcription factor AP2VI-2	1	TGME49_310640-t26_1-p1	phosphorylase family protein	1	0
TGME49_259630-t26_1-p1	hypothetical protein	1	TGME49_312480-t26_1-p1	uracil phosphoribosyltransferase FUR1, putative	1	0
TGME49_203010-t26_1-p1	aurora kinase	1	TGME49_312530-t26_1-p1	splicing factor, CC1 family protein	1	0
TGME49_205580-t26_1-p1	nuclear factor NF4	1	TGME49_313070-t26_1-p1	hypothetical protein	1	0
TGME49_206590-t26_1-p1	calcium-dependent protein kinase CDPK2A	1	TGME49_313600-t26_1-p1	DDHD domain-containing protein	1	0
TGME49_207440-t26_1-p1	ribosomal protein RPS4	1	TGME49_313852-t26_1-p1	hypothetical protein	1	0
TGME49_209030-t26_1-p1	actin ACT1	1	TGME49_314487-t26_1-p1	hypothetical protein	1	0
TGME49_209260-t26_1-p1	cytochrome c oxidase subunit, putative	1	TGME49_315720-t26_1-p1	Smg-4/UPF3 family protein	1	0
TGME49_211290-t26_1-p1	rhoptry protein ROP15	1	TGME49_315830-t26_1-p1	hypothetical protein	1	0
TGME49_212240-t26_1-p1	beta-1 tubulin, putative	1	TGME49_316330-t26_1-p1	superoxide dismutase SOD2	1	0
TGME49_215060-t26_1-p1	small GTP-binding protein sar1, putative	1	TGME49_316540-t26_1-p1	IMC sub-compartment protein ISP3	1	0
TGME49_215430-t26_1-p1	hypothetical protein	1	TGME49_323110-t26_1-p1	hypothetical protein	1	0
TGME49_216670-t26_1-p1	FUSE-binding protein 2 / KH-type splicing regulatory protein	1	TGME49_410370-t26_1-p1	putative transmembrane protein	1	0
TGME49_218410-t26_1-p1	ribosomal protein RPP0	1	TGME49_411760-t26_1-p1	actin	1	0
TGME49_222880-t26_1-p1	hypothetical protein	1	TGME49_202572-t26_1-p1	ribophorin i protein	1	0
TGME49_226570-t26_1-p1	hypothetical protein	1	TGME49_212990-t26_1-p1	hypothetical protein	1	0
TGME49_227820-t26_1-p1	hypothetical protein	1	TGME49_217800-t26_1-p1	hypothetical protein	1	0
TGME49_228630-t26_1-p1	hypothetical protein	1	TGME49_219650-t26_1-p1	transporter, small conductance mechanosensitive ion channel (MscS) family protein	1	0
TGME49_229920-t26_1-p1	hypothetical protein	1	TGME49_219832-t26_1-p1	cyclin-dependent kinase regulatory subunit protein	1	0
TGME49_230350-t26_1-p1	hypothetical protein	1	TGME49_222330-t26_1-p1	hypothetical protein	1	0
TGME49_230430-t26_1-p1	vesicle-associated membrane protein, putative	1	TGME49_223450-t26_1-p1	ubiquitin carboxyl-terminal hydrolase	1	0
TGME49_230700-t26_1-p1	hypothetical protein	1	TGME49_223810-t26_1-p1	hypothetical protein	1	0
TGME49_231160-t26_1-p1	hypothetical protein	1	TGME49_226330-t26_1-p1	hypothetical protein	1	0
TGME49_231630-t26_1-p1	alveolin domain containing intermediate filament IMC4	1	TGME49_228660-t26_1-p1	Sec7 domain-containing protein	1	0
TGME49_231640-t26_1-p1	alveolin domain containing intermediate filament IMC1	1	TGME49_230110-t26_1-p1	hypothetical protein	1	0
TGME49_232710-t26_1-p1	ribosomal protein RPS3A	1	TGME49_230830-t26_1-p1	ATPase family associated with various cellular activities (AAA) domain-containing protein	1	0
TGME49_233460-t26_1-p1	SAG-related sequence SRS29B	1	TGME49_231970-t26_1-p1	pre-mRNA processing splicing factor PRP8	1	0
TGME49_234380-t26_1-p1	hypothetical protein	1	TGME49_234230-t26_1-p1	hypothetical protein	1	0
TGME49_235470-t26_1-p1	myosin A	1	TGME49_247700-t26_1-p1	AP2 domain transcription factor AP2XII-4	1	0
TGME49_236070-t26_1-p1	pyrroline-5-carboxylate reductase	1	TGME49_251460-t26_1-p1	hypothetical protein	1	0
TGME49_236640-t26_1-p1	zinc finger, C3HC4 type (RING finger) domain-containing protein	1	TGME49_253790-t26_1-p1	zinc finger (CCCH type) motif-containing protein	1	0
TGME49_236650-t26_1-p1	DEAD (Asp-Glu-Ala-Asp) box polypeptide 17	1	TGME49_262710-t26_1-p1	Ctr copper transporter family protein	1	0
TGME49_238400-t26_1-p1	endonuclease/exonuclease/phosphatase domain-containing protein	1	TGME49_265190-t26_1-p1	Ulp1 protease family, C-terminal catalytic domain-containing protein	1	0
TGME49_240860-t26_1-p1	acyltransferase domain-containing protein	1	TGME49_266830-t26_1-p1	Sec7 domain-containing protein	1	0
TGME49_243950-t26_1-p1	prohibitin, putative	1	TGME49_267855-t26_1-p1	hypothetical protein	1	0
TGME49_244560-t26_1-p1	heat shock protein 90, putative	1	TGME49_272300-t26_1-p1	hypothetical protein	1	0
TGME49_245710-t26_1-p1	phosphatidylinositol-4-phosphate 5-kinase, putative	1	TGME49_275420-t26_1-p1	histone lysine-specific demethylase LSD1/BHC110/KDMA1A	1	0
TGME49_247550-t26_1-p1	heat shock protein HSP60	1	TGME49_276155-t26_1-p1	hypothetical protein	1	0
TGME49_248100-t26_1-p1	synaptobrevin protein	1	TGME49_288520-t26_1-p1	ATPase, AAA family protein	1	0
TGME49_248340-t26_1-p1	GTP-binding nuclear protein ran/tc4	1	TGME49_291880-t26_1-p1	hypothetical protein	1	0
TGME49_248810-t26_1-p1	nuclear factor NF7	1	TGME49_293370-t26_1-p1	histone arginine methyltransferase PRMT2	1	0
TGME49_249900-t26_1-p1	adenine nucleotide translocator, putative	1	TGME49_294550-t26_1-p1	dynein heavy chain	1	0
TGME49_254720-t26_1-p1	dense granule protein GRA8	1	TGME49_295710-t26_1-p1	HECT-domain (ubiquitin-transferase) domain-containing protein	1	0
TGME49_256760-t26_1-p1	pyruvate kinase PyK1	1	TGME49_300140-t26_1-p1	elongation factor 1-gamma, putative	1	0
TGME49_257680-t26_1-p1	myosin light chain MLC1	1	TGME49_305890-t26_1-p1	hypothetical protein	1	0
TGME49_258410-t26_1-p1	photosensitized INA-labeled protein PHIL1	1	TGME49_306960-t26_1-p1	phenylalanine--tRNA ligase, beta subunit protein	1	0
TGME49_258560-t26_1-p1	hypothetical protein	1	TGME49_310450-t26_1-p1	myosin heavy chain, putative	1	0
TGME49_261950-t26_1-p1	ATP synthase beta subunit ATP-B	1	TGME49_313820-t26_1-p1	dynactin p25, putative	1	0
TGME49_262050-t26_1-p1	rhoptry kinase family protein ROP39	1	TGME49_318770-t26_1-p1	aurora kinase(incomplete catalytic triad)	1	0
TGME49_263520-t26_1-p1	microtubule associated protein SPM1	1	TGME49_320592-t26_1-p1	hypothetical protein	1	0
TGME49_267500-t26_1-p1	hypothetical protein	1	TGME49_203830-t26_1-p1	FHA domain-containing protein	1	0
TGME49_270640-t26_1-p1	RNA recognition motif-containing protein	1	TGME491_216290A-t26_1-p1	hypothetical protein	1	0
TGME49_271610-t26_1-p1	pyrroline-5-carboxylate reductase	1	TGME49_232080-t26_1-p1	hypothetical protein	1	0
TGME49_271930-t26_1-p1	hypothetical protein	1	TGME49_274000-t26_1-p1	hypothetical protein	1	0
TGME49_277240-t26_1-p1	NTPase I	1	TGME49_235402-t26_1-p1	CorA family Mg2+ transporter protein	5	1
TGME49_280500-t26_1-p1	inorganic anion transporter, sulfate permease (SulP) family protein	1	TGME49_248160-t26_1-p1	hypothetical protein	5	1
TGME49_286720-t26_1-p1	heat shock protein HSP28	1	TGME49_215980-t26_1-p1	hypothetical protein	4	1
TGME49_288650-t26_1-p1	dense granule protein GRA12	1	TGME49_292320-t26_1-p1	hypothetical protein	4	1
TGME49_290600-t26_1-p1	succinyl-CoA-synthetase alpha SCSA	1	TGME49_203050-t26_1-p1	AP2 domain transcription factor AP2VIIa-6	3	1
TGME49_291960-t26_1-p1	rhoptry kinase family protein ROP40 (incomplete catalytic triad)	1	TGME49_218260-t26_1-p1	histone H3.3	3	1
TGME49_293190-t26_1-p1	endonuclease/exonuclease/phosphatase family protein	1	TGME49_230410-t26_1-p1	peroxiredoxin PRX3	3	1
TGME49_294790-t26_1-p1	hypothetical protein	1	TGME49_232940-t26_1-p1	heat shock protein HSP20	3	1
TGME49_295110-t26_1-p1	rhoptry protein ROP7	1	TGME49_254440-t26_1-p1	ribosomal protein RPL12	3	1
TGME49_301420-t26_1-p1	hypothetical protein	1	TGME49_261250-t26_1-p1	histone H2A1	3	1
TGME49_310070-t26_1-p1	methyltransferase, putative	1	TGME49_261580-t26_1-p1	histone H2AX	3	1
TGME49_310300-t26_1-p1	hypothetical protein	1	TGME49_262670-t26_1-p1	ribosomal protein RPL18A	3	1
TGME49_311720-t26_1-p1	chaperonin protein BiP	1	TGME49_263050-t26_1-p1	ribosomal protein RPL13	3	1
TGME49_312050-t26_1-p1	small GTPase Rab2, putative	1	TGME49_263700-t26_1-p1	ribosomal protein RPS14	3	1
TGME49_312420-t26_1-p1	hypothetical protein	1	TGME49_271050-t26_1-p1	SAG-related sequence SRS34A	3	1
TGME49_313140-t26_1-p1	isocitrate dehydrogenase	1	TGME49_284560-t26_1-p1	ribosomal protein RPL9	3	1
TGME49_313495-t26_1-p1	hypothetical protein	1	TGME49_288720-t26_1-p1	ribosomal protein RPL10	3	1
TGME49_314750-t26_1-p1	hypothetical protein	1	TGME49_289750-t26_1-p1	ribosomal-ubiquitin protein RPL40	3	1
TGME49_316340-t26_1-p1	hypothetical protein	1	TGME49_300200-t26_1-p1	histone H2AZ	3	1
TGME49_316400-t26_1-p1	alpha tubulin TUBA1	1	TGME49_324600-t26_1-p1	heat shock protein	3	1
TGME49_319920-t26_1-p1	2-oxo acid dehydrogenases acyltransferase (catalytic domain) domain-containing protein	1	TGME49_204020-t26_1-p1	ribosomal protein RPL8	2	1
TGME49_321500-t26_1-p1	RNA recognition motif-containing protein	1	TGME49_205340-t26_1-p1	ribosomal protein RPS12	2	1
TGGT1_203150-t26_1-p1	hypothetical protein	1	TGME49_205580-t26_1-p1	nuclear factor NF4	2	1
TGGT1_215730-t26_1-p1	putative Gas41	1	TGME49_207840-t26_1-p1	ribosomal protein RPS17	2	1
TGGT1_220950-t26_1-p1	hypothetical protein	1	TGME49_209690-t26_1-p1	small nuclear ribonucleoprotein	2	1
TGGT1_231815-t26_1-p1	hypothetical protein	1	TGME49_214080-t26_1-p1	toxofilin	2	1
TGGT1_240060-t26_1-p1	hypothetical protein	1	TGME49_225080-t26_1-p1	ribosomal protein RPS18	2	1
TGGT1_263760-t26_1-p1	hypothetical protein	1	TGME49_226000-t26_1-p1	ATP synthase, putative	2	1
TGGT1_288440-t26_1-p1	NEK kinase	1	TGME49_226970-t26_1-p1	ribosomal protein RPS11	2	1
TGGT1_324600-t26_1-p1	heat shock protein	1	TGME49_227280-t26_1-p1	dense granule protein GRA3	2	1
TGGT1_363030-t26_1-p1	rhoptry protein ROP8	1	TGME49_227620-t26_1-p1	dense granule protein GRA2	2	1
TGGT1_408820-t26_1-p1	NTPase	1	TGME49_227820-t26_1-p1	hypothetical protein	2	1
TGGT1_410360-t26_1-p1	putative transmembrane protein	1	TGME49_227970-t26_1-p1	histone family DNA-binding protein	2	1
TGGT1_411760-t26_1-p1	actin	1	TGME49_230160-t26_1-p1	hypothetical protein	2	1
TGME49_201800-t26_1-p1	hypothetical protein	1	TGME49_231815-t26_1-p1	hypothetical protein	2	1
TGME49_202870-t26_1-p1	SAP domain-containing protein	1	TGME49_232410-t26_1-p1	PDI family protein	2	1
TGME49_204560-t26_1-p1	type I fatty acid synthase, putative	1	TGME49_238010-t26_1-p1	ribosomal protein RPL23A	2	1
TGME49_205340-t26_1-p1	ribosomal protein RPS12	1	TGME49_239100-t26_1-p1	ribosomal protein RPS7	2	1
TGME49_205558-t26_1-p1	NAC domain-containing protein	1	TGME49_242330-t26_1-p1	ribosomal protein RPS5	2	1
TGME49_205730-t26_1-p1	hypothetical protein	1	TGME49_245680-t26_1-p1	ribosomal protein RPL21	2	1
TGME49_206340-t26_1-p1	hypothetical protein	1	TGME49_247520-t26_1-p1	hypothetical protein	2	1
TGME49_207840-t26_1-p1	ribosomal protein RPS17	1	TGME49_248390-t26_1-p1	ribosomal protein RPL26	2	1
TGME49_208910-t26_1-p1	hypothetical protein	1	TGME49_251870-t26_1-p1	histone H2Bb	2	1
TGME49_209490-t26_1-p1	hypothetical protein	1	TGME49_266070-t26_1-p1	ribosomal protein RPL31	2	1
TGME49_209690-t26_1-p1	small nuclear ribonucleoprotein	1	TGME49_267060-t26_1-p1	ribosomal protein RPL14	2	1
TGME49_209720-t26_1-p1	hypothetical protein	1	TGME49_286450-t26_1-p1	dense granule protein GRA5	2	1
TGME49_210690-t26_1-p1	ribosomal protein RPS6	1	TGME49_286630-t26_1-p1	redoxin domain-containing protein	2	1
TGME49_210820-t26_1-p1	hypothetical protein	1	TGME49_291960-t26_1-p1	rhoptry kinase family protein ROP40 (incomplete catalytic triad)	2	1
TGME49_211030-t26_1-p1	hypothetical protein	1	TGME49_292130-t26_1-p1	ribosomal protein RPL13A	2	1
TGME49_211300-t26_1-p1	DUF74 family protein, putative	1	TGME49_299050-t26_1-p1	ribosomal protein RPL17	2	1
TGME49_211420-t26_1-p1	RNA recognition motif-containing protein	1	TGME49_300100-t26_1-p1	rhoptry neck protein RON2	2	1
TGME49_212290-t26_1-p1	ribosomal protein RPS19	1	TGME49_300280-t26_1-p1	LSM domain-containing protein	2	1
TGME49_213050-t26_1-p1	hypothetical protein	1	TGME49_308090-t26_1-p1	rhoptry protein ROP5	2	1
TGME49_213280-t26_1-p1	SAG-related sequence SRS25	1	TGME49_313390-t26_1-p1	ribosomal protein RPL6	2	1
TGME49_213350-t26_1-p1	ribosomal protein RPS15	1	TGME49_315610-t26_1-p1	hypothetical protein	2	1
TGME49_214790-t26_1-p1	glycoprotein	1	TGME49_201800-t26_1-p1	hypothetical protein	1	1
TGME49_214940-t26_1-p1	MIC2-associated protein M2AP	1	TGME49_203010-t26_1-p1	aurora kinase	1	1
TGME49_214950-t26_1-p1	hypothetical protein	1	TGME49_206650-t26_1-p1	zinc finger, c2h2 type domain-containing protein	1	1
TGME49_215460-t26_1-p1	ribosomal protein RPS24	1	TGME49_207440-t26_1-p1	ribosomal protein RPS4	1	1
TGME49_216410-t26_1-p1	hypothetical protein	1	TGME49_209030-t26_1-p1	actin ACT1	1	1
TGME49_218520-t26_1-p1	microneme protein MIC6	1	TGME49_209260-t26_1-p1	cytochrome c oxidase subunit, putative	1	1
TGME49_218820-t26_1-p1	alba 2	1	TGME49_209720-t26_1-p1	hypothetical protein	1	1
TGME49_219460-t26_1-p1	hypothetical protein	1	TGME49_211290-t26_1-p1	rhoptry protein ROP15	1	1
TGME49_220240-t26_1-p1	hypothetical protein	1	TGME49_212240-t26_1-p1	beta-1 tubulin, putative	1	1
TGME49_221210-t26_1-p1	cyclophilin	1	TGME49_214770-t26_1-p1	small GTP binding protein rab1a, putative	1	1
TGME49_221220-t26_1-p1	hypothetical protein	1	TGME49_215060-t26_1-p1	small GTP-binding protein sar1, putative	1	1
TGME49_223410-t26_1-p1	eukaryotic initiation factor-4E, putative	1	TGME49_215430-t26_1-p1	hypothetical protein	1	1
TGME49_223590-t26_1-p1	proteasome subunit	1	TGME49_215470-t26_1-p1	ribosomal protein RPL10A	1	1
TGME49_223668-t26_1-p1	LYAR-type C2HC zinc finger protein	1	TGME49_217890-t26_1-p1	alkyl hydroperoxide reductase/ Thiol specific antioxidant/ Mal allergen, putative	1	1
TGME49_226000-t26_1-p1	ATP synthase, putative	1	TGME49_218410-t26_1-p1	ribosomal protein RPP0	1	1
TGME49_227000-t26_1-p1	hypothetical protein	1	TGME49_220100-t26_1-p1	phosphoribosylpyrophosphate synthetase	1	1
TGME49_227020-t26_1-p1	histone deacetylase SIR2	1	TGME49_222880-t26_1-p1	hypothetical protein	1	1
TGME49_227600-t26_1-p1	ribosomal protein RPL34	1	TGME49_224900-t26_1-p1	adenylate kinase, putative	1	1
TGME49_227970-t26_1-p1	histone family DNA-binding protein	1	TGME49_226570-t26_1-p1	hypothetical protein	1	1
TGME49_228690-t26_1-p1	phosphatidylinositol 3- and 4-kinase	1	TGME49_228630-t26_1-p1	hypothetical protein	1	1
TGME49_229250-t26_1-p1	ribosomal protein RPL28	1	TGME49_229920-t26_1-p1	hypothetical protein	1	1
TGME49_229420-t26_1-p1	cytochrome c, putative	1	TGME49_230430-t26_1-p1	vesicle-associated membrane protein, putative	1	1
TGME49_229670-t26_1-p1	ribosomal protein RPS23	1	TGME49_231160-t26_1-p1	hypothetical protein	1	1
TGME49_230160-t26_1-p1	hypothetical protein	1	TGME49_231630-t26_1-p1	alveolin domain containing intermediate filament IMC4	1	1
TGME49_232300-t26_1-p1	ribosomal protein RPS3	1	TGME49_232710-t26_1-p1	ribosomal protein RPS3A	1	1
TGME49_232680-t26_1-p1	hypothetical protein	1	TGME49_233460-t26_1-p1	SAG-related sequence SRS29B	1	1
TGME49_233230-t26_1-p1	RNA-binding protein 8A family protein	1	TGME49_234380-t26_1-p1	hypothetical protein	1	1
TGME49_234970-t26_1-p1	Tyrosine kinase-like (TKL) protein	1	TGME49_234990-t26_1-p1	hypothetical protein	1	1
TGME49_235187-t26_1-p1	hypothetical protein	1	TGME49_236070-t26_1-p1	pyrroline-5-carboxylate reductase	1	1
TGME49_236890-t26_1-p1	hypothetical protein	1	TGME49_236640-t26_1-p1	zinc finger, C3HC4 type (RING finger) domain-containing protein	1	1
TGME49_239100-t26_1-p1	ribosomal protein RPS7	1	TGME49_238400-t26_1-p1	endonuclease/exonuclease/phosphatase domain-containing protein	1	1
TGME49_239260-t26_1-p1	histone H4	1	TGME49_239260-t26_1-p1	histone H4	1	1
TGME49_239760-t26_1-p1	ribosomal protein RPL22	1	TGME49_243950-t26_1-p1	prohibitin, putative	1	1
TGME49_239890-t26_1-p1	SCP family extracellular subfamily protein	1	TGME49_244560-t26_1-p1	heat shock protein 90, putative	1	1
TGME49_239910-t26_1-p1	cyclin-dependent kinase	1	TGME49_245460-t26_1-p1	ribosomal protein RPS8	1	1
TGME49_240590-t26_1-p1	DNA-directed RNA polymerase II RPB5	1	TGME49_245710-t26_1-p1	phosphatidylinositol-4-phosphate 5-kinase, putative	1	1
TGME49_244320-t26_1-p1	ribosomal protein RPL24	1	TGME49_248225-t26_1-p1	PF2 arrest specific protein 8/11, putative	1	1
TGME49_245680-t26_1-p1	ribosomal protein RPL21	1	TGME49_248340-t26_1-p1	GTP-binding nuclear protein ran/tc4	1	1
TGME49_248390-t26_1-p1	ribosomal protein RPL26	1	TGME49_248880-t26_1-p1	GTPase RAB7	1	1
TGME49_248480-t26_1-p1	ribosomal protein RPS9	1	TGME49_249900-t26_1-p1	adenine nucleotide translocator, putative	1	1
TGME49_249970-t26_1-p1	hypothetical protein	1	TGME49_254720-t26_1-p1	dense granule protein GRA8	1	1
TGME49_250340-t26_1-p1	centrin 2	1	TGME49_257430-t26_1-p1	hypothetical protein	1	1
TGME49_250710-t26_1-p1	microneme protein MIC10	1	TGME49_257680-t26_1-p1	myosin light chain MLC1	1	1
TGME49_250810-t26_1-p1	ribosomal protein RPL35	1	TGME49_258410-t26_1-p1	photosensitized INA-labeled protein PHIL1	1	1
TGME49_251870-t26_1-p1	histone H2Bb	1	TGME49_259630-t26_1-p1	hypothetical protein	1	1
TGME49_253940-t26_1-p1	CAM Kinase family, incomplete catalytic triad	1	TGME49_262620-t26_1-p1	RNA recognition motif-containing protein	1	1
TGME49_254490-t26_1-p1	Sel1 repeat-containing protein	1	TGME49_263520-t26_1-p1	microtubule associated protein SPM1	1	1
TGME49_254860-t26_1-p1	hypothetical protein	1	TGME49_264040-t26_1-p1	hypothetical protein	1	1
TGME49_255180-t26_1-p1	ubiquitin carboxyl-terminal hydrolase	1	TGME49_267500-t26_1-p1	hypothetical protein	1	1
TGME49_255660-t26_1-p1	EF hand domain-containing protein	1	TGME49_270640-t26_1-p1	RNA recognition motif-containing protein	1	1
TGME49_256050-t26_1-p1	signal recognition particle 14kd protein	1	TGME49_271610-t26_1-p1	pyrroline-5-carboxylate reductase	1	1
TGME49_260440-t26_1-p1	nuclear factor NF3	1	TGME49_276140-t26_1-p1	ADP ribosylation factor ARF1	1	1
TGME49_260670-t26_1-p1	centrin, putative	1	TGME49_277740-t26_1-p1	zinc finger, C3HC4 type (RING finger) domain-containing protein	1	1
TGME49_261250-t26_1-p1	histone H2A1	1	TGME49_286420-t26_1-p1	elongation factor 1-alpha (EF-1-ALPHA), putative	1	1
TGME49_261740-t26_1-p1	hypothetical protein	1	TGME49_286720-t26_1-p1	heat shock protein HSP28	1	1
TGME49_262550-t26_1-p1	hypothetical protein	1	TGME49_288650-t26_1-p1	dense granule protein GRA12	1	1
TGME49_262690-t26_1-p1	ribosomal protein RPL27	1	TGME49_289530-t26_1-p1	ribosomal protein RPL19	1	1
TGME49_262720-t26_1-p1	eukaryotic initiation factor-1A, putative	1	TGME49_289680-t26_1-p1	Ras-related protein Rab11	1	1
TGME49_263040-t26_1-p1	ribosomal protein RPS16	1	TGME49_289970-t26_1-p1	hypothetical protein	1	1
TGME49_263140-t26_1-p1	SWI2/SNF2-containing protein RAD26	1	TGME49_293690-t26_1-p1	profilin PRF	1	1
TGME49_263335-t26_1-p1	hypothetical protein	1	TGME49_297430-t26_1-p1	hypothetical protein	1	1
TGME49_263390-t26_1-p1	hypothetical protein	1	TGME49_301420-t26_1-p1	hypothetical protein	1	1
TGME49_265310-t26_1-p1	heat shock protein 40, putative	1	TGME49_310070-t26_1-p1	methyltransferase, putative	1	1
TGME49_266070-t26_1-p1	ribosomal protein RPL31	1	TGME49_311470-t26_1-p1	rhoptry neck protein RON5	1	1
TGME49_266120-t26_1-p1	thioredoxin-dependent peroxidase TPX1/2	1	TGME49_311720-t26_1-p1	chaperonin protein BiP	1	1
TGME49_266970-t26_1-p1	hypothetical protein	1	TGME49_312050-t26_1-p1	small GTPase Rab2, putative	1	1
TGME49_267060-t26_1-p1	ribosomal protein RPL14	1	TGME49_313380-t26_1-p1	hypothetical protein	1	1
TGME49_267400-t26_1-p1	ribosomal protein RPL32	1	TGME49_313495-t26_1-p1	hypothetical protein	1	1
TGME49_268750-t26_1-p1	peptidyl-prolyl cis-trans isomerase E, putative	1	TGME49_314810-t26_1-p1	ribosomal protein RPL7	1	1
TGME49_268760-t26_1-p1	hypothetical protein	1	TGME49_316340-t26_1-p1	hypothetical protein	1	1
TGME49_269425-t26_1-p1	hypothetical protein	1	TGME49_316400-t26_1-p1	alpha tubulin TUBA1	1	1
TGME49_270250-t26_1-p1	dense granule protein GRA1	1	TGME49_319920-t26_1-p1	2-oxo acid dehydrogenases acyltransferase (catalytic domain) domain-containing protein	1	1
TGME49_270380-t26_1-p1	ribosomal protein RPS13	1	TGME49_321500-t26_1-p1	RNA recognition motif-containing protein	1	1
TGME49_270550-t26_1-p1	gamma-glutamyl phosphate reductase, putative	1	TGME49_321570-t26_1-p1	beta-hydroxyacyl-acyl carrier protein dehydratase (FABZ)	1	1
TGME49_270560-t26_1-p1	peptidyl-prolyl cis-trans isomerase family 1	1	TGME49_410360-t26_1-p1	putative transmembrane protein	1	1
TGME49_271050-t26_1-p1	SAG-related sequence SRS34A	1	TGME49_204560-t26_1-p1	type I fatty acid synthase, putative	1	1
TGME49_271470-t26_1-p1	hypothetical protein	1	TGME49_208910-t26_1-p1	hypothetical protein	1	1
TGME49_272230-t26_1-p1	heat shock protein hslv, putative	1	TGME49_210690-t26_1-p1	ribosomal protein RPS6	1	1
TGME49_273690-t26_1-p1	Wee kinase	1	TGME49_211420-t26_1-p1	RNA recognition motif-containing protein	1	1
TGME49_275810-t26_1-p1	ribosomal protein RPS10	1	TGME49_212290-t26_1-p1	ribosomal protein RPS19	1	1
TGME49_276180-t26_1-p1	histone acetyltransferase TAF1/250	1	TGME49_213050-t26_1-p1	hypothetical protein	1	1
TGME49_276930-t26_1-p1	hypothetical protein	1	TGME49_213350-t26_1-p1	ribosomal protein RPS15	1	1
TGME49_278530-t26_1-p1	multiprotein bridging factor type 1 family transcriptional co-activator, putative	1	TGME49_214790-t26_1-p1	glycoprotein	1	1
TGME49_280610-t26_1-p1	signal recognition particle receptor alpha subunit	1	TGME49_214950-t26_1-p1	hypothetical protein	1	1
TGME49_284540-t26_1-p1	ATP synthase F1, delta subunit protein	1	TGME49_215460-t26_1-p1	ribosomal protein RPS24	1	1
TGME49_284560-t26_1-p1	ribosomal protein RPL9	1	TGME49_216410-t26_1-p1	hypothetical protein	1	1
TGME49_285760-t26_1-p1	U-snRNP-associated cyclophilin family protein	1	TGME49_219460-t26_1-p1	hypothetical protein	1	1
TGME49_286450-t26_1-p1	dense granule protein GRA5	1	TGME49_221210-t26_1-p1	cyclophilin	1	1
TGME49_289530-t26_1-p1	ribosomal protein RPL19	1	TGME49_221220-t26_1-p1	hypothetical protein	1	1
TGME49_289970-t26_1-p1	hypothetical protein	1	TGME49_227020-t26_1-p1	histone deacetylase SIR2	1	1
TGME49_291180-t26_1-p1	hypothetical protein	1	TGME49_227600-t26_1-p1	ribosomal protein RPL34	1	1
TGME49_291890-t26_1-p1	microneme protein MIC1	1	TGME49_229250-t26_1-p1	ribosomal protein RPL28	1	1
TGME49_292935-t26_1-p1	hypothetical protein	1	TGME49_229670-t26_1-p1	ribosomal protein RPS23	1	1
TGME49_293510-t26_1-p1	poly(ADP-ribose) polymerase and DNA-Ligase Zn-finger region domain-containing protein	1	TGME49_239760-t26_1-p1	ribosomal protein RPL22	1	1
TGME49_293690-t26_1-p1	profilin PRF	1	TGME49_248480-t26_1-p1	ribosomal protein RPS9	1	1
TGME49_294820-t26_1-p1	type I fatty acid synthase, putative	1	TGME49_250710-t26_1-p1	microneme protein MIC10	1	1
TGME49_294980-t26_1-p1	hypothetical protein	1	TGME49_251810-t26_1-p1	translation initiation factor eIF-5A, putative	1	1
TGME49_297810-t26_1-p1	hypothetical protein	1	TGME49_255180-t26_1-p1	ubiquitin carboxyl-terminal hydrolase	1	1
TGME49_297880-t26_1-p1	dense granule protein DG32	1	TGME49_257090-t26_1-p1	NAC domain-containing protein	1	1
TGME49_297940-t26_1-p1	single-strand binding protein	1	TGME49_260440-t26_1-p1	nuclear factor NF3	1	1
TGME49_300000-t26_1-p1	ribosomal protein RPL18	1	TGME49_260670-t26_1-p1	centrin, putative	1	1
TGME49_305850-t26_1-p1	RNA recognition motif-containing protein	1	TGME49_262690-t26_1-p1	ribosomal protein RPL27	1	1
TGME49_306380-t26_1-p1	U1 zinc finger protein	1	TGME49_262720-t26_1-p1	eukaryotic initiation factor-1A, putative	1	1
TGME49_306600-t26_1-p1	RNA recognition motif-containing protein	1	TGME49_263040-t26_1-p1	ribosomal protein RPS16	1	1
TGME49_306650-t26_1-p1	hypothetical protein	1	TGME49_267400-t26_1-p1	ribosomal protein RPL32	1	1
TGME49_307590-t26_1-p1	hypothetical protein	1	TGME49_268760-t26_1-p1	hypothetical protein	1	1
TGME49_309820-t26_1-p1	ribosomal protein RPL11	1	TGME49_270250-t26_1-p1	dense granule protein GRA1	1	1
TGME49_310030-t26_1-p1	cyclase-associated protein, putative	1	TGME49_270380-t26_1-p1	ribosomal protein RPS13	1	1
TGME49_310490-t26_1-p1	ribosomal protein RPL27A	1	TGME49_275810-t26_1-p1	ribosomal protein RPS10	1	1
TGME49_310570-t26_1-p1	hypothetical protein	1	TGME49_294820-t26_1-p1	type I fatty acid synthase, putative	1	1
TGME49_312270-t26_1-p1	rhoptry protein ROP13	1	TGME49_300000-t26_1-p1	ribosomal protein RPL18	1	1
TGME49_313390-t26_1-p1	ribosomal protein RPL6	1	TGME49_306600-t26_1-p1	RNA recognition motif-containing protein	1	1
TGME49_313560-t26_1-p1	60S ribosomal protein L7a, putative	1	TGME49_309820-t26_1-p1	ribosomal protein RPL11	1	1
TGME49_314000-t26_1-p1	peptide methionine sulfoxide reductase msrB, putative	1	TGME49_310490-t26_1-p1	ribosomal protein RPL27A	1	1
TGME49_314260-t26_1-p1	hypothetical protein	1	TGME49_313560-t26_1-p1	60S ribosomal protein L7a, putative	1	1
TGME49_314910-t26_1-p1	starch binding domain-containing protein	1	TGME49_314260-t26_1-p1	hypothetical protein	1	1
TGME49_315610-t26_1-p1	hypothetical protein	1
TGME49_315860-t26_1-p1	EF hand domain-containing protein	1
TGME49_320050-t26_1-p1	ribosomal protein RPL5	1
TGME49_321570-t26_1-p1	beta-hydroxyacyl-acyl carrier protein dehydratase (FABZ)	1
TGME49_204050-t26_1-p1	subtilisin SUB1	1
TGME49_220025-t26_1-p1	hypothetical protein	1
TGME49_231280-t26_1-p1	WD domain, G-beta repeat-containing protein	1
TGME49_231815-t26_1-p1	hypothetical protein	1
TGME49_261770-t26_1-p1	hypothetical protein	1
TGME49_271000-t26_1-p1	hypothetical protein	1
TGME49_318620-t26_1-p1	RNA-directed RNA polymerase	1
TGME49_324600-t26_1-p1	heat shock protein	1
TGME49_362760-t26_1-p1	hypothetical protein	1
TGME49_410360-t26_1-p1	putative transmembrane protein	1
TGME49_411220-t26_1-p1	hypothetical protein	1

## Sheet: Final candidates for Table 2
Gene ID (ToxoDB)	Predicted fucntion	Times found in pull-down (out of 5)		Predicted localisation	Phenotype score	Mitochondrial Matrix Proteome	hyperLOPIT
		tRNAIle	tRNAMet-i				LOPIT
TGME49_219470	hypothetical protein	2	0	Mitochondrion*^	-0.47	no	no
TGME49_220950	hypothetical protein (MAF1b)	2	0	Elsewhere*^	2.13	no'	Dense granules
TGME49_246540	cytochrome c1, heme protein	2	0	Elsewhere*^	-4.36	yes	Mitochondrion - membranes
TGME49_253740	hypothetical protein	2	0	Nucleus*^	-4.72	no'	no
TGME49_259640	nucleoporin autopeptidase (Nup302)	2	0	Nucleus*^	-4.08	no'	Nucleus - chromatin
TGME49_267660	hypothetical protein	2	0	Nucleus*^	-2.76	no	Nucleolus
TGME49_297780	DNA gyrase B	2	0	Elsewhere*^	-2.93	no	Apicolplast
TGME49_284560	ribosomal protein RPL9	3	1	Elsewhere*^	-5.37	yes	60S ribosome
TGME49_207840	ribosomal protein RPS17	2	1	Mitochondrion*^	-3.75	yes	40S ribosome
TGME49_245680	ribosomal protein RPL21	2	1	Mitochondrion*^	-3.65	no'	60S ribosome
TGME49_248390	ribosomal protein RPL26	2	1	Mitochondrion*^	-3.23	no'	60S ribosome
TGME49_266070	ribosomal protein RPL31	2	1	Mitochondrion*^	-3.75	no'	60S ribosome
TGME49_267060	ribosomal protein RPL14	2	1	Mitochondrion*^	-3.07	no'	60S ribosome
*Mitochondrial prediction tools: Predotar, Mitoprot, Mitofates, TargetP-2.0, iPSORT
^Nuclear prediction tool: cNLS Mapper
